# Supplementary material for: Transcriptional Profiling of a Yeast Colony Provides New Insight into the Heterogeneity of Multicellular Fungal Communities
Source: PLoS One. 2012 Sep 28;7(9):e46243. doi: 10.1371/journal.pone.0046243 (PMC3460911; doi:10.1371/journal.pone.0046243)
Supplement: Dataset S1 — CIT 1 sorted by fold change. (XLS) [file pone.0046243.s001.xls]

## Sheet: CIT1 statistics
CIT 1 sorted by statistical significance
SystematicName	logFC	AveExpr	P.Value	adj.P.Val	CIT1	locus_tag	gene_name	chromosome	strand	start	end
YNL077W	-3.95867	11.1823	5.3787e-11	5.68583e-07	-3.95867	YNL077W	APJ1	14	+	481267	482939
SUT350	-3.65206	11.083	3.00896e-10	1.59039e-06	-3.65206	SUT350	SUT350	15	+	31665	33257
YOL014W	-4.05816	6.09269	6.53477e-10	2.06109e-06	-4.05816	YOL014W	YOL014W	15	+	299490	300282
YBR105C	-4.09469	10.8557	7.79904e-10	2.06109e-06	-4.09469	YBR105C	VID24	2	-	450731	452115
YMR165C	-3.14519	12.1769	1.15787e-09	2.44796e-06	-3.14519	YMR165C	PAH1	13	-	589909	592741
YGL248W	-2.47153	10.4714	2.16962e-09	3.64681e-06	-2.47153	YGL248W	PDE1	7	+	35497	36841
YPL055C	-2.34075	11.1511	2.72887e-09	3.64681e-06	-2.34075	YPL055C	LGE1	16	-	453919	455007
YKL057C	2.97233	9.12047	2.93688e-09	3.64681e-06	2.97233	YKL057C	NUP120	11	-	330431	333671
YNR014W	-3.23798	9.73262	3.25261e-09	3.64681e-06	-3.23798	YNR014W	YNR014W	14	+	652428	653156
YKL163W	2.60806	9.72786	3.50721e-09	3.64681e-06	2.60806	YKL163W	PIR3	11	+	144324	145820
YDR423C	-2.54067	10.6834	3.80907e-09	3.64681e-06	-2.54067	YDR423C	CAD1	4	-	1317985	1319233
YGR142W	-3.28961	10.2418	4.28299e-09	3.64681e-06	-3.28961	YGR142W	BTN2	7	+	772331	773739
YNL194C	-3.22129	10.5933	5.74135e-09	3.64681e-06	-3.22129	YNL194C	YNL194C	14	-	272487	273703
YOL109W	-2.46793	12.8113	5.7975e-09	3.64681e-06	-2.46793	YOL109W	ZEO1	15	+	110218	110839
YDL022W	2.44481	11.298	5.97039e-09	3.64681e-06	2.44481	YDL022W	GPD1	4	+	411761	413217
YML130C	-2.62663	10.4476	6.3514e-09	3.64681e-06	-2.62663	YML130C	ERO1	13	-	11437	13269
snR35	-2.70143	8.82631	6.55034e-09	3.64681e-06	-2.70143	snR35	SNR35	15	-	759206	759526
YLR053C	-3.92875	8.65085	7.66377e-09	3.64681e-06	-3.92875	YLR053C	YLR053C	12	-	248085	248381
YBL086C	-2.80847	9.03925	7.7388e-09	3.64681e-06	-2.80847	YBL086C	YBL086C	2	-	61213	62765
YBOX_SNO1000019	-2.83043	10.0124	7.76399e-09	3.64681e-06	-2.83043	YBOX_SNO1000019	YBOX_SNO1000019:SNO_SNR24_SNR24_SGDID:S000007501_Chr13_RC_snoRNA_19	NA		NA	NA
YER148W	-2.29081	11.4197	8.25805e-09	3.64681e-06	-2.29081	YER148W	SPT15	5	+	465097	466121
YMR135C	-2.22409	12.1113	8.53196e-09	3.64681e-06	-2.22409	YMR135C	GID8	13	-	538613	540109
YML118W	-2.74321	8.15233	8.74784e-09	3.64681e-06	-2.74321	YML118W	NGL3	13	+	32233	34105
YIL045W	-3.04789	10.1525	8.80221e-09	3.64681e-06	-3.04789	YIL045W	PIG2	9	+	270777	272921
YPR061C	-2.24977	10.6872	9.04464e-09	3.64681e-06	-2.24977	YPR061C	JID1	16	-	675975	676919
YJL116C	2.94651	11.4993	9.55909e-09	3.64681e-06	2.94651	YJL116C	NCA3	10	-	193508	195068
YKL096W-A	2.63903	12.7952	9.59225e-09	3.64681e-06	2.63903	YKL096W-A	CWP2	11	+	258811	259347
CUT843	-2.7937	7.33195	9.92763e-09	3.64681e-06	-2.7937	CUT843	CUT843	15	-	519910	520422
YHL021C	-3.74158	9.92015	1.00045e-08	3.64681e-06	-3.74158	YHL021C	FMP12	8	-	64398	65910
YGL184C	-2.27509	9.35727	1.07251e-08	3.70862e-06	-2.27509	YGL184C	STR3	7	-	154663	156455
YKL109W	-2.4721	12.3142	1.17444e-08	3.70862e-06	-2.4721	YKL109W	HAP4	11	+	231546	233898
YLR286C	-2.57319	11.0591	1.17994e-08	3.70862e-06	-2.57319	YLR286C		NA		NA	NA
YBOX_IGR1000123	-3.3174	9.78635	1.19736e-08	3.70862e-06	-3.3174	YBOX_IGR1000123	YBOX_IGR1000123:NOL046W:NOL046W:Chr15:(33182..33335):154:bp._12_0	NA		NA	NA
YBR121C,YBR121C-A	2.08659	10.7405	1.21021e-08	3.70862e-06	2.08659	YBR121C,YBR121C-A	GRS1,YBR121C-A	2	-	481212	483524
YBOX_OCH1000083	2.41309	9.62144	1.2279e-08	3.70862e-06	2.41309	YBOX_OCH1000083	YBOX_OCH1000083:YLR134W_PDC5_SGDID:S0004124_Chr12_410724-412415_Ver_ORF_1027_0	NA		NA	NA
CUT918	-2.26795	5.65265	1.38116e-08	4.05561e-06	-2.26795	CUT918	CUT918	16	-	834071	834303
YDR481C	-2.61003	11.0214	1.43584e-08	4.07928e-06	-2.61003	YDR481C	PHO8	4	-	1418441	1420289
YGR037C	2.16777	10.9101	1.51426e-08	4.07928e-06	2.16777	YGR037C	ACB1	7	-	559439	560055
YKL164C	2.12118	9.11411	1.531e-08	4.07928e-06	2.12118	YKL164C	PIR1	11	-	141536	143176
YBOX_SNO1000052	-2.6975	7.96012	1.54544e-08	4.07928e-06	-2.6975	YBOX_SNO1000052	YBOX_SNO1000052:SNO_SNR76_SNR76_SGDID:S000007310_Chr13_snoRNA_32	NA		NA	NA
YBOX_TIL1000008	-3.37043	9.78231	1.58216e-08	4.07928e-06	-3.37043	YBOX_TIL1000008	YBOX_TIL1000008:TIL_YHL036W_MUP3_7_164	NA		NA	NA
YBOX_SNO1000001	-4.03639	8.18794	1.64886e-08	4.15003e-06	-4.03639	YBOX_SNO1000001	YBOX_SNO1000001:SNO_SNR189_SNR189_SGDID:S000007314_Chr03_RC_snoRNA_114	NA		NA	NA
YDR023W,YDR024W	2.2878	9.63846	1.90326e-08	4.59455e-06	2.2878	YDR023W,YDR024W	SES1,FYV1	4	+	489466	491034
snR189	-2.09006	8.00789	1.927e-08	4.59455e-06	-2.09006	snR189	SNR189	3	-	178510	178806
YBOX_OCH1000223	2.31086	11.6677	1.95587e-08	4.59455e-06	2.31086	YBOX_OCH1000223	YBOX_OCH1000223:DS100_YDL133C-A_YDL133C-A_Chr04_(complement(221624..221723))_100_bp._0_0	NA		NA	NA
YHR071W	-2.36687	9.93107	2.03366e-08	4.67345e-06	-2.36687	YHR071W	PCL5	8	+	236625	237697
YGR214W	2.33868	11.4175	2.14582e-08	4.7885e-06	2.33868	YGR214W	RPS0A	7	+	920555	921891
YML126C	2.30021	9.11339	2.17432e-08	4.7885e-06	2.30021	YML126C	ERG13	13	-	18861	20485
YHR146W	-2.0902	12.1352	2.23789e-08	4.82791e-06	-2.0902	YHR146W	CRP1	8	+	390274	391794
YKL043W	-2.28801	11.6139	2.31184e-08	4.87773e-06	-2.28801	YKL043W		NA		NA	NA
snR30	-2.49005	10.4205	2.37744e-08	4.87773e-06	-2.49005	snR30	SNR30	12	+	198769	199537
YMR175W	2.54113	11.6636	2.39941e-08	4.87773e-06	2.54113	YMR175W	SIP18	13	+	610977	611281
YBOX_OCH1000080	2.51632	12.7526	2.77919e-08	5.54316e-06	2.51632	YBOX_OCH1000080	YBOX_OCH1000080:YLR044C_PDC1_SGDID:S0004034_Chr12_234082-232391_RC_Ver_ORF_999_0	NA		NA	NA
SUT409	-2.26534	10.3142	2.91409e-08	5.7046e-06	-2.26534	SUT409	SUT409	16	+	453411	454067
YKL180W	2.01663	11.0037	3.07933e-08	5.76046e-06	2.01663	YKL180W	RPL17A	11	+	109204	110268
YGR110W	-2.3576	11.1368	3.08918e-08	5.76046e-06	-2.3576	YGR110W	YGR110W	7	+	713659	715083
YIR018C-A	-1.77841	10.139	3.14682e-08	5.76046e-06	-1.77841	YIR018C-A	YIR018C-A	9	-	385605	386517
YBR088C	2.31737	8.89967	3.16059e-08	5.76046e-06	2.31737	YBR088C	POL30	2	-	424891	425811
YPL056C	-2.3086	8.64978	3.3843e-08	6.06363e-06	-2.3086	YPL056C	YPL056C	16	-	453495	453919
YLR044C	2.38685	13.3045	3.61882e-08	6.3027e-06	2.38685	YLR044C	PDC1	12	-	232285	234213
YBR101C	-2.70564	11.3752	3.66538e-08	6.3027e-06	-2.70564	YBR101C	FES1	2	-	443739	444755
YER081W	-2.20756	10.7747	3.6966e-08	6.3027e-06	-2.20756	YER081W		NA		NA	NA
YFR031C-A	1.89158	11.6543	3.8567e-08	6.47129e-06	1.89158	YFR031C-A	RPL2A	6	-	220365	221461
YER124C	-2.85423	7.37523	4.02175e-08	6.6428e-06	-2.85423	YER124C	DSE1	5	-	406805	409125
YML086C	1.86655	9.86014	4.13828e-08	6.65398e-06	1.86655	YML086C	ALO1	13	-	95685	97533
YBOX_OCH1000039	2.03483	10.8099	4.15441e-08	6.65398e-06	2.03483	YBOX_OCH1000039	YBOX_OCH1000039:YDR471W_RPL27B_SGDID:S0002879_Chr04_1401760-1401790,1402175-1402554_intron_removed_Ver_ORF_274_0	NA		NA	NA
YJR123W	2.32547	12.4162	4.36267e-08	6.688e-06	2.32547	YJR123W	RPS5	10	+	651848	652736
YHR193C	1.85652	11.7795	4.43819e-08	6.688e-06	1.85652	YHR193C	EGD2	8	-	487632	488288
YBOX_TIL1000009	-2.55796	8.34536	4.47416e-08	6.688e-06	-2.55796	YBOX_TIL1000009	YBOX_TIL1000009:TIL_YHL036W_MUP3_8_99	NA		NA	NA
YGL215W	-1.96	10.3306	4.49391e-08	6.688e-06	-1.96	YGL215W	CLG1	7	+	87506	89858
YER162C	-1.72501	11.1843	4.49558e-08	6.688e-06	-1.72501	YER162C	RAD4	5	-	500557	502925
YBOX_SNO1000008	-3.19589	8.32212	4.56908e-08	6.688e-06	-3.19589	YBOX_SNO1000008	YBOX_SNO1000008:SNO_SNR52_SNR52_SGDID:S000006443_Chr05_RC_snoRNA_21	NA		NA	NA
YCR012W	2.8407	11.1116	4.61852e-08	6.688e-06	2.8407	YCR012W	PGK1	3	+	137674	139058
YHR203C	1.90892	11.8549	4.77845e-08	6.69571e-06	1.90892	YHR203C	RPS4B	8	-	504352	505648
YBOX_OCH1000096	2.49165	9.17915	4.81141e-08	6.69571e-06	2.49165	YBOX_OCH1000096	YBOX_OCH1000096:YML063W_RPS1B_SGDID:S0004528_Chr13_146482-147249_Ver_ORF_223_0	NA		NA	NA
YBOX_SNR1000004	-2.7988	11.6718	4.81387e-08	6.69571e-06	-2.7988	YBOX_SNR1000004	YBOX_SNR1000004:SNR_SNR14_SNR14_SGDID:S000006499_Chr05_RC_snRNA_8	NA		NA	NA
YBOX_SNO1000051	-2.47742	9.18685	5.11012e-08	6.93173e-06	-2.47742	YBOX_SNO1000051	YBOX_SNO1000051:SNO_SNR9_SNR9_SGDID:S000007292_Chr15_RC_snoRNA_88	NA		NA	NA
YKL044W,YKL043W	-2.03375	13.3358	5.16411e-08	6.93173e-06	-2.03375	YKL044W,YKL043W	YKL044W,PHD1	11	+	356123	357635
YML008C	3.18407	11.0198	5.27034e-08	6.93173e-06	3.18407	YML008C	ERG6	13	-	251749	253005
YPL057C	-1.97488	11.6218	5.293e-08	6.93173e-06	-1.97488	YPL057C	SUR1	16	-	451463	453271
YPR106W	-2.04196	9.63555	5.31142e-08	6.93173e-06	-2.04196	YPR106W	ISR1	16	+	740011	741435
YPR086W	-1.94362	9.31091	5.42088e-08	6.98831e-06	-1.94362	YPR086W	SUA7	16	+	710051	711307
YPR118W	1.82705	8.70252	5.71113e-08	7.27378e-06	1.82705	YPR118W	MRI1	16	+	767707	768995
YER092W	-1.6704	9.88574	5.78935e-08	7.28562e-06	-1.6704	YER092W	IES5	5	+	342817	343481
YKR097W	-1.78351	13.0393	6.0508e-08	7.44699e-06	-1.78351	YKR097W	PCK1	11	+	630654	631486
SRG1,YER081W	-2.19387	10.5847	6.05847e-08	7.44699e-06	-2.19387	SRG1,YER081W	SRG1,SER3	5	+	322217	324201
YGL088W	-1.81317	11.5798	6.2445e-08	7.58742e-06	-1.81317	YGL088W		NA		NA	NA
YML063W	1.97474	11.3708	6.5105e-08	7.61878e-06	1.97474	YML063W	RPS1B	13	+	146433	147361
YOL066C	2.06713	9.30823	6.59775e-08	7.61878e-06	2.06713	YOL066C	RIB2	15	-	202702	204622
YNL157W	-1.91683	9.89621	6.60352e-08	7.61878e-06	-1.91683	YNL157W	IGO1	14	+	340291	340915
YBR249C	1.97436	10.2582	6.62515e-08	7.61878e-06	1.97436	YBR249C	ARO4	2	-	716772	718124
YDR171W	-1.85772	13.1619	6.70546e-08	7.61878e-06	-1.85772	YDR171W	HSP42	4	+	806556	807828
YBR190W,YBR191W,YBR191W-A	2.15844	11.8132	6.76762e-08	7.61878e-06	2.15844	YBR190W,YBR191W,YBR191W-A	YBR190W,RPL21A,YBR191W-A	2	+	606208	607240
YBOX_OCH1000110	1.93178	11.351	6.8086e-08	7.61878e-06	1.93178	YBOX_OCH1000110	YBOX_OCH1000110:YOR096W_RPS7A_SGDID:S0005622_Chr15_505794-505937,506339-506767_intron_removed_Ver_ORF_162_0	NA		NA	NA
YGL091C	-1.95531	9.58577	6.84688e-08	7.61878e-06	-1.95531	YGL091C	NBP35	7	-	341927	343119
YIL018W	1.76146	10.756	7.04024e-08	7.75233e-06	1.76146	YIL018W	RPL2B	9	+	316705	318161
YJL172W	-2.17001	9.46314	7.13368e-08	7.77424e-06	-2.17001	YJL172W	CPS1	10	+	97625	99601
YBOX_SNO1000049	-2.52159	9.98745	7.49471e-08	8.08434e-06	-2.52159	YBOX_SNO1000049	YBOX_SNO1000049:SNO_SNR75_SNR75_SGDID:S000007309_Chr13_snoRNA_18	NA		NA	NA
CUT419	-2.14872	9.02418	7.63977e-08	8.15757e-06	-2.14872	CUT419	CUT419	16	+	451699	452227
YOL120C	1.78747	10.7443	7.78082e-08	8.21023e-06	1.78747	YOL120C	RPL18A	15	-	93278	94430
YOR096W	1.92038	10.7988	7.84442e-08	8.21023e-06	1.92038	YOR096W	RPS7A	15	+	505738	506866
YPL160W	2.12479	8.49295	7.93081e-08	8.21928e-06	2.12479	YPL160W	CDC60	16	+	246921	250425
snR11	-1.81775	9.46237	8.04156e-08	8.25314e-06	-1.81775	snR11	SNR11	13	+	652289	652601
YEL034W,YEL033W	1.95469	13.8703	8.3614e-08	8.46837e-06	1.95469	YEL034W,YEL033W	HYP2,YEL033W	5	+	85593	86361
snR75	-2.39597	11.3216	8.43635e-08	8.46837e-06	-2.39597	snR75	SNR75	13	+	297913	297993
YJR024C	1.93317	9.20093	8.49161e-08	8.46837e-06	1.93317	YJR024C	MDE1	10	-	470212	470972
YBOX_TIL1000296	-3.02328	7.85841	8.78307e-08	8.67718e-06	-3.02328	YBOX_TIL1000296	YBOX_TIL1000296:TIL_YOR116C_1501_1800_229_0	NA		NA	NA
YOR257W	-1.79275	10.8377	9.18441e-08	8.88209e-06	-1.79275	YOR257W	CDC31	15	+	810979	811563
YHR007C	1.90004	11.2563	9.26002e-08	8.88209e-06	1.90004	YHR007C	ERG11	8	-	119822	121846
YBOX_OCH1000221	2.37107	8.79282	9.45923e-08	8.88209e-06	2.37107	YBOX_OCH1000221	YBOX_OCH1000221:DS100_YBR181C_YBR181C_Chr02_(complement(591607..591706))_100_bp._4_0	NA		NA	NA
YGR175C	2.47525	9.18286	9.48087e-08	8.88209e-06	2.47525	YGR175C	ERG1	7	-	846783	848511
YOL011W	-1.78988	11.7044	9.66776e-08	8.88209e-06	-1.78988	YOL011W	PLB3	15	+	304594	305354
YLR150W	2.13401	11.8351	9.72939e-08	8.88209e-06	2.13401	YLR150W	STM1	12	+	440313	441569
YBR181C	1.92431	11.5124	9.78476e-08	8.88209e-06	1.92431	YBR181C	RPS6B	2	-	591588	592828
YBOX_RRN1000018	-2.96582	11.3331	9.80626e-08	8.88209e-06	-2.96582	YBOX_RRN1000018	YBOX_RRN1000018:RRN_JXN_25S_ETS2:Chr12::RC:25S_ETS2:overlap	NA		NA	NA
YNL215W	-1.72326	11.0364	9.86009e-08	8.88209e-06	-1.72326	YNL215W	IES2	14	+	244363	245443
YIL016W	2.28715	8.59463	9.97093e-08	8.88209e-06	2.28715	YIL016W	SNL1	9	+	321225	321985
YFR031C	2.15826	8.6072	9.99338e-08	8.88209e-06	2.15826	YFR031C	SMC2	6	-	216525	220133
YGL205W	2.33111	11.7362	9.99876e-08	8.88209e-06	2.33111	YGL205W	POX1	7	+	107979	110595
YBOX_OCH1000041	1.98212	14.2309	1.04339e-07	9.19143e-06	1.98212	YBOX_OCH1000041	YBOX_OCH1000041:YEL034W_HYP2_SGDID:S0000760_Chr05_85676-86149_Ver_ORF_364_0	NA		NA	NA
YDR262W	-1.88251	11.7514	1.07622e-07	9.40223e-06	-1.88251	YDR262W	YDR262W	4	+	993117	994133
YPL243W	2.35708	9.18792	1.1029e-07	9.55633e-06	2.35708	YPL243W	SRP68	16	+	88417	90393
YPL028W	1.74071	11.0758	1.11831e-07	9.61107e-06	1.74071	YPL028W	ERG10	16	+	497923	499363
YGR254W	2.25901	12.1598	1.1544e-07	9.84126e-06	2.25901	YGR254W	ENO1	7	+	1000890	1002402
CUT917	-4.27713	6.09493	1.16916e-07	9.88734e-06	-4.27713	CUT917	CUT917	16	-	833479	834071
YNR047W	-1.6055	8.8265	1.20659e-07	1.01229e-05	-1.6055	YNR047W	YNR047W	14	+	708468	711332
SUT285	-2.07182	8.78274	1.24846e-07	1.03324e-05	-2.07182	SUT285	SUT285	13	+	13521	14065
YJR073C	-1.77695	13.5465	1.25111e-07	1.03324e-05	-1.77695	YJR073C	OPI3	10	-	572204	572964
YPL090C	1.97906	11.7164	1.28126e-07	1.04994e-05	1.97906	YPL090C	RPS6A	16	-	377135	378471
YEL039C	-1.93371	10.3211	1.29656e-07	1.0543e-05	-1.93371	YEL039C	CYC7	5	-	79549	80173
YPR093C	-2.62356	8.42502	1.32604e-07	1.06253e-05	-2.62356	YPR093C	ASR1	16	-	719359	720607
YBOX_RRN1000003	-2.55352	12.4227	1.32679e-07	1.06253e-05	-2.55352	YBOX_RRN1000003	YBOX_RRN1000003:RRN_RDN5-1:RDN5-1:SGDID:S000006479:Chr12:459677-459797:rRNA_22	NA		NA	NA
YMR088C	-2.22171	10.1028	1.37773e-07	1.09504e-05	-2.22171	YMR088C	VBA1	13	-	443293	445245
YMR311C	-1.54871	11.2291	1.40583e-07	1.10903e-05	-1.54871	YMR311C	GLC8	13	-	896805	897653
YGR192C	1.92597	14.1725	1.44712e-07	1.13315e-05	1.92597	YGR192C	TDH3	7	-	882719	883903
YIL047C	-1.87766	11.594	1.46126e-07	1.13581e-05	-1.87766	YIL047C		NA		NA	NA
YGL015C	-2.17013	8.02216	1.48369e-07	1.14482e-05	-2.17013	YGL015C		NA		NA	NA
YBOX_SNO1000044	-2.49036	11.3281	1.49715e-07	1.14684e-05	-2.49036	YBOX_SNO1000044	YBOX_SNO1000044:SNO_SNR4_SNR4_SGDID:S000006493_Chr05_snoRNA_21	NA		NA	NA
YGR180C	2.60794	11.2413	1.52146e-07	1.15087e-05	2.60794	YGR180C	RNR4	7	-	855231	856527
YDR463W	-1.5209	10.1389	1.52419e-07	1.15087e-05	-1.5209	YDR463W	STP1	4	+	1386765	1388533
YLR342W,YLR342W-A	1.91377	9.59683	1.54197e-07	1.15604e-05	1.91377	YLR342W,YLR342W-A	FKS1,YLR342W-A	12	+	809719	815855
YBOX_SNO1000002	-1.68805	12.6637	1.61721e-07	1.1915e-05	-1.68805	YBOX_SNO1000002	YBOX_SNO1000002:SNO_SNR10_SNR10_SGDID:S000007499_Chr07_snoRNA_166	NA		NA	NA
YBOX_IGX1000012	2.02476	13.1861	1.62398e-07	1.1915e-05	2.02476	YBOX_IGX1000012	YBOX_IGX1000012:IGX_235_11:IGX_YH_120172C:Chr08:(complement(120097..120197))	NA		NA	NA
YNL074C	-1.89991	10.3248	1.6288e-07	1.1915e-05	-1.89991	YNL074C	MLF3	14	-	486591	488191
YGR060W	3.00978	12.365	1.63435e-07	1.1915e-05	3.00978	YGR060W	ERG25	7	+	610507	611811
YBOX_SNO1000048	-2.09135	6.56441	1.66541e-07	1.20234e-05	-2.09135	YBOX_SNO1000048	YBOX_SNO1000048:SNO_SNR74_SNR74_SGDID:S000007308_Chr13_snoRNA_2	NA		NA	NA
YBOX_OCH1000108	-3.02434	8.80513	1.67196e-07	1.20234e-05	-3.02434	YBOX_OCH1000108	YBOX_OCH1000108:YOL155C_YOL155C_SGDID:S0005515_Chr15_31605-28702_RC_Unc_ORF_70_0	NA		NA	NA
YMR030W	-1.71452	9.15443	1.7154e-07	1.2207e-05	-1.71452	YMR030W	RSF1	13	+	330633	331937
YPL187W	3.04428	8.06349	1.7206e-07	1.2207e-05	3.04428	YPL187W	MF(ALPHA)1	16	+	193681	194145
YBOX_OCH1000137	2.24672	11.4745	1.77904e-07	1.25375e-05	2.24672	YBOX_OCH1000137	YBOX_OCH1000137:DS100_YDR447C_YDR447C_Chr04_(complement(1354719..1354818))_100_bp._3_0	NA		NA	NA
YBOX_OCH1000024	1.63797	9.80593	1.84459e-07	1.29134e-05	1.63797	YBOX_OCH1000024	YBOX_OCH1000024:YCR031C_RPS14A_SGDID:S0000627_Chr03_178215-178209,177901-177495_RC_intron_removed_Ver_ORF_24_0	NA		NA	NA
YDL082W	2.07105	10.7258	1.88668e-07	1.2965e-05	2.07105	YDL082W	RPL13A	4	+	308369	309505
YOR338W	-2.88169	9.61466	1.90948e-07	1.2965e-05	-2.88169	YOR338W	YOR338W	15	+	956747	958147
YBOX_SNO1000040	-1.76247	10.7141	1.91152e-07	1.2965e-05	-1.76247	YBOX_SNO1000040	YBOX_SNO1000040:SNO_SNR70_SNR70_SGDID:S000006461_Chr16_RC_snoRNA_12	NA		NA	NA
YPL052W	-1.6809	9.4998	1.95124e-07	1.2965e-05	-1.6809	YPL052W	OAZ1	16	+	458731	459731
YBOX_SNO1000041	-2.33695	8.82695	1.96216e-07	1.2965e-05	-2.33695	YBOX_SNO1000041	YBOX_SNO1000041:SNO_SNR3_SNR3_SGDID:S000006492_Chr10_snoRNA_124	NA		NA	NA
YLR340W	1.72919	12.6508	1.96388e-07	1.2965e-05	1.72919	YLR340W	RPP0	12	+	805823	806895
YPR040W	-1.80436	11.2457	1.96462e-07	1.2965e-05	-1.80436	YPR040W		NA		NA	NA
YBL093C	-2.08006	11.0698	1.9684e-07	1.2965e-05	-2.08006	YBL093C	ROX3	2	-	44117	45013
YBR067C	2.83993	12.1794	1.97913e-07	1.2965e-05	2.83993	YBR067C	TIP1	2	-	371955	372803
YBOX_ONO1000106	-2.53208	9.78152	1.98802e-07	1.2965e-05	-2.53208	YBOX_ONO1000106	YBOX_ONO1000106:YNL277W-A_YNL277W-A_SGDID:S0028852_Chr14_116677-116865_Unc_ORF_26	NA		NA	NA
YKR009C	1.94565	9.88878	1.99087e-07	1.2965e-05	1.94565	YKR009C	FOX2	11	-	453816	455304
YDL065C	-1.71088	10.6782	1.99914e-07	1.2965e-05	-1.71088	YDL065C	PEX19	4	-	336197	337317
YER175C	-2.1036	7.99142	2.03389e-07	1.29816e-05	-2.1036	YER175C	TMT1	5	-	539301	540373
SUT102	-2.44527	7.74935	2.03808e-07	1.29816e-05	-2.44527	SUT102	SUT102	6	+	78049	79329
YBOX_RET1000002	-2.52401	12.8138	2.05039e-07	1.29816e-05	-2.52401	YBOX_RET1000002	YBOX_RET1000002:RET_YARCTY1-1:SGDID:S000006792:Chr01:166163-160239:RC:retrotransposon_4031	NA		NA	NA
YMR142C	1.78556	11.511	2.05083e-07	1.29816e-05	1.78556	YMR142C	RPL13B	13	-	550109	551245
YGR079W	-1.84338	10.6367	2.06378e-07	1.29859e-05	-1.84338	YGR079W	YGR079W	7	+	640819	641899
YGL193C	-1.53776	9.93181	2.08386e-07	1.30346e-05	-1.53776	YGL193C	YGL193C	7	-	141991	144495
YBOX_OCH1000094	2.06391	7.91014	2.1385e-07	1.32977e-05	2.06391	YBOX_OCH1000094	YBOX_OCH1000094:YML026C_RPS18B_SGDID:S0004488_Chr13_223828-223782,223380-222987_RC_intron_removed_Ver_ORF_38_0	NA		NA	NA
YLR164W	1.85969	9.45536	2.15877e-07	1.33452e-05	1.85969	YLR164W	YLR164W	12	+	493537	494481
YGL045W	-1.48159	9.74872	2.17647e-07	1.33764e-05	-1.48159	YGL045W	RIM8	7	+	413987	415883
YJR148W	-1.47851	13.5363	2.19164e-07	1.33918e-05	-1.47851	YJR148W	BAT2	10	+	705672	706880
YDR461C-A	-1.75294	11.0783	2.31283e-07	1.40511e-05	-1.75294	YDR461C-A	YDR461C-A	4	-	1385361	1385817
YBL071W-A	-1.61127	9.37434	2.33415e-07	1.40996e-05	-1.61127	YBL071W-A	KTI11	2	+	89945	90465
YHL036W	-2.5308	10.2568	2.35377e-07	1.41373e-05	-2.5308	YHL036W	MUP3	8	+	26057	27953
YNL313C	1.56839	9.05536	2.37124e-07	1.41618e-05	1.56839	YNL313C	YNL313C	14	-	45205	48061
YPL079W	1.58434	11.28	2.44171e-07	1.42266e-05	1.58434	YPL079W	RPL21B	16	+	406603	407643
YDR447C	2.09719	10.813	2.45373e-07	1.42266e-05	2.09719	YDR447C	RPS17B	4	-	1354769	1355601
YOL057W	1.65931	8.08238	2.46503e-07	1.42266e-05	1.65931	YOL057W	YOL057W	15	+	220730	223018
YBR116C	2.22703	10.9806	2.47852e-07	1.42266e-05	2.22703	YBR116C		NA		NA	NA
YPL189C-A	-1.73968	10.8562	2.48056e-07	1.42266e-05	-1.73968	YPL189C-A	YPL189C-A	16	-	188093	188637
YLR142W	-2.58163	11.7408	2.48345e-07	1.42266e-05	-2.58163	YLR142W	PUT1	12	+	425185	426737
YML016C	1.63022	8.53618	2.49889e-07	1.42266e-05	1.63022	YML016C	PPZ1	13	-	239405	241797
YBR085C-A	-1.67432	11.6252	2.50221e-07	1.42266e-05	-1.67432	YBR085C-A	YBR085C-A	2	-	418531	419267
YBOX_OCH1000072	1.95924	11.3173	2.53523e-07	1.42266e-05	1.95924	YBOX_OCH1000072	YBOX_OCH1000072:YJL136C_RPS21B_SGDID:S0003672_Chr10_157191-157168,156707-156468_RC_intron_removed_Ver_ORF_89_0	NA		NA	NA
YBR026C,YBR027C	1.73902	10.6349	2.54564e-07	1.42266e-05	1.73902	YBR026C,YBR027C	ETR1,YBR027C	2	-	292732	294116
YLR284C	2.60875	11.249	2.55997e-07	1.42266e-05	2.60875	YLR284C	ECI1	12	-	706093	707109
YOR107W	-2.17367	10.3827	2.56909e-07	1.42266e-05	-2.17367	YOR107W	RGS2	15	+	521090	522594
YKL001C	-1.73483	10.4646	2.57142e-07	1.42266e-05	-1.73483	YKL001C	MET14	11	-	438304	439144
YPR154W	-2.53722	10.2631	2.62495e-07	1.42266e-05	-2.53722	YPR154W	PIN3	16	+	834523	835483
YJL144W	-3.36358	10.1777	2.65017e-07	1.42266e-05	-3.36358	YJL144W	YJL144W	10	+	146328	146880
YBR114W	-1.84595	10.7782	2.65339e-07	1.42266e-05	-1.84595	YBR114W	RAD16	2	+	467160	469664
YGL035C	-2.16399	11.0856	2.65519e-07	1.42266e-05	-2.16399	YGL035C	MIG1	7	-	431511	433183
YEL071W	-1.66054	12.387	2.65702e-07	1.42266e-05	-1.66054	YEL071W	DLD3	5	+	16177	17881
YDR043C	-1.70364	9.01176	2.68093e-07	1.42266e-05	-1.70364	YDR043C	NRG1	4	-	542631	543567
YPR039W,YPR040W	-1.73646	11.7886	2.68322e-07	1.42266e-05	-1.73646	YPR039W,YPR040W	YPR039W,TIP41	16	+	647283	648435
YLR448W	1.91704	9.32412	2.69919e-07	1.42266e-05	1.91704	YLR448W	RPL6B	12	+	1028776	1030048
YDL013W	-1.50123	10.6533	2.71321e-07	1.42266e-05	-1.50123	YDL013W	SLX5	4	+	428929	431009
CUT439	-1.95685	8.9526	2.717e-07	1.42266e-05	-1.95685	CUT439	CUT439	1	-	35797	36349
YGR286C	1.73087	10.0771	2.71703e-07	1.42266e-05	1.73087	YGR286C	BIO2	7	-	1063670	1065054
YER074W	1.89988	10.4441	2.71855e-07	1.42266e-05	1.89988	YER074W	RPS24A	5	+	306265	307305
YBR116C,YBR117C	2.06509	10.2213	2.73503e-07	1.42402e-05	2.06509	YBR116C,YBR117C	YBR116C,TKL2	2	-	474436	476428
YGR260W	1.71916	10.9892	2.74809e-07	1.42402e-05	1.71916	YGR260W	TNA1	7	+	1012490	1014202
YDR320C	1.61239	8.48776	2.77803e-07	1.42803e-05	1.61239	YDR320C	SWA2	4	-	1106009	1108177
YJL177W	1.51872	10.4948	2.79182e-07	1.42803e-05	1.51872	YJL177W	RPL17B	10	+	90633	91833
CUT672	-2.80914	7.54807	2.79888e-07	1.42803e-05	-2.80914	CUT672	CUT672	10	-	96757	97501
YDL133C-A	1.80222	10.3595	2.80987e-07	1.42803e-05	1.80222	YDL133C-A	RPL41B	4	-	221517	221901
YJR019C	1.84123	10.3521	2.82793e-07	1.42939e-05	1.84123	YJR019C	TES1	10	-	467156	468308
YIL047C-A,YIL047C	-1.70939	13.0576	2.83957e-07	1.42939e-05	-1.70939	YIL047C-A,YIL047C	YIL047C-A,SYG1	9	-	265053	267853
YBOX_ONO1000092	-2.51038	8.96917	2.85989e-07	1.43279e-05	-2.51038	YBOX_ONO1000092	YBOX_ONO1000092:YMR182W-A_YMR182W-A_SGDID:S0028693_Chr13_625810-625896_Unc_ORF_0	NA		NA	NA
YOL086C	2.47577	14.854	2.88165e-07	1.43688e-05	2.47577	YOL086C	ADH1	15	-	159470	160638
YPL223C	2.5788	11.4633	2.90665e-07	1.44254e-05	2.5788	YPL223C	GRE1	16	-	128589	129229
YKR062W	-1.9059	9.63187	2.93294e-07	1.44879e-05	-1.9059	YKR062W	TFA2	11	+	559260	560532
YJR041C	1.61309	7.66839	2.96262e-07	1.45045e-05	1.61309	YJR041C	URB2	10	-	510020	513844
YLR224W	-2.14665	8.99048	2.97467e-07	1.45045e-05	-2.14665	YLR224W	YLR224W	12	+	586137	587713
YPR145C-A	-2.28249	7.69162	2.97747e-07	1.45045e-05	-2.28249	YPR145C-A	YPR145C-A	16	-	824503	824919
YCR005C	-1.50528	14.4574	3.01313e-07	1.46109e-05	-1.50528	YCR005C	CIT2	3	-	120846	122398
YBOX_OCH1000048	2.87969	9.22339	3.04113e-07	1.46793e-05	2.87969	YBOX_OCH1000048	YBOX_OCH1000048:YGL031C_RPL24A_SGDID:S0002999_Chr07_437939-437472_RC_Ver_ORF_0_0	NA		NA	NA
YLR285C-A,YLR286C	-1.91059	10.9049	3.05585e-07	1.46833e-05	-1.91059	YLR285C-A,YLR286C	YLR285C-A,CTS1	12	-	708173	710557
YMR116C,snR24	1.53204	11.5944	3.11774e-07	1.48709e-05	1.53204	YMR116C,snR24	ASC1,SNR24	13	-	499261	500741
YGL105W	1.67656	9.99824	3.12421e-07	1.48709e-05	1.67656	YGL105W	ARC1	7	+	307387	308691
YKL060C	2.45401	14.5141	3.13709e-07	1.48709e-05	2.45401	YKL060C	FBA1	11	-	325911	327175
YKR082W	1.55651	8.5949	3.16819e-07	1.49513e-05	1.55651	YKR082W	NUP133	11	+	592404	595980
YDR536W	2.75338	10.4095	3.21764e-07	1.51172e-05	2.75338	YDR536W	STL1	4	+	1507941	1509757
YMR119W-A	1.82288	7.82277	3.23678e-07	1.51354e-05	1.82288	YMR119W-A		NA		NA	NA
YJL196C	1.53113	8.53825	3.26694e-07	1.51354e-05	1.53113	YJL196C	ELO1	10	-	67637	68957
YGR244C	1.52173	11.6641	3.26836e-07	1.51354e-05	1.52173	YGR244C	LSC2	7	-	978022	979430
YCR002C	1.77141	8.61692	3.27878e-07	1.51354e-05	1.77141	YCR002C	CDC10	3	-	117358	118406
Q0275	-2.57671	9.58956	3.33239e-07	1.52944e-05	-2.57671	Q0275		NA		NA	NA
YER103W	-2.00692	11.8696	3.36648e-07	1.52944e-05	-2.00692	YER103W	SSA4	5	+	364513	366545
YLR060W	1.52049	9.31982	3.37115e-07	1.52944e-05	1.52049	YLR060W	FRS1	12	+	260945	262889
YBOX_SNO1000030	-2.15315	9.41709	3.37648e-07	1.52944e-05	-2.15315	YBOX_SNO1000030	YBOX_SNO1000030:SNO_SNR69_SNR69_SGDID:S000006460_Chr11_snoRNA_10	NA		NA	NA
YHR206W	-1.54109	9.13257	3.38558e-07	1.52944e-05	-1.54109	YHR206W	SKN7	8	+	512452	514884
YOR087W	1.68778	7.64799	3.41617e-07	1.53669e-05	1.68778	YOR087W	YVC1	15	+	487642	489826
YBOX_ONO1000126	-1.77073	10.1057	3.4506e-07	1.54561e-05	-1.77073	YBOX_ONO1000126	YBOX_ONO1000126:YPL189C-A_YPL189C-A_SGDID:S0028527_Chr16_188512-188306_RC_Unc_ORF_23	NA		NA	NA
YBOX_OCH1000057	2.40623	8.64021	3.51057e-07	1.56583e-05	2.40623	YBOX_OCH1000057	YBOX_OCH1000057:YGR254W_ENO1_SGDID:S0003486_Chr07_1000932-1002245_Ver_ORF_182_0	NA		NA	NA
YBOX_OCH1000059	1.99158	11.5749	3.56243e-07	1.57703e-05	1.99158	YBOX_OCH1000059	YBOX_OCH1000059:YHR010W_RPL27A_SGDID:S0001052_Chr08_126514-126544,127106-127485_intron_removed_Ver_ORF_276_0	NA		NA	NA
YGR118W	1.49844	11.6449	3.56551e-07	1.57703e-05	1.49844	YGR118W	RPS23A	7	+	726923	728003
YLR342W	2.15764	9.42179	3.58282e-07	1.57808e-05	2.15764	YLR342W		NA		NA	NA
YKL130C	1.5146	7.54874	3.62643e-07	1.58776e-05	1.5146	YKL130C	SHE2	11	-	195134	196086
YJR144W	1.54433	10.3595	3.63483e-07	1.58776e-05	1.54433	YJR144W	MGM101	10	+	700808	701736
YGR268C	-1.73517	10.5561	3.7142e-07	1.61575e-05	-1.73517	YGR268C	HUA1	7	-	1025934	1026678
YMR319C	-2.3512	8.71983	3.75224e-07	1.62336e-05	-2.3512	YMR319C	FET4	13	-	912701	914717
YBOX_INT1000216	-1.89835	9.13791	3.76241e-07	1.62336e-05	-1.89835	YBOX_INT1000216	YBOX_INT1000216:INT_1_YLR093C:NC_001144:complement(327260..327400)	NA		NA	NA
YBOX_IGR1000169	-1.83849	9.19266	3.79614e-07	1.63126e-05	-1.83849	YBOX_IGR1000169	YBOX_IGR1000169:gGR07_2:gGR07_2:Chr07:(549469..550469):1001:bp._437_0	NA		NA	NA
YPL026C	-3.07353	10.754	3.84547e-07	1.64577e-05	-3.07353	YPL026C	SKS1	16	-	500407	502247
YKL210W	1.53332	10.8591	3.90875e-07	1.65969e-05	1.53332	YKL210W	UBA1	11	+	39121	42369
YBL067C	2.11382	9.0453	3.90941e-07	1.65969e-05	2.11382	YBL067C	UBP13	2	-	93605	96166
YCR009C	-1.4322	9.51741	3.95443e-07	1.67209e-05	-1.4322	YCR009C	RVS161	3	-	130542	131614
YJR152W	-3.01003	9.41663	3.99656e-07	1.68317e-05	-3.01003	YJR152W	DAL5	10	+	718160	721312
YMR116C	1.61569	12.6209	4.04125e-07	1.68841e-05	1.61569	YMR116C		NA		NA	NA
YJL109C	1.94948	8.59836	4.04183e-07	1.68841e-05	1.94948	YJL109C	UTP10	10	-	211908	217332
YBR081C	1.68037	8.1401	4.10456e-07	1.68841e-05	1.68037	YBR081C	SPT7	2	-	401123	405387
YKL182W	2.01565	12.4387	4.11243e-07	1.68841e-05	2.01565	YKL182W	FAS1	11	+	100124	106908
YDL169C	-1.43073	10.6804	4.11305e-07	1.68841e-05	-1.43073	YDL169C	UGX2	4	-	158109	158749
YKL014C	1.50834	7.99771	4.13114e-07	1.68841e-05	1.50834	YKL014C	URB1	11	-	411128	416584
YHR174W	2.5337	12.0178	4.13463e-07	1.68841e-05	2.5337	YHR174W	ENO2	8	+	451298	452762
YGR025W,YGR026W	1.91912	8.65085	4.15771e-07	1.68841e-05	1.91912	YGR025W,YGR026W	YGR025W,YGR026W	7	+	532835	534011
YNL236W	1.75131	8.26053	4.16608e-07	1.68841e-05	1.75131	YNL236W	SIN4	14	+	206891	209851
YMR242C	1.51226	11.6982	4.16871e-07	1.68841e-05	1.51226	YMR242C	RPL20A	13	-	753117	754309
YOR327C	-1.40162	12.5488	4.28929e-07	1.73061e-05	-1.40162	YOR327C	SNC2	15	-	930607	931223
YNL190W	-1.66033	11.4978	4.3647e-07	1.75416e-05	-1.66033	YNL190W	YNL190W	14	+	282123	283603
YOL147C	1.64638	10.6427	4.38084e-07	1.75416e-05	1.64638	YOL147C	PEX11	15	-	47790	48678
YBOX_JXN1000020	-3.95072	8.05106	4.40723e-07	1.75625e-05	-3.95072	YBOX_JXN1000020	YBOX_JXN1000020:JXN_EI_3_Q0120:NC_001224:39178..39257	NA		NA	NA
YPR069C	1.48988	9.42142	4.41928e-07	1.75625e-05	1.48988	YPR069C	SPE3	16	-	684495	685495
YJR145C	1.66401	10.7914	4.46185e-07	1.76424e-05	1.66401	YJR145C	RPS4A	10	-	701796	703116
YBOX_OCH1000097	2.28898	11.503	4.47277e-07	1.76424e-05	2.28898	YBOX_OCH1000097	YBOX_OCH1000097:YML073C_RPL6A_SGDID:S0004538_Chr13_124172-124158,123742-123227_RC_intron_removed_Ver_ORF_244_0	NA		NA	NA
YBOX_TRN1000015	-3.13989	8.04787	4.51137e-07	1.77285e-05	-3.13989	YBOX_TRN1000015	YBOX_TRN1000015:TRN_TY(GUA)Q_SGDID:S000007338_ChrMt_tRNA_14	NA		NA	NA
YIL009W	1.35567	9.26756	4.6023e-07	1.80122e-05	1.35567	YIL009W	FAA3	9	+	339337	341681
SUT024	-1.50858	6.49302	4.61764e-07	1.80122e-05	-1.50858	SUT024	SUT024	2	+	798992	800424
YNL103W	-1.44684	9.65464	4.64375e-07	1.80146e-05	-1.44684	YNL103W	MET4	14	+	427571	429803
YBOX_SNO1000023	-1.55959	8.66061	4.66905e-07	1.80146e-05	-1.55959	YBOX_SNO1000023	YBOX_SNO1000023:SNO_SNR63_SNR63_SGDID:S000006454_Chr04_RC_snoRNA_183	NA		NA	NA
YDR050C	2.29859	13.2385	4.68439e-07	1.80146e-05	2.29859	YDR050C	TPI1	4	-	555647	556511
YBOX_INT1000160	2.50781	12.2613	4.7003e-07	1.80146e-05	2.50781	YBOX_INT1000160	YBOX_INT1000160:INT_1_YHR016C:NC_001140:complement(138233..138400)	NA		NA	NA
YBOX_OCH1000251	2.04299	7.53393	4.70347e-07	1.80146e-05	2.04299	YBOX_OCH1000251	YBOX_OCH1000251:YNL336W_COS1_SGDID:S0005280_Chr14_8330-9475_Ver_ORF_793	NA		NA	NA
YER150W	-2.33156	13.0857	4.77109e-07	1.82076e-05	-2.33156	YER150W	SPI1	5	+	468345	468953
YDR219C,YDR220C	-1.47793	9.04093	4.90776e-07	1.86618e-05	-1.47793	YDR219C,YDR220C	MFB1,YDR220C	4	-	905329	907081
YELCtau1,YEL020C	2.03609	10.3018	4.94553e-07	1.87088e-05	2.03609	YELCtau1,YEL020C	YELCtau1,YEL020C	5	-	118517	120381
YBOX_TIL1000010	-2.65293	11.0012	4.95549e-07	1.87088e-05	-2.65293	YBOX_TIL1000010	YBOX_TIL1000010:TIL_YHL036W_MUP3_9_0	NA		NA	NA
YOR052C	-1.88293	11.4838	5.00167e-07	1.88159e-05	-1.88293	YOR052C	YOR052C	15	-	426518	427358
YOL116W	-1.58521	10.0887	5.08174e-07	1.90493e-05	-1.58521	YOL116W	MSN1	15	+	99690	101114
YOR317W	-1.83114	12.3906	5.13921e-07	1.91967e-05	-1.83114	YOR317W	FAA1	15	+	909259	911635
YMR247C	1.85476	8.05712	5.22636e-07	1.94535e-05	1.85476	YMR247C	RKR1	13	-	763293	768093
YDR525W-A,YDR527W	-1.6742	11.1999	5.28351e-07	1.95972e-05	-1.6742	YDR525W-A,YDR527W	SNA2,RBA50	4	+	1490517	1492517
YLR307W	1.71587	7.34884	5.38365e-07	1.98988e-05	1.71587	YLR307W	CDA1	12	+	745441	746633
YER138W-A	-2.00538	15.1411	5.43755e-07	2.0028e-05	-2.00538	YER138W-A		NA		NA	NA
YKR094C	1.96803	10.9616	5.49839e-07	2.01818e-05	1.96803	YKR094C	RPL40B	11	-	617458	618474
YGR113W	1.47283	8.31508	5.55646e-07	2.02239e-05	1.47283	YGR113W	DAM1	7	+	718843	720227
YBOX_OCH1000074	1.57091	10.8533	5.55977e-07	2.02239e-05	1.57091	YBOX_OCH1000074	YBOX_OCH1000074:YJL177W_RPL17B_SGDID:S0003713_Chr10_90784-91092,91410-91655_intron_removed_Ver_ORF_293_0	NA		NA	NA
YBOX_TRN1000050	-2.07371	7.96669	5.56726e-07	2.02239e-05	-2.07371	YBOX_TRN1000050	YBOX_TRN1000050:TRN_TV(CAC)D_SGDID:S000006767_Chr04_RC_tRNA_3	NA		NA	NA
YGL242C	1.95455	8.29622	5.6362e-07	2.04042e-05	1.95455	YGL242C	YGL242C	7	-	44453	45261
YBOX_RRN1000011	-3.32792	11.0145	5.70304e-07	2.05561e-05	-3.32792	YBOX_RRN1000011	YBOX_RRN1000011:RRN_ETS2-1:ETS2-1:SGDID:S000029718:	NA		NA	NA
snR4	-2.2644	12.0327	5.71705e-07	2.05561e-05	-2.2644	snR4	SNR4	5	+	424705	424849
YBOX_RET1000005	-2.65501	10.5983	5.77234e-07	2.06845e-05	-2.65501	YBOX_RET1000005	YBOX_RET1000005:RET_YILWTY3-1:SGDID:S000007020:Chr09:205217-210644:retrotransposon_3	NA		NA	NA
YMR012W	1.81391	8.95037	5.81605e-07	2.07708e-05	1.81391	YMR012W	CLU1	13	+	291017	295057
YDR064W	1.54622	10.9996	5.91124e-07	2.10396e-05	1.54622	YDR064W	RPS13	4	+	579419	580539
YIL046W	-1.32173	11.9106	5.93841e-07	2.10511e-05	-1.32173	YIL046W	MET30	9	+	268585	270721
YJL167W	1.44193	11.2574	5.95428e-07	2.10511e-05	1.44193	YJL167W	ERG20	10	+	104858	106114
YBOX_OCH1000053	2.24106	12.0245	5.98003e-07	2.10716e-05	2.24106	YBOX_OCH1000053	YBOX_OCH1000053:YGR027C_RPS25A_SGDID:S0003259_Chr07_534462-534136_RC_Ver_ORF_174_0	NA		NA	NA
YLR407W	-1.86336	9.68466	6.06219e-07	2.12305e-05	-1.86336	YLR407W	YLR407W	12	+	932728	933856
YDR034C-A	-2.18402	12.8093	6.06528e-07	2.12305e-05	-2.18402	YDR034C-A		NA		NA	NA
YBOX_OCH1000067	1.72586	11.629	6.13775e-07	2.14133e-05	1.72586	YBOX_OCH1000067	YBOX_OCH1000067:YIL148W_RPL40A_SGDID:S0001410_Chr09_68708-68715,69150-69528_intron_removed_Ver_ORF_154_0	NA		NA	NA
YJL079C	1.77519	11.4129	6.26609e-07	2.17541e-05	1.77519	YJL079C	PRY1	10	-	289684	290924
YBR078W	1.37115	10.6231	6.2766e-07	2.17541e-05	1.37115	YBR078W	ECM33	2	+	392943	395295
YEL012W	-1.64499	11.9403	6.30346e-07	2.17758e-05	-1.64499	YEL012W	UBC8	5	+	131641	132657
YPR128C	2.01978	8.2392	6.34042e-07	2.17759e-05	2.01978	YPR128C	ANT1	16	-	791199	792263
YBL098W	1.49428	8.02415	6.34471e-07	2.17759e-05	1.49428	YBL098W	BNA4	2	+	39121	40561
YBOX_SNO1000021	-3.14275	8.43464	6.38408e-07	2.18402e-05	-3.14275	YBOX_SNO1000021	YBOX_SNO1000021:SNO_SNR61_SNR61_SGDID:S000006452_Chr12_RC_snoRNA_20	NA		NA	NA
YCR094W	1.3948	7.97616	6.48041e-07	2.19876e-05	1.3948	YCR094W	CDC50	3	+	286706	288202
YDL058W	1.69597	7.78455	6.48168e-07	2.19876e-05	1.69597	YDL058W	USO1	4	+	345601	351137
YDR224C	2.129	13.0499	6.48957e-07	2.19876e-05	2.129	YDR224C	HTB1	4	-	914201	914833
YBL039W-B	1.51587	8.57044	6.61862e-07	2.2149e-05	1.51587	YBL039W-B	YBL039W-B	2	+	143103	143647
YGR121C	-1.71843	10.6541	6.63666e-07	2.2149e-05	-1.71843	YGR121C	MEP1	7	-	731327	733351
YDL012C	-1.60884	11.4201	6.64885e-07	2.2149e-05	-1.60884	YDL012C	YDL012C	4	-	430933	432061
YLR271W	-1.83074	8.92313	6.67349e-07	2.2149e-05	-1.83074	YLR271W	YLR271W	12	+	682593	683665
YPL229W	-1.76497	9.89512	6.70849e-07	2.2149e-05	-1.76497	YPL229W	YPL229W	16	+	117041	117961
YDL083C	1.4361	9.74966	6.75364e-07	2.2149e-05	1.4361	YDL083C	RPS16B	4	-	306669	307829
YML073C	2.17517	11.4364	6.77262e-07	2.2149e-05	2.17517	YML073C	RPL6A	13	-	123157	124221
YOR133W	1.64933	11.9054	6.78356e-07	2.2149e-05	1.64933	YOR133W	EFT1	15	+	575018	577810
YDR366C	-2.09677	13.14	6.78458e-07	2.2149e-05	-2.09677	YDR366C		NA		NA	NA
YBOX_LTR1000017	-2.39131	10.7871	6.78681e-07	2.2149e-05	-2.39131	YBOX_LTR1000017	YBOX_LTR1000017:YKRCDELTA8:SGDID:S000007058:Chr11:458114-457783_RC_178	NA		NA	NA
snR81	-2.28423	10.3451	6.81358e-07	2.2149e-05	-2.28423	snR81	SNR81	15	+	234362	234450
YML070W	1.43859	10.6728	6.81688e-07	2.2149e-05	1.43859	YML070W	DAK1	13	+	133417	135249
YDR041W	-1.4139	9.67476	6.82498e-07	2.2149e-05	-1.4139	YDR041W	RSM10	4	+	539771	540571
YGL030W	1.66882	12.1588	6.83055e-07	2.2149e-05	1.66882	YGL030W	RPL30	7	+	439003	439723
YDR265W	-1.44151	9.71145	6.8662e-07	2.21965e-05	-1.44151	YDR265W	PEX10	4	+	998637	999973
YER088C	-1.3241	13.3968	6.92961e-07	2.22688e-05	-1.3241	YER088C	DOT6	5	-	333045	335293
YOL039W	1.6684	10.5886	6.93068e-07	2.22688e-05	1.6684	YOL039W	RPP2A	15	+	254098	254866
YKL023W	-1.5982	9.14513	6.95891e-07	2.22917e-05	-1.5982	YKL023W	YKL023W	11	+	393332	394364
YJL207C	1.41636	9.53205	7.01556e-07	2.2347e-05	1.41636	YJL207C	LAA1	10	-	41237	47453
YJL094C	-1.49127	9.4775	7.01844e-07	2.2347e-05	-1.49127	YJL094C	KHA1	10	-	251676	254484
YJR009C	1.89518	13.0325	7.09648e-07	2.25276e-05	1.89518	YJR009C	TDH2	10	-	453556	454756
YGR173W	1.76192	8.22692	7.20383e-07	2.27108e-05	1.76192	YGR173W	RBG2	7	+	843819	845131
YBR287W	-1.71694	9.70258	7.23838e-07	2.27108e-05	-1.71694	YBR287W	ZSP1	2	+	776496	778016
YIL135C	-1.27864	9.5687	7.26075e-07	2.27108e-05	-1.27864	YIL135C	VHS2	9	-	94893	96453
YNL322C	-1.36703	13.2142	7.27866e-07	2.27108e-05	-1.36703	YNL322C	KRE1	14	-	33205	34269
YBOX_OCH1000129	2.09448	11.1177	7.28103e-07	2.27108e-05	2.09448	YBOX_OCH1000129	YBOX_OCH1000129:DS100_YCR024C-A_YCR024C-A_Chr03_(complement(162840..162939))_100_bp._6_0	NA		NA	NA
CUT757	1.97961	9.62093	7.30386e-07	2.27108e-05	1.97961	CUT757	CUT757	13	-	8733	9269
YJR016C	1.65169	11.1137	7.30459e-07	2.27108e-05	1.65169	YJR016C	ILV3	10	-	464268	466220
YDR071C	1.50428	8.83771	7.36713e-07	2.28381e-05	1.50428	YDR071C	PAA1	4	-	588815	589535
YHR141C	1.84541	10.7066	7.52631e-07	2.32634e-05	1.84541	YHR141C	RPL42B	8	-	381894	382806
YNL069C	1.67492	10.073	7.60586e-07	2.34407e-05	1.67492	YNL069C	RPL16B	14	-	493727	495047
YDR527W	-1.63868	10.1512	7.63379e-07	2.34584e-05	-1.63868	YDR527W		NA		NA	NA
YIL152W	-1.35812	9.86538	7.70229e-07	2.36003e-05	-1.35812	YIL152W	YIL152W	9	+	56481	57377
YDR086C	1.46307	10.2197	7.73663e-07	2.3637e-05	1.46307	YDR086C	SSS1	4	-	616736	617272
YHR102W	-2.23562	9.12232	7.86458e-07	2.3943e-05	-2.23562	YHR102W	KIC1	8	+	316401	319905
snR52	-3.17936	8.87646	7.88208e-07	2.3943e-05	-3.17936	snR52	SNR52	5	-	431117	431221
YDR294C	1.61682	11.6562	7.9405e-07	2.40513e-05	1.61682	YDR294C	DPL1	4	-	1050425	1052289
YBOX_OCH1000217	1.41796	11.0499	8.00493e-07	2.41772e-05	1.41796	YBOX_OCH1000217	YBOX_OCH1000217:DS100_YBL072C_YBL072C_Chr02_(complement(88421..88520))_100_bp._7_0	NA		NA	NA
YDR432W,YDR433W	-1.38858	10.4955	8.0497e-07	2.42431e-05	-1.38858	YDR432W,YDR433W	NPL3,YDR433W	4	+	1328757	1330677
YPL128C	1.28642	8.57643	8.15276e-07	2.44838e-05	1.28642	YPL128C	TBF1	16	-	306349	308301
YER015W	2.58185	10.4769	8.20105e-07	2.45072e-05	2.58185	YER015W	FAA2	5	+	184473	186977
YEL001C	1.60932	9.48243	8.21852e-07	2.45072e-05	1.60932	YEL001C	IRC22	5	-	150221	151029
YMR260C	1.35048	9.95763	8.25504e-07	2.45072e-05	1.35048	YMR260C	TIF11	13	-	789229	789877
YBR025C	1.60665	10.0579	8.26322e-07	2.45072e-05	1.60665	YBR025C	OLA1	2	-	290388	292076
YOR220W	-2.1088	11.9539	8.27647e-07	2.45072e-05	-2.1088	YOR220W	RCN2	15	+	755290	756298
YIL069C	1.79815	10.174	8.3549e-07	2.46359e-05	1.79815	YIL069C	RPS24B	9	-	231341	232461
YBOX_IGX1000017	1.88301	7.73935	8.38136e-07	2.46359e-05	1.88301	YBOX_IGX1000017	YBOX_IGX1000017:IGX_298_31:IGX_YJ_245829W:Chr10:(245804..245904)	NA		NA	NA
YMR231W	1.39914	7.96383	8.38985e-07	2.46359e-05	1.39914	YMR231W	PEP5	13	+	733505	736833
YLR094C	-1.28617	10.185	8.56393e-07	2.50774e-05	-1.28617	YLR094C	GIS3	12	-	327581	329285
YBR227C	1.7523	8.36946	8.76906e-07	2.55637e-05	1.7523	YBR227C		NA		NA	NA
YBOX_IGR1000110	-1.70716	9.6633	8.79773e-07	2.55637e-05	-1.70716	YBOX_IGR1000110	YBOX_IGR1000110:NMR061C:NMR061C:Chr13:(complement(762445..762586)):142:bp._14_0	NA		NA	NA
YML024W	1.61141	8.41194	8.84393e-07	2.55637e-05	1.61141	YML024W	RPS17A	13	+	225857	226825
YJL080C	1.35965	8.37342	8.84691e-07	2.55637e-05	1.35965	YJL080C	SCP160	10	-	285428	289444
YOR254C	1.74463	9.03275	8.85093e-07	2.55637e-05	1.74463	YOR254C	SEC63	15	-	804943	807071
YMR189W	1.56623	9.67018	8.93289e-07	2.57301e-05	1.56623	YMR189W	GCV2	13	+	637361	640705
YBOX_SNO1000011	-1.81985	10.2118	8.95913e-07	2.57356e-05	-1.81985	YBOX_SNO1000011	YBOX_SNO1000011:SNO_SNR55_SNR55_SGDID:S000006446_Chr12_RC_snoRNA_21	NA		NA	NA
YLR064W	1.71652	8.25742	9.12336e-07	2.61125e-05	1.71652	YLR064W	YLR064W	12	+	265385	266337
YBOX_JXN1000021	-3.41309	9.64126	9.14243e-07	2.61125e-05	-3.41309	YBOX_JXN1000021	YBOX_JXN1000021:JXN_IE_3_Q0120:NC_001224:40801..40880	NA		NA	NA
YFL007W	1.46072	8.96296	9.16443e-07	2.61125e-05	1.46072	YFL007W	BLM10	6	+	123345	129985
YLR441C	1.33196	9.70701	9.24415e-07	2.62688e-05	1.33196	YLR441C	RPS1A	12	-	1017868	1018972
YOR303W	-1.73998	11.2004	9.32243e-07	2.64202e-05	-1.73998	YOR303W		NA		NA	NA
YDR418W	1.43778	10.7894	9.37906e-07	2.65096e-05	1.43778	YDR418W	RPL12B	4	+	1301557	1302221
YMR046W-A	-1.95435	13.4027	9.45814e-07	2.65712e-05	-1.95435	YMR046W-A		NA		NA	NA
YNL277W	-2.76701	10.2482	9.51196e-07	2.65712e-05	-2.76701	YNL277W	MET2	14	+	117251	118891
YIL078W	1.42956	10.4246	9.52348e-07	2.65712e-05	1.42956	YIL078W	THS1	9	+	212449	214769
YDR382W	1.45877	11.0281	9.55444e-07	2.65712e-05	1.45877	YDR382W	RPP2B	4	+	1239397	1239973
YER044C	2.07869	9.86383	9.55701e-07	2.65712e-05	2.07869	YER044C	ERG28	5	-	237469	238141
YGR094W	1.31694	10.4146	9.56995e-07	2.65712e-05	1.31694	YGR094W	VAS1	7	+	672195	675563
YDL081C	1.98048	9.89726	9.59654e-07	2.65712e-05	1.98048	YDL081C	RPP1A	4	-	309717	310213
YIR011C	-1.24946	10.0218	9.62939e-07	2.65712e-05	-1.24946	YIR011C	STS1	9	-	377149	378381
YLR004C	1.92943	8.06812	9.64846e-07	2.65712e-05	1.92943	YLR004C	THI73	12	-	157885	159813
YDL194W	-1.32007	11.0852	9.66669e-07	2.65712e-05	-1.32007	YDL194W	SNF3	4	+	111369	114273
YOR380W	-1.26608	8.53283	9.67734e-07	2.65712e-05	-1.26608	YOR380W	RDR1	15	+	1051115	1052995
YBOX_OCH1000035	1.75256	11.6761	9.71581e-07	2.66077e-05	1.75256	YBOX_OCH1000035	YBOX_OCH1000035:YDR224C_HTB1_SGDID:S0002632_Chr04_914706-914311_RC_Ver_ORF_59_0	NA		NA	NA
YLR057W	1.49586	8.42824	9.7618e-07	2.66646e-05	1.49586	YLR057W	YLR057W	12	+	255249	257929
YBR038W	1.62352	7.65539	9.80568e-07	2.67129e-05	1.62352	YBR038W	CHS2	2	+	311832	314960
YBOX_IGR1000047	-1.32329	10.9503	9.84134e-07	2.67129e-05	-1.32329	YBOX_IGR1000047	YBOX_IGR1000047:NER043C:NER043C:Chr05:(complement(499170..499305)):136:bp._16_0	NA		NA	NA
YLR409C	1.56978	8.48793	9.88838e-07	2.67129e-05	1.56978	YLR409C	UTP21	12	-	934348	937292
YBR191W	1.73635	7.93482	9.89714e-07	2.67129e-05	1.73635	YBR191W		NA		NA	NA
YBOX_TIL1000066	-1.63414	8.89628	9.90706e-07	2.67129e-05	-1.63414	YBOX_TIL1000066	YBOX_TIL1000066:TIL_YIL107C_PFK26_5_192	NA		NA	NA
YDL010W	-1.60964	11.2385	9.94684e-07	2.67129e-05	-1.60964	YDL010W	GRX7	4	+	432281	433273
RPR1	-2.60782	11.8851	9.95636e-07	2.67129e-05	-2.60782	RPR1	RPR1	5	-	117661	118117
YDR385W	1.7329	11.8382	1.00022e-06	2.67679e-05	1.7329	YDR385W	EFT2	4	+	1243149	1245917
YCR031C	1.34765	9.4652	1.00781e-06	2.6903e-05	1.34765	YCR031C	RPS14A	3	-	177390	178254
YOR217W	1.56063	8.51468	1.022e-06	2.7165e-05	1.56063	YOR217W	RFC1	15	+	749202	752066
YOR292C	-1.9078	9.17968	1.02277e-06	2.7165e-05	-1.9078	YOR292C	YOR292C	15	-	865575	866639
YNL102W	1.49677	7.5273	1.03975e-06	2.75468e-05	1.49677	YNL102W	POL1	14	+	430003	434555
YEL055C	1.31487	8.48351	1.04302e-06	2.75644e-05	1.31487	YEL055C	POL5	5	-	48285	51605
YDR433W	-1.33605	13.51	1.06304e-06	2.79665e-05	-1.33605	YDR433W		NA		NA	NA
YHR142W	1.32864	9.68067	1.06388e-06	2.79665e-05	1.32864	YHR142W	CHS7	8	+	383282	384570
SUT121	1.76774	7.80807	1.06617e-06	2.79665e-05	1.76774	SUT121	SUT121	7	+	524907	525091
YBR084W	1.90882	8.92458	1.07216e-06	2.8054e-05	1.90882	YBR084W	MIS1	2	+	410975	414143
YHR097C	-2.43157	11.5717	1.09339e-06	2.85387e-05	-2.43157	YHR097C	YHR097C	8	-	297357	298701
YER157W	1.26893	6.95446	1.09701e-06	2.85571e-05	1.26893	YER157W	COG3	5	+	484513	487273
SUT664	1.84558	9.05692	1.09949e-06	2.85571e-05	1.84558	SUT664	SUT664	11	-	259255	259671
YCR008W	-1.60682	10.7562	1.10271e-06	2.85704e-05	-1.60682	YCR008W	SAT4	3	+	128010	130538
YPR003C	1.27626	7.80518	1.10782e-06	2.86326e-05	1.27626	YPR003C	YPR003C	16	-	561263	563823
YBOX_OCH1000148	1.60964	11.8309	1.12214e-06	2.89321e-05	1.60964	YBOX_OCH1000148	YBOX_OCH1000148:DS100_YGR118W_YGR118W_Chr07_(727736..727835)_100_bp._1_0	NA		NA	NA
YDR379W	1.67515	8.36116	1.1386e-06	2.92851e-05	1.67515	YDR379W	RGA2	4	+	1230053	1233245
YDR432W	-2.05863	9.92531	1.15519e-06	2.96395e-05	-2.05863	YDR432W		NA		NA	NA
YOL121C	1.41846	10.9914	1.15864e-06	2.96562e-05	1.41846	YOL121C	RPS19A	15	-	91942	92918
YNL093W	-3.03045	8.57621	1.16421e-06	2.97268e-05	-3.03045	YNL093W	YPT53	14	+	449739	450827
YEL060C	-1.41202	11.9186	1.17306e-06	2.98805e-05	-1.41202	YEL060C	PRB1	5	-	39877	42013
YMR301C	1.47763	8.95431	1.18614e-06	3.01412e-05	1.47763	YMR301C	ATM1	13	-	867501	869685
YLL018C-A	-1.51314	9.81338	1.21161e-06	3.07144e-05	-1.51314	YLL018C-A		NA		NA	NA
YMR114C	-1.76041	9.9252	1.21906e-06	3.08294e-05	-1.76041	YMR114C	YMR114C	13	-	496253	497493
YCL055W	1.55324	8.13945	1.22571e-06	3.09235e-05	1.55324	YCL055W	KAR4	3	+	27897	28945
YLR048W	2.03019	10.578	1.23385e-06	3.10548e-05	2.03019	YLR048W	RPS0B	12	+	242145	243609
YOL127W	1.72776	11.1258	1.23941e-06	3.11207e-05	1.72776	YOL127W	RPL25	15	+	80322	81274
YJL078C	-1.60777	8.74401	1.24772e-06	3.12552e-05	-1.60777	YJL078C	PRY3	10	-	290924	294068
YMR015C	1.78068	7.91467	1.2647e-06	3.16056e-05	1.78068	YMR015C	ERG5	13	-	300685	302549
YBR080C	1.29167	8.40492	1.29368e-06	3.22536e-05	1.29167	YBR080C	SEC18	2	-	398467	400923
YOL108C	-1.93531	9.30409	1.32311e-06	3.29097e-05	-1.93531	YOL108C	INO4	15	-	111190	111926
YMR143W	1.51297	9.81866	1.33026e-06	3.30099e-05	1.51297	YMR143W	RPS16A	13	+	551801	553065
YPL014W	-1.73037	8.20736	1.33671e-06	3.30922e-05	-1.73037	YPL014W	YPL014W	16	+	527523	528915
YGL026C	1.27784	11.5207	1.3472e-06	3.3271e-05	1.27784	YGL026C	TRP5	7	-	446351	448583
YBOX_OCH1000087	1.96414	7.70168	1.35115e-06	3.3271e-05	1.96414	YBOX_OCH1000087	YBOX_OCH1000087:YLR264W_RPS28B_SGDID:S0004254_Chr12_673133-673336_Ver_ORF_73_0	NA		NA	NA
snR84	-1.78018	10.2659	1.35338e-06	3.3271e-05	-1.78018	snR84	SNR84	4	-	1492377	1493113
YMR201C	-1.64361	9.67839	1.35751e-06	3.32724e-05	-1.64361	YMR201C	RAD14	13	-	665861	667141
YDR079W	-1.56796	9.27539	1.35973e-06	3.32724e-05	-1.56796	YDR079W	PET100	4	+	603035	603603
YBR096W	1.3298	7.72046	1.37147e-06	3.34822e-05	1.3298	YBR096W	YBR096W	2	+	435935	436775
YBR121C	1.43511	9.77808	1.37861e-06	3.35557e-05	1.43511	YBR121C		NA		NA	NA
YBOX_OCH1000111	1.54399	12.0047	1.38083e-06	3.35557e-05	1.54399	YBOX_OCH1000111	YBOX_OCH1000111:YOR167C_RPS28A_SGDID:S0005693_Chr15_649007-648804_RC_Ver_ORF_73_0	NA		NA	NA
YGR102C	-1.47298	10.9628	1.39281e-06	3.37692e-05	-1.47298	YGR102C	YGR102C	7	-	694423	695151
YOL040C	1.61542	12.1509	1.404e-06	3.38775e-05	1.61542	YOL040C	RPS15	15	-	253086	253638
YGR178C	1.26234	10.0708	1.40678e-06	3.38775e-05	1.26234	YGR178C	PBP1	7	-	850919	853439
YOR244W	-1.49301	10.2299	1.40689e-06	3.38775e-05	-1.49301	YOR244W	ESA1	15	+	792474	794018
YBR117C	2.13179	9.51235	1.41871e-06	3.40845e-05	2.13179	YBR117C		NA		NA	NA
YNL240C	-1.35062	10.7782	1.42991e-06	3.41432e-05	-1.35062	YNL240C	NAR1	14	-	198399	200023
YBR290W	-1.71059	8.51852	1.43059e-06	3.41432e-05	-1.71059	YBR290W	BSD2	2	+	782560	783672
YPL108W	2.00144	8.3366	1.43178e-06	3.41432e-05	2.00144	YPL108W		NA		NA	NA
YPR183W	1.41166	10.8454	1.43407e-06	3.41432e-05	1.41166	YPR183W	DPM1	16	+	900715	901643
YGR109W-A	-2.51138	11.3899	1.44086e-06	3.41851e-05	-2.51138	YGR109W-A		NA		NA	NA
YMR229C	1.31923	9.48897	1.4423e-06	3.41851e-05	1.31923	YMR229C	RRP5	13	-	725845	731221
YLR273C	1.51782	7.5001	1.45445e-06	3.4364e-05	1.51782	YLR273C	PIG1	12	-	688829	691373
YPR006C	2.57821	11.1947	1.45635e-06	3.4364e-05	2.57821	YPR006C	ICL2	16	-	567175	567951
YPR155C	1.63986	8.55883	1.48354e-06	3.49277e-05	1.63986	YPR155C	NCA2	16	-	835463	837471
YBL072C	1.47258	9.42472	1.50005e-06	3.52379e-05	1.47258	YBL072C		NA		NA	NA
YHR108W	1.55444	8.46759	1.51455e-06	3.54995e-05	1.55444	YHR108W	GGA2	8	+	328257	330169
YMR320W	-1.66735	8.90915	1.5192e-06	3.55299e-05	-1.66735	YMR320W	YMR320W	13	+	915441	917465
YBL072C,YBL071C-B	1.3073	10.5411	1.52378e-06	3.55583e-05	1.3073	YBL072C,YBL071C-B	RPS8A,YBL071C-B	2	-	88365	89501
YDR024W,YDR025W	1.56416	10.806	1.5324e-06	3.56263e-05	1.56416	YDR024W,YDR025W	FYV1,RPS11A	4	+	491474	492490
YJL026W	2.4163	11.825	1.53344e-06	3.56263e-05	2.4163	YJL026W	RNR2	10	+	392336	393736
SUT761	1.58626	7.4266	1.53927e-06	3.56835e-05	1.58626	SUT761	SUT761	15	-	5589	6893
YBR072W	2.42612	15.0048	1.54625e-06	3.57178e-05	2.42612	YBR072W	HSP26	2	+	381943	382799
YDL188C	1.88205	8.45272	1.54751e-06	3.57178e-05	1.88205	YDL188C	PPH22	4	-	123829	125181
YOR343C	-1.3609	8.08898	1.57611e-06	3.62812e-05	-1.3609	YOR343C	YOR343C	15	-	967751	968647
YDR249C,YDR250C	-1.82608	8.17446	1.57958e-06	3.62812e-05	-1.82608	YDR249C,YDR250C	YDR249C,YDR250C	4	-	958561	960121
YDR023W	2.97081	9.24589	1.58222e-06	3.62812e-05	2.97081	YDR023W		NA		NA	NA
YER130C	-1.9015	9.18567	1.60063e-06	3.65396e-05	-1.9015	YER130C	YER130C	5	-	420909	422533
YPR099C	-2.11963	9.44568	1.6036e-06	3.65396e-05	-2.11963	YPR099C		NA		NA	NA
YLR125W	-2.10271	9.97008	1.60386e-06	3.65396e-05	-2.10271	YLR125W		NA		NA	NA
YDR297W	-1.74205	12.1	1.61735e-06	3.67678e-05	-1.74205	YDR297W	SUR2	4	+	1056397	1057741
YLR194C	1.69967	8.46329	1.62217e-06	3.67763e-05	1.69967	YLR194C	YLR194C	12	-	540765	541781
YLR367W,snR44	-1.88537	10.4447	1.62468e-06	3.67763e-05	-1.88537	YLR367W,snR44	RPS22B,SNR44	12	+	856439	857367
YLR061W	1.54518	9.97826	1.6575e-06	3.7439e-05	1.54518	YLR061W	RPL22A	12	+	263137	264065
YER008C	1.14605	10.3051	1.66411e-06	3.75082e-05	1.14605	YER008C	SEC3	5	-	167733	171885
YDL072C	1.18664	10.4776	1.67185e-06	3.76025e-05	1.18664	YDL072C	YET3	4	-	329618	330517
YOL106W	-2.4589	9.89177	1.68174e-06	3.77444e-05	-2.4589	YOL106W		NA		NA	NA
YHL015W	1.33813	11.6923	1.74805e-06	3.91237e-05	1.33813	YHL015W	RPS20	8	+	75370	76066
YBOX_IGX1000023	1.5941	8.54002	1.75178e-06	3.91237e-05	1.5941	YBOX_IGX1000023	YBOX_IGX1000023:IGX_347_6:IGX_YK_440787C:Chr11:(complement(440712..440812))	NA		NA	NA
YPR043W	1.42649	9.06869	1.75499e-06	3.91237e-05	1.42649	YPR043W	RPL43A	16	+	654099	654987
YGL178W,YGL177W	1.38939	8.39184	1.76121e-06	3.91237e-05	1.38939	YGL178W,YGL177W	MPT5,YGL177W	7	+	166907	171155
YER009W	1.35875	10.0086	1.76555e-06	3.91237e-05	1.35875	YER009W	NTF2	5	+	172065	172665
YDL212W	1.24578	9.03327	1.76845e-06	3.91237e-05	1.24578	YDL212W	SHR3	4	+	78361	79249
YJL112W	1.18425	10.6512	1.7691e-06	3.91237e-05	1.18425	YJL112W	MDV1	10	+	205256	207576
YOR312C	1.2504	11.3174	1.81185e-06	3.99367e-05	1.2504	YOR312C	RPL20B	15	-	900183	901271
YMR028W	1.51121	8.27081	1.81342e-06	3.99367e-05	1.51121	YMR028W	TAP42	13	+	327409	328601
YLR307C-A	2.29262	9.14677	1.8716e-06	4.11323e-05	2.29262	YLR307C-A	YLR307C-A	12	-	746589	747605
YER119C,YER119C-A	-1.98258	9.45363	1.88407e-06	4.12465e-05	-1.98258	YER119C,YER119C-A	AVT6,YER119C-A	5	-	399405	400869
YBOX_OCH1000022	1.6253	7.43147	1.8866e-06	4.12465e-05	1.6253	YBOX_OCH1000022	YBOX_OCH1000022:YCR016W_YCR016W_SGDID:S0000609_Chr03_143631-144503_Unc_ORF_393_0	NA		NA	NA
YOR278W	1.40494	8.06696	1.8885e-06	4.12465e-05	1.40494	YOR278W	HEM4	15	+	842715	843739
YKR095W-A	1.36091	9.53628	1.90642e-06	4.14808e-05	1.36091	YKR095W-A	PCC1	11	+	625462	625990
YLR162W	-1.60737	15.3968	1.90708e-06	4.14808e-05	-1.60737	YLR162W		NA		NA	NA
YDR027C	1.50189	8.59791	1.95764e-06	4.24255e-05	1.50189	YDR027C	VPS54	4	-	494654	497438
YNL142W	-2.67418	12.6208	1.95853e-06	4.24255e-05	-2.67418	YNL142W	MEP2	14	+	357179	358971
YLR167W	1.43901	12.7361	1.96689e-06	4.25195e-05	1.43901	YLR167W	RPS31	12	+	498865	499561
YBOX_NCR1000005	-2.57769	12.6885	1.99276e-06	4.29169e-05	-2.57769	YBOX_NCR1000005	YBOX_NCR1000005:NCR_RPR1_RPR1_SGDID:S000006490,_Chr05_from_118035-117667,_reverse_complement,_	NA		NA	NA
YLR419W	1.33375	6.97836	1.99802e-06	4.29169e-05	1.33375	YLR419W	YLR419W	12	+	958376	962832
YPR057W	1.42388	9.00028	1.99812e-06	4.29169e-05	1.42388	YPR057W	BRR1	16	+	672467	673531
YHR005C	1.34003	9.72342	2.01022e-06	4.29169e-05	1.34003	YHR005C	GPA1	8	-	113398	114950
YIL050W	-1.47888	10.426	2.01109e-06	4.29169e-05	-1.47888	YIL050W	PCL7	9	+	258537	259889
YJL189W	1.95372	10.5392	2.01158e-06	4.29169e-05	1.95372	YJL189W	RPL39	10	+	75897	76609
YBR069C	1.9023	9.93161	2.0137e-06	4.29169e-05	1.9023	YBR069C	TAT1	2	-	375851	378547
YCR081W	1.32984	6.9998	2.0213e-06	4.29403e-05	1.32984	YCR081W	SRB8	3	+	254322	258842
YIL082W-A	-2.01802	10.8373	2.02292e-06	4.29403e-05	-2.01802	YIL082W-A		NA		NA	NA
YCR024C-B,YCR024C-A	1.93307	11.8082	2.05729e-06	4.35825e-05	1.93307	YCR024C-B,YCR024C-A	YCR024C-B,PMP1	3	-	162414	163262
SUT660	1.53585	7.78198	2.06913e-06	4.36587e-05	1.53585	SUT660	SUT660	11	-	144544	144960
SUT530	1.76584	6.85062	2.06915e-06	4.36587e-05	1.76584	SUT530	SUT530	6	-	213013	213397
YHR050W	-1.65844	11.7182	2.09671e-06	4.4078e-05	-1.65844	YHR050W	SMF2	8	+	207466	209290
YJL093C	-1.2252	9.74658	2.09736e-06	4.4078e-05	-1.2252	YJL093C	TOK1	10	-	254596	256788
SUT161	-1.54575	7.29502	2.13798e-06	4.48424e-05	-1.54575	SUT161	SUT161	8	+	272113	272617
YBOX_SNO1000060	-2.90699	12.2242	2.17508e-06	4.55303e-05	-2.90699	YBOX_SNO1000060	YBOX_SNO1000060:SNO_SNR44_SNR44_SGDID:S000006504_Chr12_snoRNA_61	NA		NA	NA
YPL131W	1.20196	12.6522	2.21577e-06	4.62903e-05	1.20196	YPL131W	RPL5	16	+	303073	304113
YJL129C	1.46734	8.4459	2.25148e-06	4.69436e-05	1.46734	YJL129C	TRK1	10	-	173508	177580
YGR138C	-1.72031	9.33804	2.26637e-06	4.7161e-05	-1.72031	YGR138C	TPO2	7	-	763695	765887
YBOX_OCH1000168	2.19629	9.44677	2.28665e-06	4.74895e-05	2.19629	YBOX_OCH1000168	YBOX_OCH1000168:DS100_YMR142C_YMR142C_Chr13_(complement(550105..550204))_100_bp._17_0	NA		NA	NA
YER051W	-1.48748	8.41633	2.3008e-06	4.75468e-05	-1.48748	YER051W	JHD1	5	+	254641	256297
YGR179C	1.38236	8.06847	2.30192e-06	4.75468e-05	1.38236	YGR179C	OKP1	7	-	853567	854943
YGL008C	1.21609	10.1431	2.3029e-06	4.75468e-05	1.21609	YGL008C	PMA1	7	-	479391	482911
YOR302W	-1.68679	10.582	2.30823e-06	4.75639e-05	-1.68679	YOR302W		NA		NA	NA
YBOX_TIL1000215	-2.40423	10.1062	2.32115e-06	4.7704e-05	-2.40423	YBOX_TIL1000215	YBOX_TIL1000215:TIL_YDL048C_1501_1637_64_0	NA		NA	NA
YJR110W	1.36989	8.7807	2.32829e-06	4.7704e-05	1.36989	YJR110W	YMR1	10	+	633464	635808
YKL173W	1.74879	8.49258	2.32856e-06	4.7704e-05	1.74879	YKL173W	SNU114	11	+	122420	125652
YDR502C	-2.13507	9.17051	2.33921e-06	4.78293e-05	-2.13507	YDR502C	SAM2	4	-	1453097	1454497
YML014W	1.21689	9.17803	2.3782e-06	4.85327e-05	1.21689	YML014W	TRM9	13	+	243217	244065
YGL231C	1.53949	8.67447	2.39896e-06	4.8813e-05	1.53949	YGL231C	YGL231C	7	-	62910	63654
YDR151C	-1.70797	9.26796	2.40117e-06	4.8813e-05	-1.70797	YDR151C	CTH1	4	-	763960	765328
YBOX_IGX1000042	-1.32814	9.36304	2.41039e-06	4.89064e-05	-1.32814	YBOX_IGX1000042	YBOX_IGX1000042:IGX_577_22:IGX_YP_251199C:Chr16:(complement(251124..251224))	NA		NA	NA
YHR165C	1.4191	9.37288	2.41965e-06	4.89154e-05	1.4191	YHR165C	PRP8	8	-	429638	437054
YCR067C	1.64368	8.57788	2.42009e-06	4.89154e-05	1.64368	YCR067C	SED4	3	-	232998	236430
YLR151C	1.80725	9.34994	2.42717e-06	4.896e-05	1.80725	YLR151C	PCD1	12	-	441349	442733
YMR255W	-1.31108	10.5404	2.43156e-06	4.896e-05	-1.31108	YMR255W	GFD1	13	+	777937	778721
YDR032C	1.27186	11.7482	2.45125e-06	4.91796e-05	1.27186	YDR032C	PST2	4	-	503943	504823
YPR010C	1.52497	8.79229	2.46346e-06	4.91796e-05	1.52497	YPR010C	RPA135	16	-	577343	581255
YBR183W	-2.17885	9.44675	2.46463e-06	4.91796e-05	-2.17885	YBR183W	YPC1	2	+	595904	597128
YBOX_SNO1000059	-1.55493	10.0198	2.46553e-06	4.91796e-05	-1.55493	YBOX_SNO1000059	YBOX_SNO1000059:SNO_SNR43_SNR43_SGDID:S000006503_Chr03_RC_snoRNA_46	NA		NA	NA
YLR369W	-2.29639	9.57832	2.46597e-06	4.91796e-05	-2.29639	YLR369W	SSQ1	12	+	859439	861623
YBOX_AAA1000109	-1.30785	11.7551	2.47038e-06	4.91796e-05	-1.30785	YBOX_AAA1000109	POLYA_DS100_YBL078C_Chr02_(complement(80171..80270))_26:YBOX_AAA1000109	NA		NA	NA
YNL042W	-1.84452	7.96706	2.47637e-06	4.92062e-05	-1.84452	YNL042W	BOP3	14	+	547940	549372
CUT781	-1.43205	10.0151	2.4902e-06	4.93882e-05	-1.43205	CUT781	CUT781	13	-	646397	646853
YBOX_OCH1000179	1.1383	10.9155	2.50434e-06	4.95756e-05	1.1383	YBOX_OCH1000179	YBOX_OCH1000179:DS100_YOR293W_YOR293W_Chr15_(867850..867949)_100_bp._0_0	NA		NA	NA
YOL052C-A	1.39208	13.662	2.53195e-06	4.99816e-05	1.39208	YOL052C-A	DDR2	15	-	231302	231798
YER090W	1.48544	8.53842	2.5379e-06	4.99816e-05	1.48544	YER090W	TRP2	5	+	337865	339593
YAL035W	1.23118	11.5097	2.54214e-06	4.99816e-05	1.23118	YAL035W	FUN12	1	+	76383	79535
YBOX_TRN1000042	-1.39389	10.6816	2.54376e-06	4.99816e-05	-1.39389	YBOX_TRN1000042	YBOX_TRN1000042:TRN_TH(GUG)E1_SGDID:S000006593_Chr05_tRNA_2	NA		NA	NA
YGR217W	1.47749	9.39481	2.55064e-06	5.00238e-05	1.47749	YGR217W	CCH1	7	+	924659	930843
YER117W	1.38635	8.02693	2.57351e-06	5.02981e-05	1.38635	YER117W	RPL23B	5	+	396673	397825
YMR128W	1.52274	9.54511	2.57414e-06	5.02981e-05	1.52274	YMR128W	ECM16	13	+	523657	527569
snR69	-2.0755	9.29354	2.59071e-06	5.04838e-05	-2.0755	snR69	SNR69	11	+	364428	364508
YKL013C	1.24617	8.5804	2.5932e-06	5.04838e-05	1.24617	YKL013C	ARC19	11	-	416904	417712
snR5	-1.88292	10.0547	2.60117e-06	5.0546e-05	-1.88292	snR5	SNR5	15	+	842403	842619
YAL060W	-1.67368	13.1844	2.61892e-06	5.07974e-05	-1.67368	YAL060W	BDH1	1	+	35097	36393
YDR309C	1.92154	8.89912	2.63142e-06	5.08601e-05	1.92154	YDR309C	GIC2	4	-	1078793	1080265
YBOX_OCH1000182	1.64975	8.21469	2.63446e-06	5.08601e-05	1.64975	YBOX_OCH1000182	YBOX_OCH1000182:DS100_YPL143W_YPL143W_Chr16_(282970..283069)_100_bp._0_0	NA		NA	NA
YKR002W	1.20213	9.27629	2.63779e-06	5.08601e-05	1.20213	YKR002W	PAP1	11	+	442636	444652
YMR033W	1.4129	8.63276	2.6414e-06	5.08601e-05	1.4129	YMR033W	ARP9	13	+	337753	339417
YBOX_OCH1000063	2.70337	9.58113	2.64629e-06	5.08601e-05	2.70337	YBOX_OCH1000063	YBOX_OCH1000063:YHR174W_ENO2_SGDID:S0001217_Chr08_451326-452639_Ver_ORF_184_0	NA		NA	NA
YHR164C	1.55124	8.45814	2.65102e-06	5.08601e-05	1.55124	YHR164C	DNA2	8	-	424598	429270
YBOX_OCH1000181	1.86369	9.73359	2.6672e-06	5.09887e-05	1.86369	YBOX_OCH1000181	YBOX_OCH1000181:DS100_YPL079W_YPL079W_Chr16_(407537..407636)_100_bp._21_0	NA		NA	NA
YDR191W	1.44355	7.53405	2.66737e-06	5.09887e-05	1.44355	YDR191W	HST4	4	+	842301	843469
YNR011C	1.54925	8.06779	2.68492e-06	5.1068e-05	1.54925	YNR011C	PRP2	14	-	644208	646968
YOR203W,YOR204W	-1.73052	10.1146	2.68849e-06	5.1068e-05	-1.73052	YOR203W,YOR204W	YOR203W,DED1	15	+	722818	725418
YMR280C	-1.57547	11.704	2.69056e-06	5.1068e-05	-1.57547	YMR280C	CAT8	13	-	826941	831437
YML103C	1.685	8.27471	2.69439e-06	5.1068e-05	1.685	YML103C	NUP188	13	-	62525	67589
YNL178W	1.62121	12.1721	2.69567e-06	5.1068e-05	1.62121	YNL178W	RPS3	14	+	302651	303531
YDR526C	-1.54715	8.58274	2.70296e-06	5.11144e-05	-1.54715	YDR526C		NA		NA	NA
YOL021C	1.42654	8.96944	2.70862e-06	5.11301e-05	1.42654	YOL021C	DIS3	15	-	282334	285470
YDR060W	1.50897	9.6831	2.75185e-06	5.17798e-05	1.50897	YDR060W	MAK21	4	+	570571	573795
YDR017C	1.4511	9.26201	2.75317e-06	5.17798e-05	1.4511	YDR017C	KCS1	4	-	478966	482382
YBOX_TIL1000023	-1.68385	7.47776	2.76116e-06	5.17798e-05	-1.68385	YBOX_TIL1000023	YBOX_TIL1000023:TIL_YBR158W_AMN1_4_134	NA		NA	NA
YLR388W	1.41591	8.17963	2.76263e-06	5.17798e-05	1.41591	YLR388W	RPS29A	12	+	897983	898919
YBOX_ONO1000086	-1.35985	7.98025	2.76878e-06	5.18031e-05	-1.35985	YBOX_ONO1000086	YBOX_ONO1000086:YML054C-A_YML054C-A_SGDID:S0028573_Chr13_167781-167623_RC_Unc_ORF_0	NA		NA	NA
YEL003W	1.20746	8.56927	2.77763e-06	5.18769e-05	1.20746	YEL003W	GIM4	5	+	148121	148705
YKL032C	-1.3137	11.0357	2.78606e-06	5.19426e-05	-1.3137	YKL032C	IXR1	11	-	379608	381672
YKL212W	1.26325	9.47754	2.79134e-06	5.19495e-05	1.26325	YKL212W	SAC1	11	+	34265	36649
YIL154C	-1.59862	10.8888	2.80291e-06	5.2069e-05	-1.59862	YIL154C	IMP2'	9	-	53917	55069
YBR094W	1.29309	7.698	2.80762e-06	5.2069e-05	1.29309	YBR094W	PBY1	2	+	431975	434391
YCL045C	1.41301	9.22496	2.82554e-06	5.23095e-05	1.41301	YCL045C	YCL045C	3	-	44581	46941
Q0080	-2.00265	7.77202	2.83808e-06	5.24499e-05	-2.00265	Q0080		NA		NA	NA
YFR009W	1.7422	8.06527	2.86772e-06	5.29052e-05	1.7422	YFR009W		NA		NA	NA
YOR291W	1.42652	8.68324	2.88375e-06	5.31083e-05	1.42652	YOR291W	YOR291W	15	+	860883	865603
YJR061W	1.41419	8.07883	2.91293e-06	5.35523e-05	1.41419	YJR061W	YJR061W	10	+	550408	553432
YDR471W	1.32515	8.04177	2.92673e-06	5.37127e-05	1.32515	YDR471W	RPL27B	4	+	1401693	1402677
YMR119W,YMR119W-A	1.39011	7.48826	2.9427e-06	5.3912e-05	1.39011	YMR119W,YMR119W-A	ASI1,YMR119W-A	13	+	505081	507441
YMR188C	-1.14755	10.8339	2.95655e-06	5.40721e-05	-1.14755	YMR188C	MRPS17	13	-	636221	637093
YKR013W	2.40898	9.03071	2.96789e-06	5.41859e-05	2.40898	YKR013W	PRY2	11	+	463396	464892
YBL075C,YBL074C	2.297	11.6853	2.97772e-06	5.42716e-05	2.297	YBL075C,YBL074C	SSA3,AAR2	2	-	84429	87829
YBOX_ONO1000131	1.36291	10.4209	3.02666e-06	5.50685e-05	1.36291	YBOX_ONO1000131	YBOX_ONO1000131:YCL005W-A_VMA9_SGDID:S0028508_Chr03_107022-107032,107110-107190,107287-107416_intron_removed_Ver_ORF_86	NA		NA	NA
YOR249C	1.5263	8.28691	3.03929e-06	5.52034e-05	1.5263	YOR249C	APC5	15	-	798606	800774
YKR071C	-1.51176	10.2947	3.04741e-06	5.52138e-05	-1.51176	YKR071C	DRE2	11	-	574296	575680
snR86	-1.65705	12.3671	3.05031e-06	5.52138e-05	-1.65705	snR86	SNR86	13	-	762013	763109
YCR087C-A	1.4841	7.99116	3.08843e-06	5.57348e-05	1.4841	YCR087C-A	LUG1	3	-	263974	264502
YBOX_OCH1000161	2.10545	8.67014	3.0919e-06	5.57348e-05	2.10545	YBOX_OCH1000161	YBOX_OCH1000161:DS100_YKR094C_YKR094C_Chr11_(complement(617538..617637))_100_bp._25_0	NA		NA	NA
YJL050W	1.17673	9.88144	3.09889e-06	5.57348e-05	1.17673	YJL050W	MTR4	10	+	342464	345792
YOL068C,YOL067C	-1.16596	10.3848	3.10018e-06	5.57348e-05	-1.16596	YOL068C,YOL067C	HST1,RTG1	15	-	200158	202550
YPL151C	-1.55063	10.0382	3.11566e-06	5.59179e-05	-1.55063	YPL151C	PRP46	16	-	266157	267909
YBOX_INT1000074	-4.79295	8.75593	3.13384e-06	5.61159e-05	-4.79295	YBOX_INT1000074	YBOX_INT1000074:INT_4_Q0105:NC_001224:41091..42507	NA		NA	NA
YGL088W,snR10	-1.45996	9.93438	3.14933e-06	5.61159e-05	-1.45996	YGL088W,snR10	YGL088W,SNR10	7	+	345987	346123
snR3	-1.50132	8.81678	3.15083e-06	5.61159e-05	-1.50132	snR3	SNR3	10	+	663344	664048
YNL305C	-1.4174	12.6466	3.1575e-06	5.61159e-05	-1.4174	YNL305C	YNL305C	14	-	58821	59829
YOL002C	1.43999	9.76935	3.16598e-06	5.61159e-05	1.43999	YOL002C	IZH2	15	-	323286	324630
YMR205C	1.47396	9.20627	3.16789e-06	5.61159e-05	1.47396	YMR205C	PFK2	13	-	671549	674845
YLR104W	1.31336	8.38876	3.16797e-06	5.61159e-05	1.31336	YLR104W	YLR104W	12	+	346553	347017
YKL056C	1.07494	10.6197	3.17826e-06	5.61159e-05	1.07494	YKL056C	TMA19	11	-	333791	334703
YBOX_SNO1000057	-1.56842	8.84861	3.1796e-06	5.61159e-05	-1.56842	YBOX_SNO1000057	YBOX_SNO1000057:SNO_SNR41_SNR41_SGDID:S000007305_Chr16_RC_snoRNA_17	NA		NA	NA
YFR032C-A	1.50611	11.7108	3.17978e-06	5.61159e-05	1.50611	YFR032C-A		NA		NA	NA
YGL245W	1.32149	10.5128	3.21552e-06	5.66355e-05	1.32149	YGL245W	GUS1	7	+	39001	41209
YOR176W	1.6251	7.90701	3.2289e-06	5.66355e-05	1.6251	YOR176W	HEM15	15	+	662170	663658
YLR153C	1.95626	8.68535	3.23025e-06	5.66355e-05	1.95626	YLR153C	ACS2	12	-	445261	447701
snR32	-1.60071	8.82581	3.23735e-06	5.66355e-05	-1.60071	snR32	SNR32	8	+	381554	381690
YBOX_OCH1000187	-2.23742	8.50721	3.23849e-06	5.66355e-05	-2.23742	YBOX_OCH1000187	YBOX_OCH1000187:US100_YGR109W-A_YGR109W-A_Chr07_(707514..707613)_100_bp._16_0	NA		NA	NA
YOL102C	1.33576	7.88205	3.24137e-06	5.66355e-05	1.33576	YOL102C	TPT1	15	-	126006	126710
YDL178W	1.71591	8.75983	3.25671e-06	5.67663e-05	1.71591	YDL178W	DLD2	4	+	139489	141137
YMR184W	1.392	7.86263	3.25959e-06	5.67663e-05	1.392	YMR184W	ADD37	13	+	628137	628833
YMR021C	-1.44165	7.66158	3.27423e-06	5.68361e-05	-1.44165	YMR021C	MAC1	13	-	316941	318469
YIL133C	1.46355	10.1494	3.27435e-06	5.68361e-05	1.46355	YIL133C	RPL16A	9	-	98413	99453
YOR281C	1.60119	8.49873	3.29845e-06	5.71134e-05	1.60119	YOR281C	PLP2	15	-	846199	847183
YFR029W	-1.06221	10.3904	3.30364e-06	5.71134e-05	-1.06221	YFR029W	PTR3	6	+	210857	212953
YGL137W	1.21233	9.47422	3.30654e-06	5.71134e-05	1.21233	YGL137W	SEC27	7	+	249827	252899
YDR028C	-1.0741	11.5325	3.32243e-06	5.72944e-05	-1.0741	YDR028C	REG1	4	-	497550	501390
YBR189W	1.63841	10.692	3.37864e-06	5.80022e-05	1.63841	YBR189W	RPS9B	2	+	604464	605568
YDR277C	-2.84188	10.091	3.37925e-06	5.80022e-05	-2.84188	YDR277C	MTH1	4	-	1014193	1015881
YPR130C,YPR131C	1.38908	7.71007	3.37994e-06	5.80022e-05	1.38908	YPR130C,YPR131C	YPR130C,NAT3	16	-	793711	794535
SUT220	1.22554	10.4848	3.39658e-06	5.8185e-05	1.22554	SUT220	SUT220	11	+	21233	22073
YLR213C	1.43188	8.25281	3.4016e-06	5.8185e-05	1.43188	YLR213C	CRR1	12	-	566477	567965
YER077C	1.55844	7.39391	3.41984e-06	5.83513e-05	1.55844	YER077C	YER077C	5	-	314493	316557
YDL040C	1.32746	8.1178	3.42237e-06	5.83513e-05	1.32746	YDL040C	NAT1	4	-	378861	381477
YPL085W	1.22923	8.85654	3.42941e-06	5.83538e-05	1.22923	YPL085W	SEC16	16	+	386883	393619
YBOX_TIL1000263	-1.05659	10.3212	3.43355e-06	5.83538e-05	-1.05659	YBOX_TIL1000263	YBOX_TIL1000263:TIL_YKL087C_901_1002_0_0	NA		NA	NA
YDR487C	1.19968	10.1237	3.47351e-06	5.88594e-05	1.19968	YDR487C	RIB3	4	-	1428305	1429041
YGR144W	1.423	7.89154	3.47444e-06	5.88594e-05	1.423	YGR144W	THI4	7	+	780171	781403
YGL032C	1.66286	8.12229	3.52399e-06	5.96033e-05	1.66286	YGL032C	AGA2	7	-	436559	436991
YBOX_TRN1000026	-2.63353	8.04887	3.53071e-06	5.96217e-05	-2.63353	YBOX_TRN1000026	YBOX_TRN1000026:TRN_TV(UAC)Q_SGDID:S000007336_ChrMt_tRNA_6	NA		NA	NA
YBOX_ONO1000080	2.4169	8.24877	3.54356e-06	5.97431e-05	2.4169	YBOX_ONO1000080	YBOX_ONO1000080:YLR307C-A_YLR307C-A_SGDID:S0028525_Chr12_747113-746850_RC_Unc_ORF_51	NA		NA	NA
YGR055W	-1.37681	11.5567	3.55472e-06	5.98096e-05	-1.37681	YGR055W	MUP1	7	+	599395	601259
YOR086C	1.3506	8.95995	3.56442e-06	5.98096e-05	1.3506	YOR086C	TCB1	15	-	483206	486974
YJL160C	1.48115	7.14158	3.56447e-06	5.98096e-05	1.48115	YJL160C	YJL160C	10	-	117870	119110
YDL130W-A	1.64178	11.8503	3.57921e-06	5.99031e-05	1.64178	YDL130W-A	STF1	4	+	229113	229593
YIL098C	1.37893	9.37493	3.58138e-06	5.99031e-05	1.37893	YIL098C	FMC1	9	-	179701	180277
YOR264W	-2.34908	8.8586	3.59339e-06	6.0009e-05	-2.34908	YOR264W	DSE3	15	+	818595	820323
YBOX_OCH1000044	1.25148	12.0335	3.59984e-06	6.0022e-05	1.25148	YBOX_OCH1000044	YBOX_OCH1000044:YER056C-A_RPL34A_SGDID:S0002135_Chr05_270183-270147,269749-269421_RC_intron_removed_Ver_ORF_288_0	NA		NA	NA
YBOX_TIL1000017	1.54377	10.2775	3.62387e-06	6.03274e-05	1.54377	YBOX_TIL1000017	YBOX_TIL1000017:TIL_YLL009C_COX17_4_150	NA		NA	NA
SUT178	-1.60986	7.45978	3.64069e-06	6.05122e-05	-1.60986	SUT178	SUT178	9	+	76329	76937
YPL210C	1.11246	7.36209	3.67863e-06	6.09217e-05	1.11246	YPL210C	SRP72	16	-	154181	156237
YBL024W	1.38695	8.21169	3.68116e-06	6.09217e-05	1.38695	YBL024W	NCL1	2	+	172503	174687
YGL106W	1.57208	9.81053	3.68262e-06	6.09217e-05	1.57208	YGL106W	MLC1	7	+	306515	307147
YDR123C	-1.20905	8.63083	3.69152e-06	6.09735e-05	-1.20905	YDR123C	INO2	4	-	698016	699552
YBOX_TRN1000047	-1.43695	8.31465	3.70634e-06	6.10851e-05	-1.43695	YBOX_TRN1000047	YBOX_TRN1000047:TRN_TG(CCC)D_SUF3_SGDID:S000006572_Chr04_RC_tRNA_0	NA		NA	NA
YCR007C	-1.4767	8.91822	3.70983e-06	6.10851e-05	-1.4767	YCR007C	YCR007C	3	-	125750	127534
YHR019C	1.66123	10.5507	3.72849e-06	6.12471e-05	1.66123	YHR019C	DED81	8	-	141814	143614
YKL112W	1.59661	8.25273	3.73126e-06	6.12471e-05	1.59661	YKL112W	ABF1	11	+	226026	228434
YER057C	1.59388	10.0493	3.78413e-06	6.20186e-05	1.59388	YER057C	HMF1	5	-	270653	271197
YDR226W	2.01659	10.0082	3.80879e-06	6.23262e-05	2.01659	YDR226W	ADK1	4	+	916421	917285
YBOX_JXN1000080	1.6225	7.68556	3.82878e-06	6.25564e-05	1.6225	YBOX_JXN1000080	YBOX_JXN1000080:JXN_EI_1_YMR116C:NC_001145:complement(500111..500190)	NA		NA	NA
YNL151C	1.26497	7.86413	3.84907e-06	6.2791e-05	1.26497	YNL151C	RPC31	14	-	347671	348591
YBOX_SNO1000038	-1.44557	9.57906	3.86241e-06	6.29115e-05	-1.44557	YBOX_SNO1000038	YBOX_SNO1000038:SNO_SNR37_SNR37_SGDID:S000006501_Chr10_RC_snoRNA_312	NA		NA	NA
YBOX_JXN1000076	2.55511	7.65809	3.87258e-06	6.29436e-05	2.55511	YBOX_JXN1000076	YBOX_JXN1000076:JXN_EI_1_YML056C:NC_001145:complement(163677..163756)	NA		NA	NA
YDL215C	1.16855	12.3228	3.8879e-06	6.29436e-05	1.16855	YDL215C	GDH2	4	-	70573	74109
YNL163C	1.51571	9.03447	3.89099e-06	6.29436e-05	1.51571	YNL163C	RIA1	14	-	326639	330135
YER177W	1.12839	12.0248	3.89308e-06	6.29436e-05	1.12839	YER177W	BMH1	5	+	545569	546601
YJL151C	-1.06558	12.1609	3.90241e-06	6.29436e-05	-1.06558	YJL151C	SNA3	10	-	136348	136804
YDL016C,YDL015C	1.07568	10.3252	3.90636e-06	6.29436e-05	1.07568	YDL016C,YDL015C	YDL016C,TSC13	4	-	425757	426981
YLR039C	1.24874	8.10206	3.91619e-06	6.29436e-05	1.24874	YLR039C	RIC1	12	-	225357	228565
YBOX_ONO1000006	1.61277	9.55154	3.91901e-06	6.29436e-05	1.61277	YBOX_ONO1000006	YBOX_ONO1000006:YBL039W-A_YBL039W-A_SGDID:S0028517_Chr02_143396-143575_Unc_ORF_97	NA		NA	NA
YOR160W	1.22145	7.91942	3.92189e-06	6.29436e-05	1.22145	YOR160W	MTR10	15	+	633762	636850
YGR008C	1.65412	11.9628	3.92508e-06	6.29436e-05	1.65412	YGR008C	STF2	7	-	507975	508479
YGR222W	1.31966	8.89448	3.93448e-06	6.29436e-05	1.31966	YGR222W	PET54	7	+	939931	940875
YBL078C	-1.43138	11.113	3.93584e-06	6.29436e-05	-1.43138	YBL078C	ATG8	2	-	79901	80765
YOR140W	-1.43767	9.12528	3.95171e-06	6.31021e-05	-1.43767	YOR140W	SFL1	15	+	586658	589730
YCL012C	1.51335	8.69863	3.98148e-06	6.34815e-05	1.51335	YCL012C	YCL012C	3	-	101342	101782
YBOX_TIL1000067	-1.45113	10.655	3.99584e-06	6.36145e-05	-1.45113	YBOX_TIL1000067	YBOX_TIL1000067:TIL_YIL107C_PFK26_6_82	NA		NA	NA
CUT438	-2.20733	10.2713	4.0032e-06	6.36358e-05	-2.20733	CUT438	CUT438	1	-	34381	34749
YDL019C	1.07935	8.32915	4.02157e-06	6.38319e-05	1.07935	YDL019C	OSH2	4	-	417509	421757
YLR345W	-1.18131	10.3114	4.03291e-06	6.38416e-05	-1.18131	YLR345W	YLR345W	12	+	820415	822143
YOR226C	-2.19065	8.7455	4.03426e-06	6.38416e-05	-2.19065	YOR226C	ISU2	15	-	761494	762166
YDR256C	2.2411	13.4915	4.05186e-06	6.40243e-05	2.2411	YDR256C	CTA1	4	-	967985	969673
YBL104C	1.38072	8.51603	4.08249e-06	6.44035e-05	1.38072	YBL104C	YBL104C	2	-	18085	21309
SUT308	-1.51332	6.7355	4.08805e-06	6.44035e-05	-1.51332	SUT308	SUT308	13	+	522177	522777
YLR390W-A	1.51182	11.9111	4.09469e-06	6.44121e-05	1.51182	YLR390W-A	CCW14	12	+	903655	904655
YBOX_OCH1000049	1.69179	13.9851	4.157e-06	6.52951e-05	1.69179	YBOX_OCH1000049	YBOX_OCH1000049:YGL189C_RPS26A_SGDID:S0003157_Chr07_148594-148235_RC_Ver_ORF_276_0	NA		NA	NA
YCL001W	1.34029	9.79595	4.19343e-06	6.57697e-05	1.34029	YCL001W	RER1	3	+	111842	112514
YER093C-A	1.41964	9.64132	4.20949e-06	6.5861e-05	1.41964	YER093C-A	YER093C-A	5	-	347829	348405
YOL097C	1.45788	9.22593	4.21292e-06	6.5861e-05	1.45788	YOL097C	WRS1	15	-	136454	137862
YBOX_OCH1000002	1.5688	15.8565	4.21795e-06	6.5861e-05	1.5688	YBOX_OCH1000002	YBOX_OCH1000002:YDR077W_SED1_SGDID:S0002484_Chr04_600789-601805_Ver_ORF:921_1017:_26_0	NA		NA	NA
YLR079W	-1.05706	10.3499	4.23647e-06	6.60526e-05	-1.05706	YLR079W	SIC1	12	+	286777	287809
YKL179C	1.6376	8.48251	4.2962e-06	6.6743e-05	1.6376	YKL179C	COY1	11	-	110200	112536
YDR531W	1.67116	8.93859	4.29749e-06	6.6743e-05	1.67116	YDR531W	YDR531W	4	+	1498165	1499405
YCR028C-A	1.98848	9.82745	4.29969e-06	6.6743e-05	1.98848	YCR028C-A	RIM1	3	-	172742	173518
YBOX_JXN1000119	-3.04089	9.43939	4.3405e-06	6.72778e-05	-3.04089	YBOX_JXN1000119	YBOX_JXN1000119:JXN_EE20_3_Q0120:NC_001224:join(39183..39217,40841..40875)	NA		NA	NA
YLL050C	1.43023	11.2947	4.35257e-06	6.73195e-05	1.43023	YLL050C	COF1	12	-	39685	40437
YML028W	2.00062	11.9682	4.35593e-06	6.73195e-05	2.00062	YML028W	TSA1	13	+	220097	220849
YOR245C	-1.13782	9.6306	4.42647e-06	6.81659e-05	-1.13782	YOR245C	DGA1	15	-	793950	795558
YGR267C	-1.02919	10.3706	4.4303e-06	6.81659e-05	-1.02919	YGR267C	FOL2	7	-	1024910	1025934
YKR014C	-1.10529	11.126	4.43596e-06	6.81659e-05	-1.10529	YKR014C	YPT52	11	-	464784	465864
YLR191W	-1.1654	9.64633	4.43649e-06	6.81659e-05	-1.1654	YLR191W	PEX13	12	+	537249	538569
YDR054C	-1.21401	10.1703	4.44414e-06	6.81844e-05	-1.21401	YDR054C	CDC34	4	-	561087	562511
snR9	-1.93286	8.97839	4.47482e-06	6.85366e-05	-1.93286	snR9	SNR9	15	-	407822	408126
YLR325C	1.17022	9.57558	4.48007e-06	6.85366e-05	1.17022	YLR325C	RPL38	12	-	780707	781419
YER113C	1.29505	8.10604	4.49153e-06	6.86126e-05	1.29505	YER113C	TMN3	5	-	387861	390165
YCR075C	1.33912	7.40765	4.51047e-06	6.87775e-05	1.33912	YCR075C	ERS1	3	-	248030	248846
YNL079C	1.40442	10.3158	4.51533e-06	6.87775e-05	1.40442	YNL079C	TPM1	14	-	478399	479423
YNL084C	1.20642	8.66552	4.56128e-06	6.93774e-05	1.20642	YNL084C	END3	14	-	469927	471167
YIL128W	1.44907	7.84205	4.57556e-06	6.94946e-05	1.44907	YIL128W	MET18	9	+	113729	116993
YDR059C	1.56721	10.8287	4.59526e-06	6.96936e-05	1.56721	YDR059C	UBC5	4	-	569151	569831
YGR106C	1.29479	9.82197	4.60609e-06	6.97579e-05	1.29479	YGR106C	YGR106C	7	-	698903	699855
YKL106W	1.74792	7.70953	4.63659e-06	7.01192e-05	1.74792	YKL106W	AAT1	11	+	237058	238602
YNL048W	1.17222	8.16256	4.64407e-06	7.01321e-05	1.17222	YNL048W	ALG11	14	+	538156	539916
YBOX_INT1000075	-3.1236	8.64435	4.69784e-06	7.07099e-05	-3.1236	YBOX_INT1000075	YBOX_INT1000075:INT_5_Q0105:NC_001224:42559..43296	NA		NA	NA
YFL002C	1.2709	8.00214	4.70646e-06	7.07099e-05	1.2709	YFL002C	SPB4	6	-	144973	146965
YBL027W	1.64077	12.0085	4.7123e-06	7.07099e-05	1.64077	YBL027W	RPL19B	2	+	168375	169511
YOL144W	1.18251	8.38757	4.71875e-06	7.07099e-05	1.18251	YOL144W	NOP8	15	+	53058	54538
YPL037C	1.25207	9.63539	4.72218e-06	7.07099e-05	1.25207	YPL037C	EGD1	16	-	481063	482007
YBR166C	1.32124	8.54219	4.72247e-06	7.07099e-05	1.32124	YBR166C	TYR1	2	-	569668	571244
YGR028W	-1.06972	10.0439	4.79254e-06	7.16577e-05	-1.06972	YGR028W	MSP1	7	+	542075	543411
YBOX_ONO1000072	-1.53439	16.2184	4.83422e-06	7.21462e-05	-1.53439	YBOX_ONO1000072	YBOX_ONO1000072:YLR154W-B_YLR154W-B_SGDID:S0028563_Chr12_454393-454557_Unc_ORF_80	NA		NA	NA
YPR023C	-1.43906	12.0099	4.83886e-06	7.21462e-05	-1.43906	YPR023C	EAF3	16	-	608775	610071
YFR002W	1.46819	7.53467	4.86889e-06	7.23919e-05	1.46819	YFR002W	NIC96	6	+	149993	152601
YBR095C	-1.17496	8.81291	4.86904e-06	7.23919e-05	-1.17496	YBR095C	RXT2	2	-	434283	435723
YJR076C	1.39461	8.38709	4.89011e-06	7.24e-05	1.39461	YJR076C	CDC11	10	-	575220	576668
YNR027W	1.12668	9.01588	4.89182e-06	7.24e-05	1.12668	YNR027W	BUD17	14	+	674868	676028
YBOX_RET1000006	-1.83102	15.2777	4.89997e-06	7.24e-05	-1.83102	YBOX_RET1000006	YBOX_RET1000006:RET_YHRCTY1-1:SGDID:S000007006:Chr08:549636-543609:RC:retrotransposon_44	NA		NA	NA
YMR288W	1.4131	8.15423	4.90121e-06	7.24e-05	1.4131	YMR288W	HSH155	13	+	845553	848513
YDR158W	1.29063	9.65906	4.90383e-06	7.24e-05	1.29063	YDR158W	HOM2	4	+	770340	771612
YBR242W	-1.05457	9.89246	4.91802e-06	7.24807e-05	-1.05457	YBR242W	YBR242W	2	+	704512	705448
YCR014C	1.50267	7.94625	4.92301e-06	7.24807e-05	1.50267	YCR014C	POL4	3	-	139174	141094
YAL038W	1.4379	12.8117	4.96378e-06	7.29793e-05	1.4379	YAL038W	CDC19	1	+	71679	73447
YOR360C	-1.75018	8.84627	4.98292e-06	7.31589e-05	-1.75018	YOR360C	PDE2	15	-	1013135	1015055
YMR194C-B,YMR194C-A	-1.1132	11.4368	5.00201e-06	7.33374e-05	-1.1132	YMR194C-B,YMR194C-A	YMR194C-B,YMR194C-A	13	-	652357	653181
YBOX_SNO1000064	-1.6044	10.2114	5.00952e-06	7.33457e-05	-1.6044	YBOX_SNO1000064	YBOX_SNO1000064:SNO_SNR48_SNR48_SGDID:S000006440_Chr07_snoRNA_33	NA		NA	NA
Q0130	-1.83092	17.0168	5.06731e-06	7.40893e-05	-1.83092	Q0130		NA		NA	NA
YER102W	1.17376	9.56069	5.13616e-06	7.48127e-05	1.17376	YER102W	RPS8B	5	+	362705	363849
YDR507C	1.26484	7.49904	5.14721e-06	7.48127e-05	1.26484	YDR507C	GIN4	4	-	1462137	1465897
YBOX_OCH1000118	1.40201	11.1164	5.1504e-06	7.48127e-05	1.40201	YBOX_OCH1000118	YBOX_OCH1000118:YPR043W_RPL43A_SGDID:S0006247_Chr16_654163-654164,654568-654844_intron_removed_Ver_ORF_49_0	NA		NA	NA
YBOX_RRN1000017	-1.81553	14.0886	5.15508e-06	7.48127e-05	-1.81553	YBOX_RRN1000017	YBOX_RRN1000017:RRN_JXN_ITS1_5.8S:Chr12::RC:ITS1_5.8S:overlap_10	NA		NA	NA
YGR047C	1.57049	7.70581	5.16196e-06	7.48127e-05	1.57049	YGR047C	TFC4	7	-	586327	589511
YGL195W	1.35557	8.35716	5.16363e-06	7.48127e-05	1.35557	YGL195W	GCN1	7	+	131499	139619
YBOX_TRN1000020	-1.61185	8.39085	5.16633e-06	7.48127e-05	-1.61185	YBOX_TRN1000020	YBOX_TRN1000020:TRN_TQ(CUG)M_CDC65_SGDID:S000006690_Chr13_RC_tRNA_1	NA		NA	NA
YLR147C	1.27608	8.64396	5.17997e-06	7.49076e-05	1.27608	YLR147C	SMD3	12	-	434021	434501
YMR101C	1.45261	7.08738	5.20376e-06	7.51214e-05	1.45261	YMR101C		NA		NA	NA
YHR090C	-1.08398	10.0107	5.21149e-06	7.51214e-05	-1.08398	YHR090C	YNG2	8	-	283541	284661
snR76	-2.57133	7.96133	5.21607e-06	7.51214e-05	-2.57133	snR76	SNR76	13	+	297729	297913
YBR179C	-1.18261	9.88615	5.24662e-06	7.54586e-05	-1.18261	YBR179C	FZO1	2	-	586444	589204
SUT565	1.65184	7.7531	5.26473e-06	7.54775e-05	1.65184	SUT565	SUT565	7	-	831799	832151
YBOX_SNO1000003	-2.10724	8.33239	5.26496e-06	7.54775e-05	-2.10724	YBOX_SNO1000003	YBOX_SNO1000003:SNO_SNR11_SNR11_SGDID:S000007293_Chr13_snoRNA_150	NA		NA	NA
YGL189C	1.61693	13.6692	5.26936e-06	7.54775e-05	1.61693	YGL189C		NA		NA	NA
YBOX_TIL1000218	-1.94752	10.2637	5.32232e-06	7.61291e-05	-1.94752	YBOX_TIL1000218	YBOX_TIL1000218:TIL_YDL048C_601_900_57_0	NA		NA	NA
YML026C	1.37479	9.676	5.32925e-06	7.61291e-05	1.37479	YML026C	RPS18B	13	-	222717	223901
YPL081W	1.36104	10.1612	5.3877e-06	7.68601e-05	1.36104	YPL081W	RPS9A	16	+	404907	406219
YLR219W	-1.09466	9.69668	5.39568e-06	7.68702e-05	-1.09466	YLR219W	MSC3	12	+	573865	576425
YDR462W	-1.03054	10.5457	5.40738e-06	7.69333e-05	-1.03054	YDR462W	MRPL28	4	+	1386021	1386613
YDR219C	-1.24296	8.81087	5.42369e-06	7.70616e-05	-1.24296	YDR219C		NA		NA	NA
YER179W	2.98984	9.00899	5.45667e-06	7.72893e-05	2.98984	YER179W	DMC1	5	+	548817	549441
YER079W	-1.06551	10.5786	5.46013e-06	7.72893e-05	-1.06551	YER079W	YER079W	5	+	318849	319721
YMR272C	-1.24535	11.5981	5.46442e-06	7.72893e-05	-1.24535	YMR272C	SCS7	13	-	809445	810821
YJL029C	1.14259	7.77389	5.46896e-06	7.72893e-05	1.14259	YJL029C	VPS53	10	-	388252	390908
YGL253W	1.14189	9.83281	5.47862e-06	7.73224e-05	1.14189	YGL253W	HXK2	7	+	23897	25601
YDL091C	-1.09765	10.4766	5.52004e-06	7.78031e-05	-1.09765	YDL091C	UBX3	4	-	293317	294917
YBOX_IGR1000045	-2.30263	8.11964	5.53764e-06	7.79473e-05	-2.30263	YBOX_IGR1000045	YBOX_IGR1000045:NER031W:NER031W:Chr05:(367586..367721):136:bp._11_0	NA		NA	NA
YJL056C	-2.13099	8.05114	5.54763e-06	7.7984e-05	-2.13099	YJL056C	ZAP1	10	-	330308	333148
YGR141W	-1.26727	7.62395	5.56951e-06	7.81335e-05	-1.26727	YGR141W	VPS62	7	+	770539	772051
YML074C	1.2474	10.1166	5.57304e-06	7.81335e-05	1.2474	YML074C	FPR3	13	-	119989	121365
YOR038C	1.22716	8.16466	5.58617e-06	7.82138e-05	1.22716	YOR038C	HIR2	15	-	402686	405438
YPR121W	1.34105	7.74826	5.59885e-06	7.82876e-05	1.34105	YPR121W		NA		NA	NA
YCR013C	2.26362	7.97613	5.63437e-06	7.86803e-05	2.26362	YCR013C		NA		NA	NA
YBR252W	1.26797	7.76982	5.64329e-06	7.87009e-05	1.26797	YBR252W	DUT1	2	+	722576	723120
YPR102C	1.21733	9.60308	5.65871e-06	7.88118e-05	1.21733	YPR102C	RPL11A	16	-	731167	731887
YDR476C	-0.995213	11.4497	5.66907e-06	7.88523e-05	-0.995213	YDR476C	YDR476C	4	-	1410273	1411177
YBOX_NCR1000002	-1.99681	13.2404	5.72858e-06	7.94591e-05	-1.99681	YBOX_NCR1000002	YBOX_NCR1000002:NCR_SCR1_SCR1_SGDID:S000006491,_Chr05_from_441983-442504,_ncRNA_403	NA		NA	NA
YDR052C	1.47161	7.55239	5.73091e-06	7.94591e-05	1.47161	YDR052C	DBF4	4	-	558351	560775
YNL245C	-1.37802	8.4689	5.74123e-06	7.94591e-05	-1.37802	YNL245C	CWC25	14	-	185647	186927
YPL159C	-1.12222	8.89313	5.74276e-06	7.94591e-05	-1.12222	YPL159C	PET20	16	-	250669	251781
YCL005W-A	1.59482	9.58139	5.78448e-06	7.99317e-05	1.59482	YCL005W-A	VMA9	3	+	106962	107530
YBR074W	1.0539	7.8484	5.82703e-06	8.04145e-05	1.0539	YBR074W	YBR074W	2	+	386271	389303
YBOX_OCH1000046	1.46974	10.6384	5.85114e-06	8.0642e-05	1.46974	YBOX_OCH1000046	YBOX_OCH1000046:YER131W_RPS26B_SGDID:S0000933_Chr05_423948-424307_Ver_ORF_284_0	NA		NA	NA
YEL027W	1.20132	10.5372	5.86795e-06	8.07641e-05	1.20132	YEL027W	CUP5	5	+	100697	101513
YDL029W	1.46196	9.06571	5.87676e-06	8.07641e-05	1.46196	YDL029W	ARP2	4	+	399297	400897
YBOX_OCH1000205	2.01778	8.86907	5.88292e-06	8.07641e-05	2.01778	YBOX_OCH1000205	YBOX_OCH1000205:YHL001W_RPL14B_SGDID:S0000993_Chr08_104271-104399,104798-105085_intron_removed_Ver_ORF_6_0	NA		NA	NA
YHR105W,YHR106W	1.36795	9.34671	5.91746e-06	8.09629e-05	1.36795	YHR105W,YHR106W	YPT35,TRR2	8	+	324673	326777
YBOX_SNO1000066	-1.25609	8.26107	5.91854e-06	8.09629e-05	-1.25609	YBOX_SNO1000066	YBOX_SNO1000066:SNO_SNR39B_SNR39B_SGDID:S000007303_Chr07_RC_snoRNA_25	NA		NA	NA
YBOX_ONO1000050	-1.54984	10.7398	5.92823e-06	8.09629e-05	-1.54984	YBOX_ONO1000050	YBOX_ONO1000050:YHR175W-A_YHR175W-A_SGDID:S0028553_Chr08_453557-453706_Unc_ORF_35	NA		NA	NA
YFL033C	1.10653	9.09097	5.93314e-06	8.09629e-05	1.10653	YFL033C	RIM15	6	-	68925	74645
YLR002C	1.3281	8.87326	5.9357e-06	8.09629e-05	1.3281	YLR002C	NOC3	12	-	154181	156381
CUT306	-1.13118	8.89492	5.99323e-06	8.16262e-05	-1.13118	CUT306	CUT306	13	+	652601	652921
YOL133W	-1.2932	9.41106	5.99977e-06	8.16262e-05	-1.2932	YOL133W	HRT1	15	+	70282	71090
YBOX_LTR1000002	-1.73197	9.5242	6.0298e-06	8.19293e-05	-1.73197	YBOX_LTR1000002	YBOX_LTR1000002:YBLCSIGMA1:SGDID:S000006797:Chr02:197717-198057_257	NA		NA	NA
YGR166W	1.45328	8.03267	6.0428e-06	8.20005e-05	1.45328	YGR166W	KRE11	7	+	830427	832227
YBL049W	-1.84729	8.74967	6.05157e-06	8.20143e-05	-1.84729	YBL049W		NA		NA	NA
YCR060W	1.54637	9.89066	6.1302e-06	8.29735e-05	1.54637	YCR060W	TAH1	3	+	224378	224746
YBOX_IGR1000093	-1.99629	12.9747	6.13818e-06	8.29753e-05	-1.99629	YBOX_IGR1000093	YBOX_IGR1000093:NLR004W:NLR004W:Chr12:(198936..199176):241:bp._127_0	NA		NA	NA
YDR284C	1.44039	8.79461	6.15789e-06	8.31355e-05	1.44039	YDR284C	DPP1	4	-	1030481	1031729
YOR302W,YOR303W	-1.37355	13.3799	6.18041e-06	8.33331e-05	-1.37355	YOR302W,YOR303W	YOR302W,CPA1	15	+	882667	884131
YKL078W	1.22723	7.59446	6.19413e-06	8.34117e-05	1.22723	YKL078W	DHR2	11	+	288379	290819
YKL015W	1.17004	7.93387	6.23453e-06	8.38488e-05	1.17004	YKL015W	PUT3	11	+	408100	411268
YDR272W	-1.16385	11.1955	6.26341e-06	8.41303e-05	-1.16385	YDR272W	GLO2	4	+	1008949	1009901
YGR100W	1.37881	9.05251	6.29208e-06	8.4408e-05	1.37881	YGR100W	MDR1	7	+	690179	693195
YOR180C	1.96612	7.77269	6.3149e-06	8.46068e-05	1.96612	YOR180C	DCI1	15	-	674134	675686
YKL080W	1.36403	7.97454	6.32583e-06	8.4646e-05	1.36403	YKL080W	VMA5	11	+	284563	285939
YLR241W	1.34541	8.76918	6.36521e-06	8.49606e-05	1.34541	YLR241W	YLR241W	12	+	620425	623017
YER058W	1.05482	7.92825	6.36586e-06	8.49606e-05	1.05482	YER058W	PET117	5	+	271729	272209
snR190	-1.54779	9.74919	6.37345e-06	8.49606e-05	-1.54779	snR190	SNR190	10	-	139764	139948
YNL327W	-1.65157	8.7982	6.39578e-06	8.51508e-05	-1.65157	YNL327W	EGT2	14	+	24017	27289
YDR212W	1.47026	9.25042	6.42588e-06	8.54441e-05	1.47026	YDR212W	TCP1	4	+	887149	888989
YPL264C	1.28459	7.42225	6.46526e-06	8.58596e-05	1.28459	YPL264C	YPL264C	16	-	43237	44485
YDR264C	-1.22979	8.67551	6.50119e-06	8.62284e-05	-1.22979	YDR264C	AKR1	4	-	995769	998441
YJL180C	1.43028	7.77253	6.56489e-06	8.68921e-05	1.43028	YJL180C	ATP12	10	-	87389	88637
YDL116W	1.23193	8.45079	6.57522e-06	8.68921e-05	1.23193	YDL116W	NUP84	4	+	251513	253785
YMR199W	1.5525	7.40902	6.57588e-06	8.68921e-05	1.5525	YMR199W	CLN1	13	+	662441	664401
YFL014W	1.1661	13.5914	6.59913e-06	8.70822e-05	1.1661	YFL014W	HSP12	6	+	107209	107745
YIL160C	1.8694	11.6595	6.60675e-06	8.70822e-05	1.8694	YIL160C	POT1	9	-	40205	41981
YNR021W	1.19923	8.13949	6.66873e-06	8.77742e-05	1.19923	YNR021W	YNR021W	14	+	668332	669804
YLR328W	1.64806	8.34032	6.67585e-06	8.77742e-05	1.64806	YLR328W	NMA1	12	+	784711	786255
YLR106C	1.20787	9.33769	6.72528e-06	8.82154e-05	1.20787	YLR106C	MDN1	12	-	348829	363877
YCR021C	-2.74913	13.5603	6.7261e-06	8.82154e-05	-2.74913	YCR021C	HSP30	3	-	156030	157214
YHR107C	1.16967	8.37647	6.74447e-06	8.83467e-05	1.16967	YHR107C	CDC12	8	-	326661	328109
YAR008W	1.71396	7.6977	6.7855e-06	8.87742e-05	1.71396	YAR008W	SEN34	1	+	158863	159871
YDR326C	1.12007	7.11304	6.79443e-06	8.87812e-05	1.12007	YDR326C	YSP2	4	-	1120481	1125113
YBOX_SNO1000031	-2.04357	12.674	6.84414e-06	8.92561e-05	-2.04357	YBOX_SNO1000031	YBOX_SNO1000031:SNO_SNR30_SNR30_SGDID:S000007497_Chr12_snoRNA_420	NA		NA	NA
YNR025C,YNR026C	1.46103	7.34267	6.84767e-06	8.92561e-05	1.46103	YNR025C,YNR026C	YNR025C,SEC12	14	-	672976	674736
YML117W	-1.19136	9.95257	6.86036e-06	8.93114e-05	-1.19136	YML117W		NA		NA	NA
YHR027C	1.16593	9.59524	6.91684e-06	8.99359e-05	1.16593	YHR027C	RPN1	8	-	161582	164774
YMR182W-A	-1.75484	7.64907	6.99687e-06	9.08647e-05	-1.75484	YMR182W-A	YMR182W-A	13	+	623433	626273
YGR128C	1.88499	8.55691	7.02093e-06	9.10654e-05	1.88499	YGR128C	UTP8	7	-	747871	750143
YJR094W-A	1.42434	8.26064	7.03596e-06	9.10845e-05	1.42434	YJR094W-A	RPL43B	10	+	608192	608992
YBOX_RRN1000006	-1.67326	13.5667	7.03964e-06	9.10845e-05	-1.67326	YBOX_RRN1000006	YBOX_RRN1000006:RRN_RDN58-1:RDN58-1:SGDID:S000006488:Chr12:455572-455415:	NA		NA	NA
YBOX_OCH1000125	1.39276	11.268	7.06523e-06	9.11132e-05	1.39276	YBOX_OCH1000125	YBOX_OCH1000125:DS100_YBL027W_YBL027W_Chr02_(169380..169479)_100_bp._5_0	NA		NA	NA
YNL262W	1.50965	7.78909	7.0677e-06	9.11132e-05	1.50965	YNL262W	POL2	14	+	148195	154915
SUT841	1.42333	7.47307	7.07859e-06	9.11132e-05	1.42333	SUT841	SUT841	16	-	825055	825463
YFL028C	1.41315	9.2852	7.08352e-06	9.11132e-05	1.41315	YFL028C	CAF16	6	-	79285	80237
YEL020C	1.688	10.4758	7.09271e-06	9.11132e-05	1.688	YEL020C		NA		NA	NA
YBOX_IGX1000015	1.45926	6.81086	7.0937e-06	9.11132e-05	1.45926	YBOX_IGX1000015	YBOX_IGX1000015:IGX_281_24:IGX_YI_375941W:Chr09:(375916..376016)	NA		NA	NA
YBR289W	1.40354	9.471	7.1035e-06	9.11132e-05	1.40354	YBR289W	SNF5	2	+	779648	782408
YDR115W	-1.20049	9.51057	7.11081e-06	9.11132e-05	-1.20049	YDR115W	YDR115W	4	+	682132	682700
YDR172W	1.08102	10.1686	7.15582e-06	9.14826e-05	1.08102	YDR172W	SUP35	4	+	808260	810548
YJR042W	1.26115	8.04329	7.15695e-06	9.14826e-05	1.26115	YJR042W	NUP85	10	+	514024	516384
YLL012W	1.29764	7.24126	7.34084e-06	9.37198e-05	1.29764	YLL012W	YEH1	12	+	125489	127313
YBR026C	1.79551	9.91929	7.36175e-06	9.38734e-05	1.79551	YBR026C		NA		NA	NA
YOL008W	1.18368	7.63563	7.37852e-06	9.3974e-05	1.18368	YOL008W	COQ10	15	+	310282	311090
YBOX_INT1000077	-3.2714	6.73328	7.40542e-06	9.4203e-05	-3.2714	YBOX_INT1000077	YBOX_INT1000077:INT_2_Q0120:NC_001224:37737..39140	NA		NA	NA
YBOX_SNO1000058	-1.28055	10.8574	7.42665e-06	9.43595e-05	-1.28055	YBOX_SNO1000058	YBOX_SNO1000058:SNO_SNR42_SNR42_SGDID:S000006502_Chr11_RC_snoRNA_241	NA		NA	NA
Q0250	-2.13479	8.6029	7.45157e-06	9.45625e-05	-2.13479	Q0250		NA		NA	NA
YER156C	1.25055	9.28133	7.49454e-06	9.49566e-05	1.25055	YER156C	YER156C	5	-	483213	484365
YDL229W	1.39742	11.6935	7.50212e-06	9.49566e-05	1.39742	YDL229W	SSB1	4	+	44041	46009
YPL197C	1.95305	8.74984	7.50958e-06	9.49566e-05	1.95305	YPL197C		NA		NA	NA
YBR291C	-1.17881	8.64536	7.53939e-06	9.52197e-05	-1.17881	YBR291C	CTP1	2	-	783612	784628
YGL241W	1.72364	7.61974	7.56087e-06	9.52305e-05	1.72364	YGL241W	KAP114	7	+	45417	48489
YDR444W	1.21067	8.58654	7.56134e-06	9.52305e-05	1.21067	YDR444W	YDR444W	4	+	1350205	1352341
YBOX_OCH1000077	1.92078	11.6296	7.56727e-06	9.52305e-05	1.92078	YBOX_OCH1000077	YBOX_OCH1000077:YJR094W-A_RPL43B_SGDID:S0003855_Chr10_608222-608223,608499-608775_intron_removed_Ver_ORF_75_0	NA		NA	NA
YKL162C	1.2701	7.72735	7.60758e-06	9.56239e-05	1.2701	YKL162C	YKL162C	11	-	147472	148944
YBR021W	1.13944	8.82478	7.65888e-06	9.61385e-05	1.13944	YBR021W	FUR4	2	+	281344	283512
YDR223W	2.60379	8.89196	7.66671e-06	9.61385e-05	2.60379	YDR223W	CRF1	4	+	911637	913701
YHR208W	0.98706	9.91655	7.68196e-06	9.62156e-05	0.98706	YHR208W	BAT1	8	+	517484	518828
YML105C	1.61233	8.49633	7.72788e-06	9.65003e-05	1.61233	YML105C	SEC65	13	-	57853	58733
YKL004W	-1.24084	9.82233	7.73152e-06	9.65003e-05	-1.24084	YKL004W	AUR1	11	+	434868	436564
YLR246W	-1.04085	9.87243	7.73208e-06	9.65003e-05	-1.04085	YLR246W	ERF2	12	+	627097	628233
YHR034C	1.34401	8.7306	7.75074e-06	9.65731e-05	1.34401	YHR034C	PIH1	8	-	176894	178030
YBOX_OCH1000213	1.10401	11.2708	7.75617e-06	9.65731e-05	1.10401	YBOX_OCH1000213	YBOX_OCH1000213:YPR052C_NHP6A_SGDID:S0006256_Chr16_665971-665690_RC_Ver_ORF_196_0	NA		NA	NA
YGL200C	1.3882	10.888	7.77799e-06	9.67307e-05	1.3882	YGL200C	EMP24	7	-	122623	123375
YNL274C	1.70067	9.19484	7.80136e-06	9.69074e-05	1.70067	YNL274C	GOR1	14	-	121007	122215
YEL040W	1.28411	6.6857	7.82901e-06	9.71367e-05	1.28411	YEL040W	UTR2	5	+	78033	79585
YMR213W	-1.56221	9.11185	7.86372e-06	9.74529e-05	-1.56221	YMR213W	CEF1	13	+	693337	695153
YBOX_SNO1000016	-1.43905	10.3616	7.89038e-06	9.76688e-05	-1.43905	YBOX_SNO1000016	YBOX_SNO1000016:SNO_SNR190_SNR190_SGDID:S000006509_Chr10_RC_snoRNA_120	NA		NA	NA
YGR053C	1.2074	8.18176	7.91859e-06	9.79034e-05	1.2074	YGR053C	YGR053C	7	-	594919	595943
CUT732	1.27131	7.42098	7.92873e-06	9.79143e-05	1.27131	CUT732	CUT732	12	-	201533	201813
YJR046W	-1.53187	10.4709	7.99253e-06	9.8587e-05	-1.53187	YJR046W	TAH11	10	+	521984	523928
YNL015W	1.86013	11.3651	8.00934e-06	9.8617e-05	1.86013	YNL015W	PBI2	14	+	605316	605780
YFL054C	-2.07338	10.2215	8.01561e-06	9.8617e-05	-2.07338	YFL054C	YFL054C	6	-	20877	27885
YDL051W	1.2544	9.22355	8.02295e-06	9.8617e-05	1.2544	YDL051W	LHP1	4	+	363913	365001
YBOX_OCH1000102	2.35579	8.05022	8.05979e-06	9.89547e-05	2.35579	YBOX_OCH1000102	YBOX_OCH1000102:YNL069C_RPL16B_SGDID:S0005013_Chr14_495000-494973,494523-493955_RC_intron_removed_Ver_ORF_62_0	NA		NA	NA
CUT043	-1.24733	9.11341	8.09558e-06	9.92272e-05	-1.24733	CUT043	CUT043	3	+	120474	121082
YGR285C	1.49623	11.3901	8.10075e-06	9.92272e-05	1.49623	YGR285C	ZUO1	7	-	1061814	1063190
YPL198W,snR59	1.35071	11.8102	8.14407e-06	9.96423e-05	1.35071	YPL198W,snR59	RPL7B,SNR59	16	+	173113	174793
YDL015C	1.40687	9.29073	8.16454e-06	9.97773e-05	1.40687	YDL015C		NA		NA	NA
YHR106W	1.41712	9.29576	8.20072e-06	0.000100104	1.41712	YHR106W		NA		NA	NA
YDR275W	-1.08158	11.5475	8.24886e-06	0.000100575	-1.08158	YDR275W	BSC2	4	+	1011589	1013197
YBOX_TIL1000217	-2.1794	8.76346	8.29545e-06	0.000101027	-2.1794	YBOX_TIL1000217	YBOX_TIL1000217:TIL_YDL048C_301_600_224_0	NA		NA	NA
YPL086C	1.13027	9.55672	8.39215e-06	0.000102087	1.13027	YPL086C	ELP3	16	-	384727	386503
YOR341W	1.10632	9.95489	8.45477e-06	0.00010273	1.10632	YOR341W	RPA190	15	+	960867	966187
YLL020C,YLL019C,YLL018C-A	-1.17796	11.2314	8.49184e-06	0.000103062	-1.17796	YLL020C,YLL019C,YLL018C-A	YLL020C,KNS1,COX19	12	-	105397	109029
YNL336W	1.79872	7.67271	8.52784e-06	0.000103351	1.79872	YNL336W		NA		NA	NA
YGR150C	1.37125	8.20065	8.53906e-06	0.000103351	1.37125	YGR150C	YGR150C	7	-	790343	793095
YNL219C	0.992675	10.4441	8.54493e-06	0.000103351	0.992675	YNL219C	ALG9	14	-	235903	237823
YMR109W	1.30644	8.85172	8.56147e-06	0.000103432	1.30644	YMR109W	MYO5	13	+	486553	490321
YHR137W	1.85607	11.4966	8.61789e-06	0.000103995	1.85607	YHR137W	ARO9	8	+	375418	377346
YGR087C	1.44692	8.52405	8.65859e-06	0.000104367	1.44692	YGR087C	PDC6	7	-	651423	652823
YBOX_RRN1000013	-1.39811	16.1151	8.66925e-06	0.000104377	-1.39811	YBOX_RRN1000013	YBOX_RRN1000013:RRN_JXN_ETS_18S:overlap:Chr12:457694:to:457774:RC:5'ETS_18S:overlap_10	NA		NA	NA
YPL023C	-0.962902	10.7987	8.73555e-06	0.000105055	-0.962902	YPL023C	MET12	16	-	504215	506447
YBOX_IGX1000026	1.2207	11.6097	8.79229e-06	0.000105617	1.2207	YBOX_IGX1000026	YBOX_IGX1000026:IGX_39_8:IGX_YB_612269C:Chr02:(complement(612194..612294))	NA		NA	NA
YLL034C	1.70342	7.86411	8.80277e-06	0.000105623	1.70342	YLL034C	RIX7	12	-	70469	73197
YNL059C	1.33112	8.42576	8.86335e-06	0.000106219	1.33112	YNL059C	ARP5	14	-	512512	514984
YIL030C	1.32269	8.27436	8.8725e-06	0.000106219	1.32269	YIL030C	SSM4	9	-	295893	300069
YOR290C	1.35666	8.33836	8.89472e-06	0.000106364	1.35666	YOR290C	SNF2	15	-	854975	860391
YJL145W	1.33334	8.28289	8.92826e-06	0.000106638	1.33334	YJL145W	SFH5	10	+	145072	146104
YGR134W	1.22841	8.4946	8.93778e-06	0.000106638	1.22841	YGR134W	CAF130	7	+	757587	761331
YIL067C	1.59637	9.01469	8.96629e-06	0.000106858	1.59637	YIL067C	YIL067C	9	-	235661	237813
YDR306C	-1.07404	9.48065	8.98124e-06	0.000106915	-1.07404	YDR306C	YDR306C	4	-	1073665	1075217
YGR161W-C	-1.31944	11.5459	9.03023e-06	0.000107354	-1.31944	YGR161W-C	YGR161W-C	7	+	810003	810739
YBR084C-A	1.38557	11.4913	9.03845e-06	0.000107354	1.38557	YBR084C-A	RPL19A	2	-	414083	415299
YJL193W	1.45294	7.45385	9.07592e-06	0.000107678	1.45294	YJL193W	YJL193W	10	+	71361	72657
YNL138W-A	-1.12715	9.61103	9.09039e-06	0.000107729	-1.12715	YNL138W-A	YSF3	14	+	366003	366547
YDR232W	-1.02715	13.4348	9.1219e-06	0.000107968	-1.02715	YDR232W	HEM1	4	+	927197	929261
YMR215W	1.26966	7.33647	9.13095e-06	0.000107968	1.26966	YMR215W	GAS3	13	+	696729	698441
YBOX_OCH1000075	1.64586	8.76135	9.16248e-06	0.000108129	1.64586	YBOX_OCH1000075	YBOX_OCH1000075:YJL190C_RPS22A_SGDID:S0003726_Chr10_75301-74909_RC_Ver_ORF_64_0	NA		NA	NA
YDL191W	1.46125	9.70358	9.17294e-06	0.000108129	1.46125	YDL191W	RPL35A	4	+	117617	118705
YKL134C	1.16618	8.3328	9.17523e-06	0.000108129	1.16618	YKL134C	2001-10-01	11	-	188854	191494
YBR159W	1.38168	8.48567	9.24649e-06	0.000108847	1.38168	YBR159W	IFA38	2	+	558632	559848
YCR090C	1.64753	8.18635	9.26674e-06	0.000108964	1.64753	YCR090C	YCR090C	3	-	272254	272902
YOL096C	1.24334	7.82085	9.33858e-06	0.000109687	1.24334	YOL096C	COQ3	15	-	138038	139086
YFL039C	1.76513	13.0852	9.36023e-06	0.000109772	1.76513	YFL039C	ACT1	6	-	53005	54829
YNL149C	1.07672	10.5437	9.36658e-06	0.000109772	1.07672	YNL149C	PGA2	14	-	349247	349799
YBOX_TIL1000007	-3.24608	7.74459	9.45179e-06	0.000110648	-3.24608	YBOX_TIL1000007	YBOX_TIL1000007:TIL_YHL036W_MUP3_6_73	NA		NA	NA
YLR011W	1.03499	7.39139	9.51919e-06	0.000111124	1.03499	YLR011W	LOT6	12	+	168977	169969
YCR042C	1.54966	9.25322	9.53488e-06	0.000111124	1.54966	YCR042C	TAF2	3	-	201153	205414
YBL076C	1.04567	10.36	9.53818e-06	0.000111124	1.04567	YBL076C	ILS1	2	-	80941	84301
YOR127W	1.30417	7.89104	9.5394e-06	0.000111124	1.30417	YOR127W	RGA1	15	+	560914	564418
YDL075W	1.63444	8.48236	9.545e-06	0.000111124	1.63444	YDL075W	RPL31A	4	+	322193	323041
YHL030W	1.25563	8.38674	9.58361e-06	0.000111405	1.25563	YHL030W	ECM29	8	+	40065	45777
YBOX_SNO1000018	-1.81221	9.99963	9.59026e-06	0.000111405	-1.81221	YBOX_SNO1000018	YBOX_SNO1000018:SNO_RUF2_RUF2_SGDID:S000028467_Chr07_:_316791-317058_snoRNA_129	NA		NA	NA
YDR513W	1.25182	10.41	9.66507e-06	0.000112151	1.25182	YDR513W	GRX2	4	+	1470957	1471533
YHL020C	-1.16376	11.6474	9.72872e-06	0.000112766	-1.16376	YHL020C	OPI1	8	-	66214	67534
YBOX_IGX1000021	-2.35606	8.52351	9.76198e-06	0.000113027	-2.35606	YBOX_IGX1000021	YBOX_IGX1000021:IGX_337_1:IGX_YK_270281C:Chr11:(complement(270206..270306))	NA		NA	NA
YGR009C	-1.04325	10.6805	9.80935e-06	0.000113452	-1.04325	YGR009C	SEC9	7	-	508951	511071
YGR085C	1.4866	10.0078	9.83614e-06	0.000113637	1.4866	YGR085C	RPL11B	7	-	648247	648983
YPR034W	1.14097	9.04696	9.85321e-06	0.00011371	1.14097	YPR034W	ARP7	16	+	639363	641203
SUT098	-1.64303	7.64304	9.86507e-06	0.000113723	-1.64303	SUT098	SUT098	5	+	504001	504945
YNR035C	0.986359	10.0102	9.88481e-06	0.000113826	0.986359	YNR035C	ARC35	14	-	693008	694080
YKL045W	1.14593	8.75511	9.91591e-06	0.00011401	1.14593	YKL045W	PRI2	11	+	353067	354859
YNL010W	1.2882	8.21347	9.92239e-06	0.00011401	1.2882	YNL010W	YNL010W	14	+	613580	614500
YDL184C	1.49407	11.5059	9.94737e-06	0.000114173	1.49407	YDL184C	RPL41A	4	-	130205	130549
YMR020W	-1.87575	9.60847	9.97567e-06	0.000114374	-1.87575	YMR020W	FMS1	13	+	315345	316945
YLR083C	1.35358	7.42689	1.00408e-05	0.000114996	1.35358	YLR083C	EMP70	12	-	293829	296269
YPL190C	-1.54411	9.50389	1.01066e-05	0.000115603	-1.54411	YPL190C	NAB3	16	-	184893	187837
YDR070C	1.77542	11.7605	1.01157e-05	0.000115603	1.77542	YDR070C	FMP16	4	-	588039	588447
YNL078W	-1.66862	9.50527	1.01313e-05	0.000115609	-1.66862	YNL078W	NIS1	14	+	479507	481107
YLR182W	1.61369	7.45941	1.0138e-05	0.000115609	1.61369	YLR182W	SWI6	12	+	517897	520521
YIL149C	1.04511	8.22212	1.01925e-05	0.000116105	1.04511	YIL149C	MLP2	9	-	62909	68205
YOR168W	1.04869	10.4232	1.0225e-05	0.000116349	1.04869	YOR168W	GLN4	15	+	649282	651834
YML072C	1.41271	9.79162	1.02474e-05	0.000116478	1.41271	YML072C	TCB3	13	-	124581	129557
YLR310C	1.10001	8.28299	1.02735e-05	0.00011665	1.10001	YLR310C	CDC25	12	-	751989	757157
YBOX_INT1000194	1.8063	7.4185	1.03054e-05	0.000116887	1.8063	YBOX_INT1000194	YBOX_INT1000194:INT_1_YJR094W-A:NC_001142:608224..608498	NA		NA	NA
YLL009C	1.37944	9.99581	1.03195e-05	0.000116921	1.37944	YLL009C	COX17	12	-	131085	131461
YLR285W	0.971083	9.40416	1.0348e-05	0.000117118	0.971083	YLR285W	NNT1	12	+	707337	708401
YBOX_OCH1000030	1.4865	10.2202	1.03806e-05	0.00011733	1.4865	YBOX_OCH1000030	YBOX_OCH1000030:YDL083C_RPS16B_SGDID:S0002241_Chr04_307789-307766,307333-306926_RC_intron_removed_Ver_ORF_265_0	NA		NA	NA
YDL101C	1.27238	7.28224	1.03888e-05	0.00011733	1.27238	YDL101C	DUN1	4	-	280181	281981
YBL048W	-1.97919	10.3528	1.04273e-05	0.000117638	-1.97919	YBL048W		NA		NA	NA
YJR036C	1.46977	8.38586	1.04502e-05	0.000117771	1.46977	YJR036C	HUL4	10	-	500636	503676
SUT434	-1.48005	9.17726	1.05177e-05	0.000118405	-1.48005	SUT434	SUT434	1	-	31485	32749
YCR047C	-1.30791	9.85545	1.05462e-05	0.0001186	-1.30791	YCR047C	BUD23	3	-	210542	211646
YNL006W	-1.80747	9.45795	1.06063e-05	0.000119066	-1.80747	YNL006W	LST8	14	+	620028	621340
YBOX_IGR1000174	1.60105	7.39663	1.06102e-05	0.000119066	1.60105	YBOX_IGR1000174	YBOX_IGR1000174:gGR11_6:gGR11_6:Chr07:(929134..930134):1001:bp._868_0	NA		NA	NA
YBL041W	1.44953	10.1922	1.06373e-05	0.000119151	1.44953	YBL041W	PRE7	2	+	140991	142119
YOR167C	1.07643	10.0229	1.0652e-05	0.000119151	1.07643	YOR167C	RPS28A	15	-	648638	649070
Q0105	-2.41378	11.0956	1.06533e-05	0.000119151	-2.41378	Q0105		NA		NA	NA
YDR170C	1.42793	9.90026	1.0663e-05	0.000119151	1.42793	YDR170C	SEC7	4	-	796072	802432
YOL136C	-1.49462	7.30352	1.06741e-05	0.000119151	-1.49462	YOL136C	PFK27	15	-	67206	69006
YDL056W	1.33464	9.05131	1.07036e-05	0.000119354	1.33464	YDL056W	MBP1	4	+	352769	355433
YJR044C	1.20444	8.67668	1.08592e-05	0.000120961	1.20444	YJR044C	VPS55	10	-	518468	519244
YDR087C	2.00375	8.33781	1.08829e-05	0.000121098	2.00375	YDR087C	RRP1	4	-	617432	618336
YNR037C	-0.932961	9.50104	1.09163e-05	0.000121342	-0.932961	YNR037C	RSM19	14	-	695000	695360
YER119C	-1.83612	9.32381	1.10006e-05	0.000122151	-1.83612	YER119C		NA		NA	NA
YOR030W,YOR031W	-1.23563	10.7147	1.10332e-05	0.000122384	-1.23563	YOR030W,YOR031W	DFG16,CRS5	15	+	386738	389538
YOR324C	1.18052	9.26121	1.11159e-05	0.000123172	1.18052	YOR324C	FRT1	15	-	923071	925191
YIL151C,YIL150C	1.41953	8.21608	1.11606e-05	0.000123474	1.41953	YIL151C,YIL150C	YIL151C,MCM10	9	-	57349	62757
YGR240C	1.05696	10.445	1.11665e-05	0.000123474	1.05696	YGR240C	PFK1	7	-	970550	974014
YKL006W	1.27171	8.5915	1.12373e-05	0.000124127	1.27171	YKL006W	RPL14A	11	+	431396	432508
SUT326	-1.57418	6.18303	1.12923e-05	0.000124604	-1.57418	SUT326	SUT326	14	+	272027	274067
YLR305C	1.1807	9.15166	1.133e-05	0.000124838	1.1807	YLR305C	STT4	12	-	738045	743925
YMR309C	1.46902	7.31108	1.13371e-05	0.000124838	1.46902	YMR309C	NIP1	13	-	892669	895501
YDR012W	1.80815	12.5493	1.13505e-05	0.000124855	1.80815	YDR012W	RPL4B	4	+	471809	473017
YBR136W	1.10976	8.24566	1.13693e-05	0.000124932	1.10976	YBR136W	MEC1	2	+	505624	512960
YNL051W	1.52265	7.79131	1.14006e-05	0.000125146	1.52265	YNL051W	COG5	14	+	532644	533940
YJL089W	1.08151	7.82278	1.14303e-05	0.000125342	1.08151	YJL089W	SIP4	10	+	265808	268760
YMR131C	1.43309	9.28137	1.15237e-05	0.000126235	1.43309	YMR131C	RRB1	13	-	533085	534741
YJR140C	1.37301	8.77759	1.1581e-05	0.000126731	1.37301	YJR140C	HIR3	10	-	690620	695772
YML117W,YML116W-A	-1.02764	11.0426	1.16725e-05	0.000127601	-1.02764	YML117W,YML116W-A	NAB6,YML116W-A	13	+	34105	37817
YLR300W	1.41248	9.30162	1.1694e-05	0.000127703	1.41248	YLR300W	EXG1	12	+	728857	730601
YDR077W	1.33921	14.8844	1.1733e-05	0.000127998	1.33921	YDR077W	SED1	4	+	600747	602131
YGL158W	-1.43113	7.45367	1.17862e-05	0.000128445	-1.43113	YGL158W	RCK1	7	+	206651	208659
YPR035W	-1.40377	14.0449	1.1806e-05	0.00012848	-1.40377	YPR035W	GLN1	16	+	641763	643491
YNL100W	1.09392	10.5125	1.18137e-05	0.00012848	1.09392	YNL100W	YNL100W	14	+	437571	438379
YBOX_SNO1000020	-3.1726	8.16991	1.19303e-05	0.000129615	-3.1726	YBOX_SNO1000020	YBOX_SNO1000020:SNO_SNR60_SNR60_SGDID:S000006451_Chr10_RC_snoRNA_34	NA		NA	NA
YPR164W	1.0991	7.50677	1.19629e-05	0.000129835	1.0991	YPR164W	MMS1	16	+	870659	875139
YBOX_OCH1000216	-0.924729	10.181	1.21037e-05	0.000131229	-0.924729	YBOX_OCH1000216	YBOX_OCH1000216:YLL039C_721_900_UBI4_SGDID:S0003962_Chr12_65206-64061_RC_Ver_ORF_(721..900)_180bp_23_0	NA		NA	NA
YKR077W	1.73936	8.64143	1.21162e-05	0.00013123	1.73936	YKR077W	MSA2	11	+	583244	584444
YBOX_SNO1000032	-1.04187	10.1514	1.21296e-05	0.00013124	-1.04187	YBOX_SNO1000032	YBOX_SNO1000032:SNO_SNR31_SNR31_SGDID:S000007296_Chr15_RC_snoRNA_25	NA		NA	NA
YIL113W	-1.17599	8.27808	1.21879e-05	0.000131736	-1.17599	YIL113W	SDP1	9	+	150529	151249
YNL138W	1.49291	8.92436	1.22154e-05	0.000131898	1.49291	YNL138W	SRV2	14	+	366715	368483
YMR152W	1.17117	9.72276	1.23646e-05	0.000133374	1.17117	YMR152W	YIM1	13	+	563057	564193
YPL204W	-0.943473	10.7959	1.24462e-05	0.000134117	-0.943473	YPL204W	HRR25	16	+	164081	165873
YBL092W	1.24773	12.1381	1.24693e-05	0.000134229	1.24773	YBL092W	RPL32	2	+	45545	46481
YOL128C	-2.7033	7.62592	1.24828e-05	0.000134238	-2.7033	YOL128C	YGK3	15	-	78262	79478
YBL040C	1.04265	9.81625	1.25499e-05	0.000134822	1.04265	YBL040C	ERD2	2	-	142011	142923
YPL163C	1.48209	8.28925	1.25677e-05	0.000134877	1.48209	YPL163C	SVS1	16	-	241685	242717
YMR075C-A,YMR076C	1.49284	7.51982	1.2592e-05	0.000134962	1.49284	YMR075C-A,YMR076C	YMR075C-A,PDS5	13	-	415981	420109
YNR050C	1.35345	8.7765	1.26012e-05	0.000134962	1.35345	YNR050C	LYS9	14	-	714000	715944
YLR398C	1.62845	8.59941	1.26561e-05	0.000135413	1.62845	YLR398C	SKI2	12	-	915059	919059
YOR109W	1.13845	8.50127	1.26996e-05	0.00013574	1.13845	YOR109W	INP53	15	+	525138	528698
YKL063C	-1.0828	8.85333	1.27697e-05	0.000136351	-1.0828	YKL063C	YKL063C	11	-	320447	321375
YBOX_SNO1000065	-1.54155	11.2043	1.28206e-05	0.000136757	-1.54155	YBOX_SNO1000065	YBOX_SNO1000065:SNO_SNR49_SNR49_SGDID:S000007460_Chr14_snoRNA_5	NA		NA	NA
YAL039C	-1.17091	11.811	1.29111e-05	0.000137584	-1.17091	YAL039C	CYC3	1	-	68651	69611
YDR320C-A	0.905242	9.2105	1.30317e-05	0.00013873	0.905242	YDR320C-A	DAD4	4	-	1108177	1108529
YNL111C	1.2798	7.41407	1.30779e-05	0.000139081	1.2798	YNL111C	CYB5	14	-	416671	417535
YAL019W-A,YAL019W	1.09384	9.1178	1.31475e-05	0.00013968	1.09384	YAL019W-A,YAL019W	YAL019W-A,FUN30	1	+	114815	118391
YBR248C	1.54269	9.14928	1.32218e-05	0.000140329	1.54269	YBR248C	HIS7	2	-	714764	716556
YDR380W	1.64735	11.8781	1.32644e-05	0.000140402	1.64735	YDR380W	ARO10	4	+	1234117	1236245
YBOX_TRN1000021	-1.66384	9.28276	1.32675e-05	0.000140402	-1.66384	YBOX_TRN1000021	YBOX_TRN1000021:TRN_TG(UCC)O_SUF1_SGDID:S000006592_Chr15_RC_tRNA_1	NA		NA	NA
SCR1	-1.89382	12.7903	1.3272e-05	0.000140402	-1.89382	SCR1	SCR1	5	+	441993	442497
YBR047W	1.12175	8.78767	1.32818e-05	0.000140402	1.12175	YBR047W	FMP23	2	+	331784	332424
YBOX_RRN1000001	-1.51667	15.9002	1.33055e-05	0.000140465	-1.51667	YBOX_RRN1000001	YBOX_RRN1000001:RRN_RDN18-1:RDN18-1:SGDID:S000006482:Chr12:457733-455934:RC:	NA		NA	NA
YLR223C	1.37473	7.4661	1.33336e-05	0.000140465	1.37473	YLR223C		NA		NA	NA
YHL027W	-1.26824	9.70114	1.33594e-05	0.000140465	-1.26824	YHL027W	RIM101	8	+	50993	53193
YBR087W	0.996439	7.08662	1.33647e-05	0.000140465	0.996439	YBR087W	RFC5	2	+	423743	424879
YJL099W	1.20645	7.06089	1.33654e-05	0.000140465	1.20645	YJL099W	CHS6	10	+	239280	241896
YLR095C	1.19624	8.25923	1.33675e-05	0.000140465	1.19624	YLR095C	IOC2	12	-	329613	332149
YGL237C	-1.04188	9.34554	1.34106e-05	0.000140778	-1.04188	YGL237C	HAP2	7	-	52549	53605
YOR356W	0.950899	10.9515	1.34454e-05	0.000141003	0.950899	YOR356W	YOR356W	15	+	1007155	1009227
YBOX_JXN1000022	1.48233	7.13991	1.34587e-05	0.000141003	1.48233	YBOX_JXN1000022	YBOX_JXN1000022:JXN_EI_2_YCL005W-A:NC_001135:107151..107230	NA		NA	NA
YGL117W	-1.17343	10.767	1.34888e-05	0.000141034	-1.17343	YGL117W	YGL117W	7	+	288443	289419
YBOX_IGR1000017	-1.69763	11.9346	1.35012e-05	0.000141034	-1.69763	YBOX_IGR1000017	YBOX_IGR1000017:NBR048W:NBR048W:Chr02:(680590..680830):241:bp._87_0	NA		NA	NA
YFL062W	0.948944	10.7685	1.35017e-05	0.000141034	0.948944	YFL062W		NA		NA	NA
YPL224C	-1.05247	10.4885	1.35321e-05	0.000141212	-1.05247	YPL224C	MMT2	16	-	126565	128285
YPR070W	1.34019	7.96236	1.36109e-05	0.000141894	1.34019	YPR070W	MED1	16	+	685755	687939
YNR065C,YNR066C	1.35582	8.39711	1.3665e-05	0.000142318	1.35582	YNR065C,YNR066C	YNR065C,YNR066C	14	-	750360	755024
YOL018C	1.11671	8.64467	1.37941e-05	0.000143521	1.11671	YOL018C	TLG2	15	-	290670	292158
YBOX_OCH1000145	1.5509	10.3602	1.38429e-05	0.000143887	1.5509	YBOX_OCH1000145	YBOX_OCH1000145:DS100_YGL076C_YGL076C_Chr07_(complement(364238..364337))_100_bp._19_0	NA		NA	NA
YPL094C	1.03165	11.0632	1.38861e-05	0.000144194	1.03165	YPL094C	SEC62	16	-	369775	370687
YER043C	1.23313	11.2802	1.3927e-05	0.000144477	1.23313	YER043C	SAH1	5	-	235549	237197
YBOX_IGR1000036	1.46995	7.57681	1.39654e-05	0.000144733	1.46995	YBOX_IGR1000036	YBOX_IGR1000036:NEL009C:NEL009C:Chr05:(complement(118454..118607)):154:bp._19_0	NA		NA	NA
YGL246C	1.00154	7.85217	1.40781e-05	0.000145729	1.00154	YGL246C	RAI1	7	-	37517	38829
YPR074C	1.28654	9.64218	1.4099e-05	0.000145729	1.28654	YPR074C	TKL1	16	-	692671	694959
YDL048C	-1.97282	11.5317	1.41064e-05	0.000145729	-1.97282	YDL048C	STP4	4	-	366637	368261
YBOX_TIL1000216	-2.54068	8.13593	1.41166e-05	0.000145729	-2.54068	YBOX_TIL1000216	YBOX_TIL1000216:TIL_YDL048C_1_300_88_0	NA		NA	NA
YBOX_OCH1000085	1.91519	12.6085	1.41404e-05	0.000145832	1.91519	YBOX_OCH1000085	YBOX_OCH1000085:YLR185W_RPL37A_SGDID:S0004175_Chr12_522665-522671,523031-523290_intron_removed_Ver_ORF_196_0	NA		NA	NA
YPL012W	1.35449	10.3024	1.42391e-05	0.000146707	1.35449	YPL012W	RRP12	16	+	529611	533531
YEL054C	1.13646	10.7336	1.42602e-05	0.000146782	1.13646	YEL054C	RPL12A	5	-	52485	53293
YBL057C	1.07734	9.14621	1.42865e-05	0.000146909	1.07734	YBL057C	PTH2	2	-	112739	113451
YBOX_IGR1000082	1.75846	8.14726	1.43181e-05	0.000147091	1.75846	YBOX_IGR1000082	YBOX_IGR1000082:NKL025W:NKL025W:Chr11:(178284..178428):145:bp._0_0	NA		NA	NA
YPL116W	1.30999	7.36553	1.44747e-05	0.000148556	1.30999	YPL116W	HOS3	16	+	329393	331745
YDL130W	1.52994	9.07176	1.45537e-05	0.000149221	1.52994	YDL130W	RPP1B	4	+	229809	230625
YKL021C	1.46423	8.17161	1.47368e-05	0.000150953	1.46423	YKL021C		NA		NA	NA
YGL135W	1.35013	11.2746	1.48073e-05	0.000151527	1.35013	YGL135W	RPL1B	7	+	254539	255411
YFL021W	-1.2118	9.93998	1.49103e-05	0.000152434	-1.2118	YFL021W	GAT1	6	+	95569	96025
YBOX_OCH1000008	-1.80905	6.82538	1.49437e-05	0.000152628	-1.80905	YBOX_OCH1000008	YBOX_OCH1000008:Q0255_Q0255_SGDID:S0007282_ChrMt_74495-75622,75663-75872,75904-75984_intron_removed_Unc_ORF_691_0	NA		NA	NA
YLR306W	1.42196	7.36455	1.49935e-05	0.000152989	1.42196	YLR306W	UBC12	12	+	744065	744977
YFR001W	1.77497	9.72472	1.50378e-05	0.000153293	1.77497	YFR001W	LOC1	6	+	148985	149817
YHR143W	-1.80494	8.69485	1.51358e-05	0.000154143	-1.80494	YHR143W	DSE2	8	+	385002	386674
YBR109W-A,YBR110W	1.62096	7.5	1.51545e-05	0.000154185	1.62096	YBR109W-A,YBR110W	YBR109W-A,ALG1	2	+	458664	460304
YBOX_AAA1000081	-1.74206	7.13099	1.51748e-05	0.000154243	-1.74206	YBOX_AAA1000081	POLYA_DS100_YCR046C_Chr03_(complement(209706..209805))_28:YBOX_AAA1000081	NA		NA	NA
YBOX_OCH1000116	1.75816	7.98633	1.51922e-05	0.000154272	1.75816	YBOX_OCH1000116	YBOX_OCH1000116:YPL081W_RPS9A_SGDID:S0006002_Chr16_404947-404953,405455-406041_intron_removed_Ver_ORF_226_0	NA		NA	NA
YLR389C	1.18547	8.29034	1.52268e-05	0.000154474	1.18547	YLR389C	STE23	12	-	899427	902723
YER115C,YER116C	-0.978328	9.79768	1.53378e-05	0.000155451	-0.978328	YER115C,YER116C	SPR6,SLX8	5	-	394189	396261
YNL099C	-0.95848	10.1859	1.54064e-05	0.000155997	-0.95848	YNL099C	OCA1	14	-	438319	439351
YGL020C	1.15726	8.98976	1.54667e-05	0.000156457	1.15726	YGL020C	GET1	7	-	457079	457943
YJR138W	1.31198	8.12359	1.5524e-05	0.000156887	1.31198	YJR138W	IML1	10	+	684536	689512
YDR189W	1.21545	8.94732	1.55887e-05	0.000157391	1.21545	YDR189W	SLY1	4	+	838341	840493
YOR092W	-1.46821	9.01277	1.56083e-05	0.000157438	-1.46821	YOR092W	ECM3	15	+	494770	497154
YKL219W	1.12955	8.12062	1.5702e-05	0.000158162	1.12955	YKL219W	COS9	11	+	14537	15881
YMR099C	1.34204	9.28592	1.57099e-05	0.000158162	1.34204	YMR099C	YMR099C	13	-	463669	464861
YMR040W	-1.48891	9.24395	1.57296e-05	0.000158209	-1.48891	YMR040W	YET2	13	+	350129	350897
YOR185C	1.13251	8.60197	1.57498e-05	0.000158261	1.13251	YOR185C	GSP2	15	-	681286	682182
CUT021	1.47536	8.34447	1.57778e-05	0.000158373	1.47536	CUT021	CUT021	2	+	376375	376831
YBOX_OCH1000055	1.75988	9.70032	1.57908e-05	0.000158373	1.75988	YBOX_OCH1000055	YBOX_OCH1000055:YGR148C_RPL24B_SGDID:S0003380_Chr07_787784-787317_RC_Ver_ORF_11_0	NA		NA	NA
YHR010W	1.66542	9.38657	1.58978e-05	0.000159294	1.66542	YHR010W	RPL27A	8	+	126466	127610
YJL023C	-1.18889	9.09344	1.59298e-05	0.000159464	-1.18889	YJL023C	PET130	10	-	397188	398484
YBR245C	1.48435	8.25577	1.60076e-05	0.000160008	1.48435	YBR245C	ISW1	2	-	708108	711388
YGR229C	1.05334	9.10336	1.60144e-05	0.000160008	1.05334	YGR229C	SMI1	7	-	949200	951240
YBOX_OCH1000206	-2.18688	16.518	1.60717e-05	0.000160427	-2.18688	YBOX_OCH1000206	YBOX_OCH1000206:YHR053C_CUP1-1_SGDID:S0001095_Chr08_212721-212536_RC_Ver_ORF_66_0	NA		NA	NA
YOR031W	-1.43974	10.3539	1.60898e-05	0.000160427	-1.43974	YOR031W		NA		NA	NA
YBOX_TIL1000026	-1.63505	7.98899	1.6104e-05	0.000160427	-1.63505	YBOX_TIL1000026	YBOX_TIL1000026:TIL_YBR158W_AMN1_7_1	NA		NA	NA
YLR243W	1.17783	8.23436	1.61265e-05	0.000160427	1.17783	YLR243W	YLR243W	12	+	624057	625161
YDR025W	1.27172	9.36042	1.61322e-05	0.000160427	1.27172	YDR025W		NA		NA	NA
YDL115C	-1.13647	9.50238	1.61885e-05	0.000160835	-1.13647	YDL115C	IWR1	4	-	253925	255173
YBOX_IGR1000023	-1.71897	10.2803	1.62276e-05	0.000161072	-1.71897	YBOX_IGR1000023	YBOX_IGR1000023:NCR019C:NCR019C:Chr03:(complement(210480..210621)):142:bp._4_0	NA		NA	NA
YMR103C,YMR104C	1.26773	10.3002	1.62528e-05	0.000161171	1.26773	YMR103C,YMR104C	YMR103C,YPK2	13	-	472829	475517
YIL041W	1.04029	11.1567	1.62797e-05	0.000161286	1.04029	YIL041W	GVP36	9	+	276505	277633
YPR134W	1.14449	8.70694	1.63838e-05	0.000162166	1.14449	YPR134W	MSS18	16	+	798027	798915
YFL047W	1.28185	7.36583	1.64623e-05	0.000162764	1.28185	YFL047W	RGD2	6	+	40425	42609
YAL059W	1.60508	8.91754	1.6475e-05	0.000162764	1.60508	YAL059W	ECM1	1	+	36545	37329
YML116W	-1.04627	9.38586	1.65331e-05	0.000163131	-1.04627	YML116W	ATR1	13	+	38089	39905
YML057W	1.04923	8.81579	1.65517e-05	0.000163131	1.04923	YML057W	CMP2	13	+	160089	162089
YKL010C	0.885385	9.33257	1.65604e-05	0.000163131	0.885385	YKL010C	UFD4	11	-	420968	425624
YPR139C	1.44069	8.40974	1.65739e-05	0.000163131	1.44069	YPR139C	VPS66	16	-	813055	814127
YBL023C	1.30001	7.57807	1.66845e-05	0.000164067	1.30001	YBL023C	MCM2	2	-	174939	177611
YGL151W	1.33176	7.90955	1.67204e-05	0.000164267	1.33176	YGL151W	NUT1	7	+	217483	221011
YBOX_OCH1000081	1.77075	9.55128	1.67513e-05	0.000164418	1.77075	YBOX_OCH1000081	YBOX_OCH1000081:YLR048W_RPS0B_SGDID:S0004038_Chr12_242233-242322,242682-243350_intron_removed_Ver_ORF_421_0	NA		NA	NA
YGL208W	-1.30118	10.0175	1.68102e-05	0.000164843	-1.30118	YGL208W	SIP2	7	+	97307	98675
YIR015W,YIR016W,YIR017W-A	1.79193	12.3568	1.68393e-05	0.00016487	1.79193	YIR015W,YIR016W,YIR017W-A	RPR2,YIR016W,YIR017W-A	9	+	381921	383569
YKL022C,YKL021C	1.49348	9.30032	1.68472e-05	0.00016487	1.49348	YKL022C,YKL021C	CDC16,MAK11	11	-	396880	398264
YHR053C	-2.17842	16.5699	1.68598e-05	0.00016487	-2.17842	YHR053C		NA		NA	NA
YPL220W	1.15043	10.9383	1.69144e-05	0.000165243	1.15043	YPL220W	RPL1A	16	+	135753	136545
YBOX_JXN1000004	1.17215	6.57575	1.69292e-05	0.000165243	1.17215	YBOX_JXN1000004	YBOX_JXN1000004:JXN_EI_1_YNL038W:NC_001146:557570..557649	NA		NA	NA
YBR147W	-0.9463	9.71027	1.69571e-05	0.000165363	-0.9463	YBR147W		NA		NA	NA
YNR016C	1.14344	12.096	1.70252e-05	0.000165874	1.14344	YNR016C	ACC1	14	-	654632	662456
YBOX_TIL1000219	-2.0076	10.7568	1.70527e-05	0.000165989	-2.0076	YBOX_TIL1000219	YBOX_TIL1000219:TIL_YDL048C_901_1200_122_0	NA		NA	NA
YNL292W	1.48892	7.58546	1.71587e-05	0.000166867	1.48892	YNL292W	PUS4	14	+	82787	84075
YKL038W,YKL037W	-0.926395	10.9015	1.7218e-05	0.00016729	-0.926395	YKL038W,YKL037W	RGT1,YKL037W	11	+	364940	369060
YHR079C	1.09499	7.90806	1.7248e-05	0.000167402	1.09499	YHR079C	IRE1	8	-	258037	261853
YJL039C	1.16097	7.80476	1.72628e-05	0.000167402	1.16097	YJL039C	NUP192	10	-	368364	373972
YBR065C	-2.21454	8.41079	1.7277e-05	0.000167402	-2.21454	YBR065C		NA		NA	NA
YKL205W	1.01438	7.75362	1.73057e-05	0.000167526	1.01438	YKL205W	LOS1	11	+	50025	53569
YGR020C	1.3098	10.019	1.7394e-05	0.000168227	1.3098	YGR020C	VMA7	7	-	526847	527415
YMR302C	-1.27705	10.7275	1.74967e-05	0.000168869	-1.27705	YMR302C	YME2	13	-	869965	872685
YPR045C	-1.52453	7.88872	1.74997e-05	0.000168869	-1.52453	YPR045C	MNI2	16	-	655103	656599
YBR171W	0.970834	8.27876	1.75083e-05	0.000168869	0.970834	YBR171W	SEC66	2	+	578320	579120
YBOX_ONO1000016	1.19382	11.3063	1.77296e-05	0.000170848	1.19382	YBOX_ONO1000016	YBOX_ONO1000016:YBR230W-A_YBR230W-A_SGDID:S0029722_Chr02_680357-680557_Unc_ORF_74	NA		NA	NA
YDL228C	1.79758	8.55327	1.78539e-05	0.000171888	1.79758	YDL228C		NA		NA	NA
YER126C	1.27132	8.81207	1.79037e-05	0.000172109	1.27132	YER126C	NSA2	5	-	412925	414253
YOL034W	1.5128	8.08248	1.79094e-05	0.000172109	1.5128	YOL034W	SMC5	15	+	259898	263258
YNL302C	1.01518	7.72856	1.79326e-05	0.000172176	1.01518	YNL302C	RPS19B	14	-	61766	63094
YBOX_IGR1000016	-1.47074	9.09061	1.80451e-05	0.000173099	-1.47074	YBOX_IGR1000016	YBOX_IGR1000016:NBR046W:NBR046W:Chr02:(649939..650110):172:bp._100_0	NA		NA	NA
YDR358W	1.06257	8.34238	1.80884e-05	0.000173357	1.06257	YDR358W	GGA1	4	+	1190005	1191853
YBOX_SNO1000033	-1.51479	11.486	1.81096e-05	0.000173403	-1.51479	YBOX_SNO1000033	YBOX_SNO1000033:SNO_SNR32_SNR32_SGDID:S000007297_Chr08_snoRNA_95	NA		NA	NA
YCR034W	1.36037	7.97244	1.81535e-05	0.000173665	1.36037	YCR034W	FEN1	3	+	190546	191874
YOR209C	1.52613	9.20517	1.8238e-05	0.000174316	1.52613	YOR209C	NPT1	15	-	736246	737878
YNL156C	-0.994933	11.2899	1.8269e-05	0.000174455	-0.994933	YNL156C	NSG2	14	-	340983	342183
YOR137C	1.44354	7.75229	1.861e-05	0.00017755	1.44354	YOR137C	SIA1	15	-	581622	584078
YJR112W	1.41415	7.34181	1.86802e-05	0.00017806	1.41415	YJR112W	NNF1	10	+	636896	637712
YHR039C	1.31057	8.31263	1.87778e-05	0.000178829	1.31057	YHR039C	MSC7	8	-	184750	186950
YNL270C	2.15223	8.63667	1.88171e-05	0.000178929	2.15223	YNL270C	ALP1	14	-	135871	137719
YGR230W	1.1884	8.90196	1.88222e-05	0.000178929	1.1884	YGR230W	BNS1	7	+	951756	952428
YGL110C	1.04231	8.07789	1.88402e-05	0.000178939	1.04231	YGL110C	CUE3	7	-	301415	303503
YAL026C-A,YAL026C	1.32985	8.30505	1.88838e-05	0.000179193	1.32985	YAL026C-A,YAL026C	YAL026C-A,DRS2	1	-	95499	99787
YLR185W	1.88418	9.83044	1.89583e-05	0.000179736	1.88418	YLR185W	RPL37A	12	+	522593	523401
YMR125W	1.41686	8.81884	1.89755e-05	0.000179736	1.41686	YMR125W	STO1	13	+	517465	520521
YJL131C	-0.934832	7.75429	1.89921e-05	0.000179736	-0.934832	YJL131C	YJL131C	10	-	164036	165380
YJR006W	1.88275	8.71784	1.9029e-05	0.000179924	1.88275	YJR006W	POL31	10	+	449184	450736
YBR126W-A,YBR126W-B	-1.05972	10.792	1.90718e-05	0.000180168	-1.05972	YBR126W-A,YBR126W-B	YBR126W-A,YBR126W-B	2	+	490824	491200
YOL016C	-2.11934	11.2983	1.91067e-05	0.000180337	-2.11934	YOL016C	CMK2	15	-	294694	296214
YPL031C	-0.908734	10.5251	1.92029e-05	0.000181083	-0.908734	YPL031C	PHO85	16	-	491943	493087
YHR055C	-2.179	16.5486	1.9221e-05	0.000181092	-2.179	YHR055C		NA		NA	NA
YJL001W	1.12541	9.75813	1.92919e-05	0.000181598	1.12541	YJL001W	PRE3	10	+	435112	436128
YKR028W	1.18791	8.17749	1.94439e-05	0.000182866	1.18791	YKR028W	SAP190	11	+	493540	497116
YBOX_IGR1000008	1.90084	9.8518	1.9617e-05	0.00018433	1.90084	YBOX_IGR1000008	YBOX_IGR1000008:NBR016C:NBR016C:Chr02:(complement(376100..376292)):193:bp._114_0	NA		NA	NA
YPL272C	1.25798	8.29524	1.97158e-05	0.000185053	1.25798	YPL272C	YPL272C	16	-	26581	29821
YML109W	1.32565	7.99184	1.9729e-05	0.000185053	1.32565	YML109W	ZDS2	13	+	51569	54513
YBOX_OCH1000101	1.88352	7.98637	1.98256e-05	0.00018567	1.88352	YBOX_OCH1000101	YBOX_OCH1000101:YMR242C_RPL20A_SGDID:S0004855_Chr13_754196-754178,753741-753224_RC_intron_removed_Ver_ORF_5_0	NA		NA	NA
YPL186C	1.79145	10.2257	1.98299e-05	0.00018567	1.79145	YPL186C	UIP4	16	-	194269	195677
YLR066W	1.49798	8.13544	1.99123e-05	0.000186277	1.49798	YLR066W	SPC3	12	+	267113	267817
YPL123C	1.08161	8.87138	1.99657e-05	0.000186612	1.08161	YPL123C	RNY1	16	-	317501	319013
YBR031W	1.60924	12.4128	2.00753e-05	0.000187354	1.60924	YBR031W	RPL4A	2	+	300104	301392
YLR208W	0.989538	9.2622	2.00806e-05	0.000187354	0.989538	YLR208W	SEC13	12	+	559441	560825
YGL219C	-1.36946	11.7307	2.01046e-05	0.000187413	-1.36946	YGL219C	MDM34	7	-	82798	84302
YJL188C	1.71351	9.99724	2.0246e-05	0.000188565	1.71351	YJL188C		NA		NA	NA
TC20044	1.42385	7.98861	2.02927e-05	0.000188833	1.42385	TC20044		NA		NA	NA
YBOX_SNO1000029	-1.08247	11.7376	2.03854e-05	0.000189261	-1.08247	YBOX_SNO1000029	YBOX_SNO1000029:SNO_SNR68_SNR68_SGDID:S000006459_Chr09_snoRNA_6	NA		NA	NA
YBR264C	-0.916387	10.3491	2.03871e-05	0.000189261	-0.916387	YBR264C	YPT10	2	-	737788	738388
YBR208C	1.27472	11.1075	2.04041e-05	0.000189261	1.27472	YBR208C	DUR1%2C2	2	-	636580	642668
YLR091W	1.01025	8.20509	2.04103e-05	0.000189261	1.01025	YLR091W	YLR091W	12	+	322217	323497
YMR307W	1.1654	9.48504	2.05139e-05	0.000190055	1.1654	YMR307W	GAS1	13	+	886913	888889
YMR212C	0.975757	7.8934	2.05455e-05	0.000190181	0.975757	YMR212C	EFR3	13	-	690589	693197
YLR198C	1.35076	7.69946	2.07187e-05	0.000191526	1.35076	YLR198C		NA		NA	NA
YBOX_SNO1000046	-1.94857	9.83521	2.0727e-05	0.000191526	-1.94857	YBOX_SNO1000046	YBOX_SNO1000046:SNO_SNR5_SNR5_SGDID:S000007291_Chr15_snoRNA_83	NA		NA	NA
YBOX_OCH1000082	1.34414	15.6368	2.07725e-05	0.000191779	1.34414	YBOX_OCH1000082	YBOX_OCH1000082:YLR110C_CCW12_SGDID:S0004100_Chr12_370099-369698_RC_Ver_ORF_269_0	NA		NA	NA
YLR304C	1.57323	12.4031	2.07919e-05	0.00019179	1.57323	YLR304C	ACO1	12	-	734997	737597
YNL255C	0.935974	10.1603	2.09166e-05	0.000192772	0.935974	YNL255C	GIS2	14	-	166983	167823
YLR134W	1.44847	8.75207	2.10318e-05	0.000193665	1.44847	YLR134W	PDC5	12	+	410281	412505
YJL048C	-1.06183	10.5876	2.10633e-05	0.000193704	-1.06183	YJL048C	UBX6	10	-	347276	348788
YOL005C	0.922734	10.2106	2.10727e-05	0.000193704	0.922734	YOL005C	RPB11	15	-	315766	316446
YFR015C	-1.45963	10.4592	2.12048e-05	0.000194749	-1.45963	YFR015C	GSY1	6	-	174125	176493
YBOX_TRN1000023	-2.03056	8.83092	2.12746e-05	0.00019522	-2.03056	YBOX_TRN1000023	YBOX_TRN1000023:TRN_TG(UCC)Q_SGDID:S000007320_ChrMt_tRNA_5	NA		NA	NA
YDR305C	1.54656	9.13014	2.13933e-05	0.000196139	1.54656	YDR305C	HNT2	4	-	1072689	1073481
YLL019C	-1.1393	10.701	2.14954e-05	0.000196904	-1.1393	YLL019C		NA		NA	NA
YGR271W	1.40462	7.40653	2.15284e-05	0.000197036	1.40462	YGR271W	SLH1	7	+	1031778	1037802
YBR196C	1.14936	11.5472	2.15793e-05	0.000197331	1.14936	YBR196C	PGI1	2	-	612068	613964
YEL047C	1.4491	7.96734	2.16271e-05	0.000197597	1.4491	YEL047C	YEL047C	5	-	65397	66821
YPR047W	1.25746	7.22041	2.17168e-05	0.000198246	1.25746	YPR047W	MSF1	16	+	657467	658995
YOR125C	0.948272	8.27235	2.17913e-05	0.000198754	0.948272	YOR125C	CAT5	15	-	558838	559774
YFR044C	1.62362	11.2525	2.18729e-05	0.00019929	1.62362	YFR044C	DUG1	6	-	239949	241461
YHR011W	1.09065	7.41023	2.19168e-05	0.00019929	1.09065	YHR011W	DIA4	8	+	127674	129098
YLR290C	0.943746	9.30584	2.19179e-05	0.00019929	0.943746	YLR290C	YLR290C	12	-	716965	718069
YNR029C	1.17928	9.62536	2.19255e-05	0.00019929	1.17928	YNR029C	YNR029C	14	-	677128	678544
TC20762	-1.26963	6.91004	2.19641e-05	0.00019947	-1.26963	TC20762		NA		NA	NA
YDL233W	-1.34473	9.29687	2.20802e-05	0.000200352	-1.34473	YDL233W	YDL233W	4	+	36777	38377
YBR060C	1.12106	8.34109	2.21615e-05	0.000200917	1.12106	YBR060C	ORC2	2	-	360564	362620
YBR199W	-0.941902	11.5171	2.23229e-05	0.000202179	-0.941902	YBR199W	KTR4	2	+	618816	620424
YHR007C-A,YHR008C	1.96739	11.5347	2.2339e-05	0.000202179	1.96739	YHR007C-A,YHR008C	YHR007C-A,SOD2	8	-	122718	123686
YBOX_TIL1000214	-1.93973	11.2296	2.23681e-05	0.00020227	-1.93973	YBOX_TIL1000214	YBOX_TIL1000214:TIL_YDL048C_1201_1500_100_0	NA		NA	NA
YMR303C	3.12192	13.7528	2.24241e-05	0.000202603	3.12192	YMR303C	ADH2	13	-	873109	874389
YNL254C	0.91306	6.8941	2.25379e-05	0.000203457	0.91306	YNL254C	YNL254C	14	-	167823	169303
YOL053W	1.13021	10.5224	2.25838e-05	0.000203697	1.13021	YOL053W	YOL053W	15	+	230162	231426
YKL119C	1.27309	7.39811	2.26434e-05	0.000204022	1.27309	YKL119C	VPH2	11	-	218046	218918
YBOX_OCH1000014	2.39811	8.41512	2.26584e-05	0.000204022	2.39811	YBOX_OCH1000014	YBOX_OCH1000014:YBL067C_UBP13_SGDID:S0000163_Chr02_95884-93641_RC_Ver_ORF_1588_0	NA		NA	NA
YNR013C	1.53366	8.77436	2.28534e-05	0.000205603	1.53366	YNR013C	PHO91	14	-	648936	651752
YCL032W	1.22774	8.63587	2.29793e-05	0.00020656	1.22774	YCL032W	STE50	3	+	63401	64689
YDR129C	-0.955829	12.3163	2.30319e-05	0.00020669	-0.955829	YDR129C	SAC6	4	-	713200	715400
YBR168W	0.949723	7.59161	2.30329e-05	0.00020669	0.949723	YBR168W	PEX32	2	+	572000	573776
YHR207C	1.25419	8.63797	2.31631e-05	0.000207682	1.25419	YHR207C	SET5	8	-	514800	516568
YDR051C	1.70729	8.40042	2.32045e-05	0.000207877	1.70729	YDR051C	YDR051C	4	-	557047	558103
YJL070C	1.22616	8.92439	2.32844e-05	0.000208416	1.22616	YJL070C	YJL070C	10	-	307836	310660
YDL157C	1.71216	10.8591	2.3313e-05	0.000208496	1.71216	YDL157C		NA		NA	NA
YOR046C	1.12405	10.0666	2.33557e-05	0.000208701	1.12405	YOR046C	DBP5	15	-	414414	415958
YCL054W	1.23967	8.69829	2.34009e-05	0.000208753	1.23967	YCL054W	SPB1	3	+	31433	34065
YBOX_TRN1000022	-1.16919	9.88312	2.3401e-05	0.000208753	-1.16919	YBOX_TRN1000022	YBOX_TRN1000022:TRN_TD(GUC)B_SGDID:S000006530_Chr02_tRNA_2	NA		NA	NA
YBOX_OCH1000003	1.15676	10.6025	2.34351e-05	0.00020888	1.15676	YBOX_OCH1000003	YBOX_OCH1000003:YEL054C_RPL12A_SGDID:S0000780_Chr05_53218-52721_RC_Ver_ORF:231_498:_198_0	NA		NA	NA
YDR276C	-1.05959	11.9115	2.34625e-05	0.000208949	-1.05959	YDR276C	PMP3	4	-	1013049	1013745
YMR103C	1.22606	8.6743	2.35162e-05	0.000209251	1.22606	YMR103C		NA		NA	NA
YIR034C	1.21256	8.55126	2.37473e-05	0.000210908	1.21256	YIR034C	LYS1	9	-	419437	420805
YMR251W-A	-1.18494	15.2213	2.37607e-05	0.000210908	-1.18494	YMR251W-A	HOR7	13	+	774721	775217
YNL278W	-1.25057	9.12907	2.37726e-05	0.000210908	-1.25057	YNL278W	CAF120	14	+	113163	116531
YPL172C	1.09554	7.66462	2.3784e-05	0.000210908	1.09554	YPL172C	COX10	16	-	224261	225869
snR51,snR70	-1.39734	10.5267	2.38023e-05	0.000210908	-1.39734	snR51,snR70	SNR51,SNR70	16	-	718607	718903
YMR170C	-0.992391	11.1783	2.39577e-05	0.000212075	-0.992391	YMR170C	ALD2	13	-	601493	603213
YDR420W	0.949001	9.9368	2.39741e-05	0.000212075	0.949001	YDR420W	HKR1	4	+	1305885	1311749
YFR040W	-1.0387	10.3941	2.40054e-05	0.000212082	-1.0387	YFR040W	SAP155	6	+	233929	237321
YAL055W	-1.21051	10.7832	2.40163e-05	0.000212082	-1.21051	YAL055W	PEX22	1	+	42161	42833
CUT807	-2.82219	9.37091	2.4035e-05	0.000212082	-2.82219	CUT807	CUT807	14	-	358471	358927
YBOX_INT1000040	1.68584	7.77494	2.41695e-05	0.00021309	1.68584	YBOX_INT1000040	YBOX_INT1000040:INT_1_YOR234C:NC_001147:complement(778860..779386)	NA		NA	NA
SUT174	-2.61735	6.47787	2.42083e-05	0.000213255	-2.61735	SUT174	SUT174	8	+	522204	522596
YLR211C	1.16314	8.36286	2.42525e-05	0.000213466	1.16314	YLR211C	YLR211C	12	-	563389	564589
YBR036C	-1.03537	9.9688	2.43318e-05	0.000213986	-1.03537	YBR036C	CSG2	2	-	308860	310372
CUT410	1.65822	7.32768	2.44185e-05	0.00021457	1.65822	CUT410	CUT410	16	+	250425	250705
YBOX_ONO1000093	-1.08042	10.3922	2.44881e-05	0.000215003	-1.08042	YBOX_ONO1000093	YBOX_ONO1000093:YMR194C-B_YMR194C-B_SGDID:S0028514_Chr13_652886-652847,652774-652593_RC_intron_removed_Unc_ORF_34	NA		NA	NA
YMR230W	1.31544	7.91006	2.45531e-05	0.000215395	1.31544	YMR230W	RPS10B	13	+	732369	733233
YKL113C	0.875652	7.57482	2.46713e-05	0.000216252	0.875652	YKL113C	RAD27	11	-	224254	225566
YBOX_OCH1000040	1.36754	12.2743	2.47682e-05	0.000216922	1.36754	YBOX_OCH1000040	YBOX_OCH1000040:YDR500C_RPL37B_SGDID:S0002908_Chr04_1450843-1450837,1450447-1450188_RC_intron_removed_Ver_ORF_192_0	NA		NA	NA
YGR002C	-1.19713	9.14008	2.48536e-05	0.000217307	-1.19713	YGR002C	SWC4	7	-	498239	499935
YBOX_ONO1000073	-1.3347	16.7944	2.48576e-05	0.000217307	-1.3347	YBOX_ONO1000073	YBOX_ONO1000073:YLR154W-C_YLR154W-C_SGDID:S0028675_Chr12_452439-452624_Unc_ORF_116	NA		NA	NA
YPL235W	1.0336	9.16375	2.48738e-05	0.000217307	1.0336	YPL235W	RVB2	16	+	103129	104777
YBR071W	1.52252	7.8889	2.50344e-05	0.000218529	1.52252	YBR071W	YBR071W	2	+	380239	381375
YBR272C	-1.36445	8.35419	2.51612e-05	0.000219455	-1.36445	YBR272C	HSM3	2	-	746140	747820
YBOX_ONO1000028	-1.15169	11.6852	2.52072e-05	0.000219473	-1.15169	YBOX_ONO1000028	YBOX_ONO1000028:YDR524W-A_YDR524W-A_SGDID:S0028740_Chr04_1489393-1489482_Unc_ORF_1	NA		NA	NA
YBOX_INT1000064	1.55017	6.99897	2.5211e-05	0.000219473	1.55017	YBOX_INT1000064	YBOX_INT1000064:INT_1_YPR132W:NC_001148:795026..795390	NA		NA	NA
YPRWdelta16,YPR121W	1.23353	9.70103	2.52256e-05	0.000219473	1.23353	YPRWdelta16,YPR121W	YPRWdelta16,THI22	16	+	777675	780355
YOR204W	-2.01239	7.67701	2.52742e-05	0.000219715	-2.01239	YOR204W		NA		NA	NA
YDR138W	0.984374	7.79675	2.52965e-05	0.000219728	0.984374	YDR138W	HPR1	4	+	730556	733436
SUT185	-1.81901	6.92512	2.53627e-05	0.000220122	-1.81901	SUT185	SUT185	9	+	281153	281257
YOR142W	1.34037	10.9897	2.55898e-05	0.000221806	1.34037	YOR142W	LSC1	15	+	592842	594258
YHR063C	1.27606	8.37224	2.55986e-05	0.000221806	1.27606	YHR063C	PAN5	8	-	223941	225213
YML023C	1.03865	7.93163	2.56206e-05	0.000221815	1.03865	YML023C	NSE5	13	-	226837	228709
YLR176C	-1.40968	8.77892	2.56848e-05	0.000222165	-1.40968	YLR176C	RFX1	12	-	507597	510189
snR70	-1.17291	8.53006	2.57031e-05	0.000222165	-1.17291	snR70	SNR70	16	-	718903	719143
YEL006W	-0.979318	9.32958	2.57836e-05	0.000222679	-0.979318	YEL006W	YEA6	5	+	144281	145681
YDR228C	1.10674	8.00243	2.59835e-05	0.000224193	1.10674	YDR228C	PCF11	4	-	921921	923897
YGR034W	0.942139	8.27162	2.60014e-05	0.000224193	0.942139	YGR034W	RPL26B	7	+	555739	556803
snR48	-1.63173	9.84043	2.62397e-05	0.000226003	-1.63173	snR48	SNR48	7	+	609603	609691
YNL132W	1.28912	8.45251	2.62679e-05	0.000226003	1.28912	YNL132W	KRE33	14	+	375243	378515
YFR009W,YFR009W-A	1.32981	8.57927	2.6284e-05	0.000226003	1.32981	YFR009W,YFR009W-A	GCN20,YFR009W-A	6	+	162425	164889
YBR104W	-0.948656	9.45633	2.62968e-05	0.000226003	-0.948656	YBR104W	YMC2	2	+	449575	450759
YBOX_TRN1000058	-1.32063	10.5926	2.63497e-05	0.000226207	-1.32063	YBOX_TRN1000058	YBOX_TRN1000058:TRN_TV(AAC)E1_SGDID:S000006753_Chr05_tRNA_4	NA		NA	NA
YDL156W	1.05911	7.25784	2.63633e-05	0.000226207	1.05911	YDL156W	YDL156W	4	+	174825	176633
YBOX_ONO1000040	-1.2708	12.7713	2.64662e-05	0.000226905	-1.2708	YBOX_ONO1000040	YBOX_ONO1000040:YGR161W-C_YGR161W-C_SGDID:S0029726_Chr07_810232-810510_Unc_ORF_195	NA		NA	NA
YDL060W	1.41146	9.07501	2.65409e-05	0.000227361	1.41146	YDL060W	TSR1	4	+	341601	344041
YOL087C	1.26253	9.69455	2.65709e-05	0.000227434	1.26253	YOL087C	YOL087C	15	-	155211	158918
YNL106C	1.31156	8.12678	2.67197e-05	0.000228523	1.31156	YNL106C	INP52	14	-	420967	424591
YER145C	-1.60488	10.2158	2.69791e-05	0.000230353	-1.60488	YER145C	FTR1	5	-	460365	461773
YBOX_IGR1000030	1.30235	8.06819	2.69981e-05	0.000230353	1.30235	YBOX_IGR1000030	YBOX_IGR1000030:NDR048W:NDR048W:Chr04:(733116..733251):136:bp._6_0	NA		NA	NA
YLR129W	1.44848	9.07909	2.69991e-05	0.000230353	1.44848	YLR129W	DIP2	12	+	399609	402625
YGR017W	1.24424	9.36065	2.71e-05	0.000231027	1.24424	YGR017W	YGR017W	7	+	523627	524755
YDR287W	-1.832	9.1843	2.73213e-05	0.000232727	-1.832	YDR287W	YDR287W	4	+	1035773	1036933
YBOX_SNO1000028	-1.41947	13.3255	2.74118e-05	0.000233186	-1.41947	YBOX_SNO1000028	YBOX_SNO1000028:SNO_SNR128_SNR128_SGDID:S000006508_Chr10_RC_snoRNA_11	NA		NA	NA
YFR034C	-1.23472	9.87994	2.74394e-05	0.000233186	-1.23472	YFR034C	PHO4	6	-	224869	225981
YBOX_SNR1000003	-1.56369	11.9328	2.74414e-05	0.000233186	-1.56369	YBOX_SNR1000003	YBOX_SNR1000003:SNR_SNR19_SNR19_SGDID:S000007295_Chr14_RC_snRNA_437	NA		NA	NA
snR82	-1.62401	11.0619	2.75231e-05	0.000233529	-1.62401	snR82	SNR82	7	+	316795	316995
YJR118C	1.12778	7.78598	2.75259e-05	0.000233529	1.12778	YJR118C	ILM1	10	-	643364	644148
YLR181C	1.20531	8.37391	2.77679e-05	0.000235344	1.20531	YLR181C	VTA1	12	-	516533	517757
YMR022W	-0.825536	10.1037	2.7792e-05	0.000235344	-0.825536	YMR022W	UBC7	13	+	318665	319305
YER020W	-1.18899	12.7457	2.78067e-05	0.000235344	-1.18899	YER020W	GPA2	5	+	195065	196553
YBR229C	0.985821	7.81508	2.79577e-05	0.000236367	0.985821	YBR229C	ROT2	2	-	676228	679244
YMR308C	1.26043	7.65399	2.79723e-05	0.000236367	1.26043	YMR308C	PSE1	13	-	888821	892397
YGR061C	1.51088	8.71106	2.79978e-05	0.000236393	1.51088	YGR061C	ADE6	7	-	611791	616095
YDR300C	1.39818	7.60933	2.80868e-05	0.000236956	1.39818	YDR300C	PRO1	4	-	1061425	1062865
YLL020C	-1.12435	11.5676	2.81422e-05	0.000237234	-1.12435	YLL020C		NA		NA	NA
YOR213C	-1.24418	8.82676	2.82344e-05	0.000237821	-1.24418	YOR213C	SAS5	15	-	744246	745398
YNL172W,YNL170W	1.10508	8.00341	2.83445e-05	0.000238254	1.10508	YNL172W,YNL170W	APC1,YNL170W	14	+	310515	316123
YJL130C	1.60111	12.8059	2.83489e-05	0.000238254	1.60111	YJL130C	URA2	10	-	165596	172956
YOR322C	-0.889817	9.21746	2.83533e-05	0.000238254	-0.889817	YOR322C	LDB19	15	-	918487	921303
YOR280C	1.44749	7.88073	2.84426e-05	0.000238814	1.44749	YOR280C	FSH3	15	-	844895	845847
YHR065C	1.64254	8.36679	2.84763e-05	0.000238907	1.64254	YHR065C	RRP3	8	-	227413	229085
YKL203C	0.908801	8.41019	2.8547e-05	0.00023931	0.908801	YKL203C	TOR2	11	-	55645	63552
YLR287C	1.07318	7.39753	2.86177e-05	0.000239713	1.07318	YLR287C	YLR287C	12	-	710693	712197
YJL002C	0.912235	8.7866	2.88744e-05	0.000241672	0.912235	YJL002C	OST1	10	-	433076	434700
YER131W	1.19031	8.32952	2.89117e-05	0.000241792	1.19031	YER131W	RPS26B	5	+	423513	424377
YMR316W	-2.96663	10.2596	2.90158e-05	0.000242461	-2.96663	YMR316W	DIA1	13	+	904761	905921
YPL104W	1.30753	8.17905	2.90485e-05	0.000242461	1.30753	YPL104W	MSD1	16	+	355659	357731
YML131W	1.17245	11.0979	2.90605e-05	0.000242461	1.17245	YML131W	YML131W	13	+	10153	11449
YNR044W	1.44441	8.50072	2.92251e-05	0.000243642	1.44441	YNR044W	AGA1	14	+	703356	705916
YOR093C	0.973137	7.32576	2.92487e-05	0.000243647	0.973137	YOR093C	YOR093C	15	-	497326	502494
YJL212C	-1.08383	6.15985	2.93091e-05	0.000243958	-1.08383	YJL212C	OPT1	10	-	33333	36293
YLR056W	1.02421	10.4908	2.9374e-05	0.000244305	1.02421	YLR056W	ERG3	12	+	253785	255169
YAL007C	1.35057	7.23981	2.94309e-05	0.00024451	1.35057	YAL007C	ERP2	1	-	137571	138451
YKL025C	1.09062	8.56846	2.94449e-05	0.00024451	1.09062	YKL025C	PAN3	11	-	389824	391952
YLR442C	1.05552	7.47205	2.94681e-05	0.000244511	1.05552	YLR442C	SIR3	12	-	1019188	1022412
YLR022C	1.00192	8.61272	2.95129e-05	0.000244691	1.00192	YLR022C	SDO1	12	-	184117	184941
YDR341C	1.19637	9.52725	2.97768e-05	0.000246685	1.19637	YDR341C	YDR341C	4	-	1151617	1153673
YPL142C	1.28276	10.6415	2.98199e-05	0.000246687	1.28276	YPL142C		NA		NA	NA
YOR005C	0.957061	7.7372	2.98237e-05	0.000246687	0.957061	YOR005C	DNL4	15	-	334486	337382
YKL141W	1.22667	12.5627	2.98703e-05	0.00024688	1.22667	YKL141W	SDH3	11	+	179636	180396
YGL119W	1.10345	6.757	3.00171e-05	0.000247846	1.10345	YGL119W	ABC1	7	+	284403	285963
YPL183C	1.62945	7.89552	3.00341e-05	0.000247846	1.62945	YPL183C	YPL183C	16	-	199413	202565
YKL150W	1.34746	12.2431	3.02347e-05	0.000249306	1.34746	YKL150W	MCR1	11	+	164844	167564
YHR062C	1.49102	7.54988	3.03092e-05	0.000249726	1.49102	YHR062C	RPP1	8	-	222797	223821
YBOX_IGR1000127	-1.56927	9.07686	3.03459e-05	0.000249834	-1.56927	YBOX_IGR1000127	YBOX_IGR1000127:NOR052W:NOR052W:Chr15:(758078..758288):211:bp._131_0	NA		NA	NA
YIL076W	1.18346	8.47487	3.04679e-05	0.000250643	1.18346	YIL076W	SEC28	9	+	216625	217713
YBOX_SNR1000001	-1.5122	11.7217	3.05327e-05	0.000250981	-1.5122	YBOX_SNR1000001	YBOX_SNR1000001:SNR_SNR7-L_SNR7-L_SGDID:S000006495_Chr07_RC_snRNA_52	NA		NA	NA
YBOX_INT1000155	1.57155	9.37777	3.07245e-05	0.000252361	1.57155	YBOX_INT1000155	YBOX_INT1000155:INT_1_YGR214W:NC_001139:920670..921124	NA		NA	NA
YOL099C,YOL098C	1.295	9.69331	3.08601e-05	0.000253278	1.295	YOL099C,YOL098C	YOL099C,YOL098C	15	-	132486	135934
YOR090C	1.18208	7.88217	3.09036e-05	0.000253369	1.18208	YOR090C	PTC5	15	-	490998	493150
CUT734	-1.60799	5.57927	3.09191e-05	0.000253369	-1.60799	CUT734	CUT734	12	-	363973	364301
YKR043C	1.26563	9.17845	3.11592e-05	0.000255139	1.26563	YKR043C	YKR043C	11	-	520416	521432
YLR023C	-1.1209	9.84352	3.13816e-05	0.000256579	-1.1209	YLR023C	IZH3	12	-	185021	187317
YKL008C	-1.21856	9.10294	3.13837e-05	0.000256579	-1.21856	YKL008C	LAC1	11	-	426592	428376
YCR052W	0.937311	7.81083	3.15216e-05	0.000257508	0.937311	YCR052W	RSC6	3	+	214882	216634
snR37	-1.42636	9.99304	3.16923e-05	0.000258702	-1.42636	snR37	SNR37	10	-	227916	228468
YOR236W	0.976899	8.51979	3.18255e-05	0.000259263	0.976899	YOR236W	DFR1	15	+	780890	781602
YDR357C	1.10052	7.80859	3.18312e-05	0.000259263	1.10052	YDR357C	YDR357C	4	-	1189105	1189729
YJR066W	1.18976	8.308	3.185e-05	0.000259263	1.18976	YJR066W	TOR1	10	+	559376	566904
YCR053W	1.11638	9.95182	3.18913e-05	0.000259263	1.11638	YCR053W	THR4	3	+	216634	218314
YDL236W	1.66347	8.41633	3.19048e-05	0.000259263	1.66347	YDL236W	PHO13	4	+	32249	33409
YLR326W	-1.88095	8.74953	3.19081e-05	0.000259263	-1.88095	YLR326W	YLR326W	12	+	781967	783015
YDL219W	1.2342	7.22728	3.20552e-05	0.000260258	1.2342	YDL219W	DTD1	4	+	65201	65985
YBOX_OCH1000088	1.02149	10.5411	3.21909e-05	0.000261159	1.02149	YBOX_OCH1000088	YBOX_OCH1000088:YLR293C_GSP1_SGDID:S0004284_Chr12_721432-720773_RC_Ver_ORF_310_0	NA		NA	NA
YPL045W	1.02898	8.37164	3.23932e-05	0.000262468	1.02898	YPL045W	VPS16	16	+	467163	469803
YBOX_IGX1000033	1.17105	8.40746	3.24019e-05	0.000262468	1.17105	YBOX_IGX1000033	YBOX_IGX1000033:IGX_484_10:IGX_YN_444265C:Chr14:(complement(444190..444290))	NA		NA	NA
YER172C	1.10381	8.86103	3.24843e-05	0.000262652	1.10381	YER172C	BRR2	5	-	529405	536085
YEL002C	1.55537	9.02687	3.24907e-05	0.000262652	1.55537	YEL002C	WBP1	5	-	148549	150085
YGR261C	1.44532	8.22904	3.24992e-05	0.000262652	1.44532	YGR261C	APL6	7	-	1014238	1016806
YBOX_OCH1000091	0.916423	11.8504	3.26029e-05	0.000263289	0.916423	YBOX_OCH1000091	YBOX_OCH1000091:YLR406C_RPL31B_SGDID:S0004398_Chr12_931753-931697,931347-931063_RC_intron_removed_Ver_ORF_262_0	NA		NA	NA
CUT904	-1.15097	9.96696	3.26312e-05	0.000263316	-1.15097	CUT904	CUT904	16	-	518071	518551
YGL206C	1.41008	8.22918	3.27475e-05	0.000264053	1.41008	YGL206C	CHC1	7	-	102287	107623
YMR097C	-1.00074	8.73682	3.27742e-05	0.000264067	-1.00074	YMR097C	MTG1	13	-	459333	460573
YBOX_OCH1000058	1.15602	7.07174	3.28142e-05	0.000264188	1.15602	YBOX_OCH1000058	YBOX_OCH1000058:YHL048W_COS8_SGDID:S0001040_Chr08_6400-7545_Ver_ORF_595_0	NA		NA	NA
YGL031C	1.28392	8.4666	3.28592e-05	0.000264266	1.28392	YGL031C	RPL24A	7	-	437327	438455
YBR041W	1.06055	8.08168	3.28738e-05	0.000264266	1.06055	YBR041W	FAT1	2	+	318200	320360
YLL031C	1.19302	8.17049	3.30159e-05	0.000265206	1.19302	YLL031C	GPI13	12	-	77029	80309
YOR075W	-0.911183	9.03075	3.31997e-05	0.00026648	-0.911183	YOR075W	UFE1	15	+	468170	469250
YGR140W	1.29587	7.35629	3.32424e-05	0.000266601	1.29587	YGR140W	CBF2	7	+	767483	770347
YGL171W	0.953646	8.2277	3.32652e-05	0.000266601	0.953646	YGL171W	ROK1	7	+	182379	184179
YDL207W	1.28035	8.60739	3.3334e-05	0.00026695	1.28035	YDL207W	GLE1	4	+	88217	89905
YER050C	-0.90317	10.7369	3.3364e-05	0.000266988	-0.90317	YER050C	RSM18	5	-	253869	254453
YOR215C	1.03053	10.5908	3.3431e-05	0.000267322	1.03053	YOR215C	YOR215C	15	-	746406	747318
YDL183C	-1.05503	9.83608	3.35169e-05	0.000267806	-1.05503	YDL183C	YDL183C	4	-	130765	131901
YIR016W	1.88615	13.9474	3.36052e-05	0.000268308	1.88615	YIR016W		NA		NA	NA
YBOX_INT1000045	1.43085	7.26991	3.36351e-05	0.000268344	1.43085	YBOX_INT1000045	YBOX_INT1000045:INT_1_YPL249C-A:NC_001148:complement(75986..76223)	NA		NA	NA
YLR043C	1.25103	9.06779	3.36832e-05	0.000268526	1.25103	YLR043C	TRX1	12	-	231517	232093
YDL124W	-1.16657	10.5039	3.38376e-05	0.000269343	-1.16657	YDL124W	YDL124W	4	+	240177	241217
YGR065C	1.44864	8.47212	3.38626e-05	0.000269343	1.44864	YGR065C	VHT1	7	-	618039	619983
YDR211W	1.11476	8.66302	3.38729e-05	0.000269343	1.11476	YDR211W	GCD6	4	+	884661	886973
YIL148W	1.09663	8.59049	3.38877e-05	0.000269343	1.09663	YIL148W	RPL40A	9	+	68433	69601
YLR380W	-0.893565	10.9822	3.39472e-05	0.000269614	-0.893565	YLR380W	CSR1	12	+	878191	879615
YPL067C	1.1942	6.84401	3.40387e-05	0.000270137	1.1942	YPL067C	YPL067C	16	-	425255	425911
YJR094C	1.48142	9.21858	3.42871e-05	0.000271905	1.48142	YJR094C	IME1	10	-	604412	605804
YDR214W	-1.70259	10.6613	3.43243e-05	0.000271996	-1.70259	YDR214W	AHA1	4	+	892749	893989
YDR407C	1.02806	7.58319	3.44165e-05	0.000272522	1.02806	YDR407C	TRS120	4	-	1284009	1288009
YGR089W	1.22205	7.47527	3.44602e-05	0.000272652	1.22205	YGR089W	NNF2	7	+	656699	659827
YDR349C	-0.991807	11.0149	3.44855e-05	0.000272652	-0.991807	YDR349C	YPS7	4	-	1172297	1174273
YOR144C	1.0243	7.68212	3.45103e-05	0.000272652	1.0243	YOR144C	ELG1	15	-	602646	605158
YOR271C	1.26729	9.97434	3.46363e-05	0.000273443	1.26729	YOR271C	FSF1	15	-	830911	832071
YOL100W	-0.888604	9.66742	3.46782e-05	0.00027357	-0.888604	YOL100W	PKH2	15	+	128994	132514
YJL074C	1.40724	7.23846	3.4878e-05	0.000274941	1.40724	YJL074C	SMC3	10	-	299036	302884
YOR239W	1.38402	7.56583	3.4933e-05	0.000275169	1.38402	YOR239W	ABP140	15	+	784802	786914
YDR430C	1.03503	8.80153	3.5026e-05	0.000275696	1.03503	YDR430C	CYM1	4	-	1325505	1328537
YDR371W	1.00024	7.12889	3.51365e-05	0.00027636	1.00024	YDR371W	CTS2	4	+	1219341	1221045
YMR079W	1.36335	7.99887	3.52467e-05	0.000277021	1.36335	YMR079W	SEC14	13	+	424945	426361
YMR250W	-1.4242	10.2694	3.53015e-05	0.000277245	-1.4242	YMR250W	GAD1	13	+	770633	772657
YML038C	1.19313	8.37105	3.53603e-05	0.000277501	1.19313	YML038C	YMD8	13	-	202557	204237
YHR116W,YHR117W	0.975242	8.84319	3.55124e-05	0.000278381	0.975242	YHR116W,YHR117W	COX23,TOM71	8	+	341729	344425
YKL033W	1.04732	7.36772	3.55793e-05	0.000278381	1.04732	YKL033W	YKL033W	11	+	375068	378620
SUT821	1.11837	7.23856	3.56076e-05	0.000278381	1.11837	SUT821	SUT821	16	-	524991	525503
YDL053C	-0.878257	10.0022	3.56316e-05	0.000278381	-0.878257	YDL053C	PBP4	4	-	361517	362445
YPL015C	-0.883073	9.38687	3.56549e-05	0.000278381	-0.883073	YPL015C	HST2	16	-	525503	526935
YDR452W	0.912024	9.39053	3.56596e-05	0.000278381	0.912024	YDR452W	PPN1	4	+	1362733	1365045
YHR008C	2.15712	12.6435	3.57719e-05	0.000278381	2.15712	YHR008C		NA		NA	NA
YPR052C,YPR053C	0.917668	11.2455	3.5772e-05	0.000278381	0.917668	YPR052C,YPR053C	NHP6A,YPR053C	16	-	665575	666039
YDR498C	1.22585	8.93594	3.58189e-05	0.000278381	1.22585	YDR498C	SEC20	4	-	1445761	1447033
YIL130W	-0.971759	9.14124	3.58194e-05	0.000278381	-0.971759	YIL130W	ASG1	9	+	102657	105753
YOL038W	1.1527	11.6024	3.58227e-05	0.000278381	1.1527	YOL038W	PRE6	15	+	255290	256178
YOL093W	1.04758	8.15507	3.58395e-05	0.000278381	1.04758	YOL093W	TRM10	15	+	142786	143802
YDR421W	1.16778	8.6509	3.58502e-05	0.000278381	1.16778	YDR421W	ARO80	4	+	1311957	1315077
CUT600	-1.75464	6.09104	3.58607e-05	0.000278381	-1.75464	CUT600	CUT600	7	-	412623	413175
YNL126W	0.975553	6.65612	3.58674e-05	0.000278381	0.975553	YNL126W	SPC98	14	+	387131	389819
YDL103C	1.47045	7.90458	3.5931e-05	0.00027867	1.47045	YDL103C	QRI1	4	-	274973	276653
Q0085	-1.95823	12.1698	3.5998e-05	0.000278985	-1.95823	Q0085		NA		NA	NA
YDR180W	0.999746	7.12715	3.60473e-05	0.000279101	0.999746	YDR180W	SCC2	4	+	821157	825789
YGL061C	0.945664	6.70298	3.60659e-05	0.000279101	0.945664	YGL061C	DUO1	7	-	388887	389799
YBOX_ONO1000062	-1.28326	12.7841	3.61703e-05	0.000279705	-1.28326	YBOX_ONO1000062	YBOX_ONO1000062:YJL133C-A_YJL133C-A_SGDID:S0028805_Chr10_159765-159541_RC_Unc_ORF_63	NA		NA	NA
YNL316C	1.12168	7.18471	3.62839e-05	0.000280378	1.12168	YNL316C	PHA2	14	-	42029	43141
YJR074W	-1.14502	10.1016	3.64821e-05	0.000281704	-1.14502	YJR074W	MOG1	10	+	573168	573872
YOR181W	0.955295	7.67047	3.65737e-05	0.000282205	0.955295	YOR181W	LAS17	15	+	675458	677930
YHR133C	1.13216	8.65763	3.67362e-05	0.000283179	1.13216	YHR133C	NSG1	8	-	370518	371782
YJR130C	-1.10657	10.0795	3.67536e-05	0.000283179	-1.10657	YJR130C	STR2	10	-	665092	667196
YOR030W	-1.71276	6.59937	3.68646e-05	0.000283828	-1.71276	YOR030W		NA		NA	NA
YMR169C	-1.34615	10.0571	3.69672e-05	0.000284411	-1.34615	YMR169C	ALD3	13	-	599413	601133
YJL149W	-0.901833	8.36936	3.73016e-05	0.000286775	-0.901833	YJL149W		NA		NA	NA
YML015C	1.0632	8.73066	3.74871e-05	0.000287834	1.0632	YML015C	TAF11	13	-	241909	243069
YKR054C	-1.17676	9.56059	3.74939e-05	0.000287834	-1.17676	YKR054C	DYN1	11	-	535064	547712
YFL001W	0.917084	8.52903	3.77949e-05	0.000289898	0.917084	YFL001W	DEG1	6	+	147097	148481
YBOX_OCH1000119	0.892783	9.87781	3.78175e-05	0.000289898	0.892783	YBOX_OCH1000119	YBOX_OCH1000119:YPR063C_YPR063C_SGDID:S0006267_Chr16_678317-678277,678190-677809_RC_intron_removed_Unc_ORF_328_0	NA		NA	NA
YGL213C	1.18543	7.8654	3.78609e-05	0.00029002	1.18543	YGL213C	SKI8	7	-	89934	91294
YGL226C-A	1.44033	8.52994	3.82227e-05	0.00029258	1.44033	YGL226C-A	OST5	7	-	72630	73214
YCR091W	-1.02047	7.72064	3.8339e-05	0.000293257	-1.02047	YCR091W	KIN82	3	+	274354	277474
YFL008W	1.32173	8.44053	3.8398e-05	0.000293355	1.32173	YFL008W	SMC1	6	+	119385	123241
YJR143C	1.57059	8.43673	3.84072e-05	0.000293355	1.57059	YJR143C	PMT4	10	-	698116	700692
YBOX_IGR1000212	1.15674	8.55258	3.856e-05	0.000294309	1.15674	YBOX_IGR1000212	YBOX_IGR1000212:gLR13_6:gLR13_6:Chr12:(998726..999624):899:bp._287_0	NA		NA	NA
SUT315	-1.26116	9.31213	3.86858e-05	0.000295056	-1.26116	SUT315	SUT315	13	+	774089	774721
YNR003C	1.14534	8.05123	3.8822e-05	0.000295828	1.14534	YNR003C	RPC34	14	-	634024	635328
YPL193W	1.31983	8.4888	3.8843e-05	0.000295828	1.31983	YPL193W	RSA1	16	+	181369	182953
YDR197W	1.17897	7.31541	3.88939e-05	0.000295957	1.17897	YDR197W	CBS2	4	+	851181	852493
YKL149C	0.967046	9.02518	3.89305e-05	0.000295957	0.967046	YKL149C	DBR1	11	-	167448	168848
YCL047C	0.989307	7.04487	3.89439e-05	0.000295957	0.989307	YCL047C	YCL047C	3	-	43509	44453
YHR158C	0.884755	8.344	3.91485e-05	0.000297076	0.884755	YHR158C	KEL1	8	-	413654	417310
YML034W	-0.988486	9.79905	3.92015e-05	0.000297076	-0.988486	YML034W	SRC1	13	+	209449	212265
YER011W	2.0236	10.9232	3.92139e-05	0.000297076	2.0236	YER011W	TIR1	5	+	175209	176113
YPL176C	0.928563	8.49475	3.92173e-05	0.000297076	0.928563	YPL176C	TRE1	16	-	215717	218397
YJL045W	1.34186	9.12161	3.92317e-05	0.000297076	1.34186	YJL045W	YJL045W	10	+	355744	358120
YGL179C	1.59639	9.61273	3.95234e-05	0.000299039	1.59639	YGL179C	TOS3	7	-	163375	165079
YDL112W	1.41886	8.05506	3.95474e-05	0.000299039	1.41886	YDL112W	TRM3	4	+	258849	263377
YER115C	-1.01431	9.88691	3.97396e-05	0.000300175	-1.01431	YER115C		NA		NA	NA
YNL016W	1.24912	9.80926	3.97826e-05	0.000300175	1.24912	YNL016W	PUB1	14	+	602804	604692
YGL166W	-1.3757	11.4132	3.97829e-05	0.000300175	-1.3757	YGL166W	CUP2	7	+	191123	191923
YBR230W-A	1.01565	11.261	3.98904e-05	0.000300663	1.01565	YBR230W-A	YBR230W-A	2	+	680280	680704
snR83	-1.14569	9.32757	3.99045e-05	0.000300663	-1.14569	snR83	SNR83	13	+	626361	626745
YAL061W	-1.88755	13.68	4.0152e-05	0.000302312	-1.88755	YAL061W	BDH2	1	+	33361	34897
YMR053C	1.35207	7.51974	4.02016e-05	0.00030247	1.35207	YMR053C		NA		NA	NA
YDR354W	1.22009	9.36461	4.02888e-05	0.000302733	1.22009	YDR354W	TRP4	4	+	1184629	1185949
YNL164C	-1.07977	8.82987	4.02938e-05	0.000302733	-1.07977	YNL164C	IBD2	14	-	325191	326495
YGR004W	0.9399	8.11585	4.04405e-05	0.000303237	0.9399	YGR004W	PEX31	7	+	502875	504555
YAL026C	1.4763	6.79398	4.04452e-05	0.000303237	1.4763	YAL026C		NA		NA	NA
YMR115W	-0.906437	9.11036	4.04662e-05	0.000303237	-0.906437	YMR115W	FMP24	13	+	497657	499281
YIL166C	0.874584	6.32154	4.04756e-05	0.000303237	0.874584	YIL166C	YIL166C	9	-	30389	31333
YHR160C	-1.71221	9.27116	4.07112e-05	0.000304786	-1.71221	YHR160C	PEX18	8	-	419198	420070
YLR103C	0.956792	6.63467	4.07697e-05	0.000305008	0.956792	YLR103C	CDC45	12	-	343965	346013
YHR039C-A	1.01533	11.3756	4.09162e-05	0.000305866	1.01533	YHR039C-A	VMA10	8	-	187062	187702
YOR381W	-1.00958	8.30739	4.09423e-05	0.000305866	-1.00958	YOR381W	FRE3	15	+	1054307	1057755
YLR353W	1.37352	8.07326	4.10252e-05	0.000306066	1.37352	YLR353W	BUD8	12	+	833879	836327
YIR014W	1.0726	9.19303	4.10269e-05	0.000306066	1.0726	YIR014W	YIR014W	9	+	381057	381921
YBOX_INT1000241	1.03312	6.52459	4.11148e-05	0.000306505	1.03312	YBOX_INT1000241	YBOX_INT1000241:INT_1_YML024W:NC_001145:225892..226289	NA		NA	NA
YDR470C	1.32177	7.74452	4.12405e-05	0.000307225	1.32177	YDR470C	UGO1	4	-	1399609	1401297
YDL099W	0.889793	9.30819	4.13702e-05	0.000307975	0.889793	YDL099W	BUG1	4	+	283361	284529
YGR284C	1.68085	8.38328	4.14306e-05	0.000308207	1.68085	YGR284C	ERV29	7	-	1060494	1061638
YLR019W	-0.807013	9.7061	4.14611e-05	0.000308217	-0.807013	YLR019W	PSR2	12	+	179985	181737
YKL152C	1.3462	12.3682	4.15784e-05	0.00030878	1.3462	YKL152C	GPM1	11	-	163480	164456
YBOX_INT1000195	1.98568	14.5203	4.15952e-05	0.00030878	1.98568	YBOX_INT1000195	YBOX_INT1000195:INT_1_YBR078W:NC_001134:393176..393505	NA		NA	NA
YLL029W	-0.854448	11.4646	4.1858e-05	0.000310513	-0.854448	YLL029W	YLL029W	12	+	81321	83833
YBOX_ONO1000069	1.15643	9.9392	4.20015e-05	0.000311284	1.15643	YBOX_ONO1000069	YBOX_ONO1000069:YKR095W-A_PCC1_SGDID:S0028512_Chr11_625506-625543,625619-625847_intron_removed_Unc_ORF_85	NA		NA	NA
YBOX_OCH1000265	-1.43848	7.11773	4.20209e-05	0.000311284	-1.43848	YBOX_OCH1000265	YBOX_OCH1000265:YOR192C-C_YOR192C-C_SGDID:S0028857_Chr15_704224-703988_RC_Unc_ORF_127	NA		NA	NA
YAL054C	1.70096	12.2365	4.2257e-05	0.000312806	1.70096	YAL054C	ACS1	1	-	42741	43549
YLL058W	1.24658	7.06201	4.22855e-05	0.000312806	1.24658	YLL058W	YLL058W	12	+	23481	25385
YMR162C	1.06124	8.07193	4.23184e-05	0.000312831	1.06124	YMR162C	DNF3	13	-	578773	584093
YGL121C	0.993799	11.9089	4.2403e-05	0.000312864	0.993799	YGL121C	GPG1	7	-	280639	281287
snR47	-1.56443	10.0011	4.24163e-05	0.000312864	-1.56443	snR47	SNR47	4	-	541615	541695
YHR088W	-0.854349	9.46531	4.24317e-05	0.000312864	-0.854349	YHR088W	RPF1	8	+	281465	282529
YJR031C	0.895412	7.03058	4.24413e-05	0.000312864	0.895412	YJR031C	GEA1	10	-	486460	490884
YBR233W	1.21928	8.79404	4.25017e-05	0.000313091	1.21928	YBR233W	PBP2	2	+	683304	684792
YBL081W	1.26843	8.05416	4.26034e-05	0.000313622	1.26843	YBL081W	YBL081W	2	+	71561	73057
YNL213C	-0.933962	9.07982	4.29916e-05	0.000316178	-0.933962	YNL213C	YNL213C	14	-	246383	247207
YBOX_ONO1000008	-1.20433	7.79711	4.30104e-05	0.000316178	-1.20433	YBOX_ONO1000008	YBOX_ONO1000008:YBL101W-C_YBL101W-C_SGDID:S0028598_Chr02_28427-28546_Unc_ORF_44	NA		NA	NA
YGL002W	-1.01222	10.0671	4.31752e-05	0.000317168	-1.01222	YGL002W	ERP6	7	+	494443	495347
YDR096W	-1.05777	9.80107	4.34011e-05	0.000318606	-1.05777	YDR096W	GIS1	4	+	636580	639844
YLR098C	-1.30208	7.88409	4.34635e-05	0.000318654	-1.30208	YLR098C	CHA4	12	-	337373	339541
YOR074C	1.14124	6.8886	4.3488e-05	0.000318654	1.14124	YOR074C	CDC21	15	-	466566	467654
YOL027C	0.821343	10.9431	4.3498e-05	0.000318654	0.821343	YOL027C	MDM38	15	-	271830	273782
YCR077C	1.05347	7.40894	4.36612e-05	0.000319628	1.05347	YCR077C	PAT1	3	-	250110	252670
YOL065C	1.25815	9.31206	4.3798e-05	0.000320384	1.25815	YOL065C	INP54	15	-	204622	205934
YBOX_OCH1000171	-1.67288	7.60384	4.38251e-05	0.000320384	-1.67288	YBOX_OCH1000171	YBOX_OCH1000171:DS100_YNL030W_YNL030W_Chr14_(577038..577137)_100_bp._19_0	NA		NA	NA
YBL071C	-1.34425	8.0867	4.38569e-05	0.000320395	-1.34425	YBL071C		NA		NA	NA
YPR062W	-1.16409	13.0258	4.40109e-05	0.000321298	-1.16409	YPR062W	FCY1	16	+	677131	677747
YDL201W	1.08635	9.48637	4.41034e-05	0.000321751	1.08635	YDL201W	TRM8	4	+	99497	100449
YKR052C	-1.37211	9.63628	4.42255e-05	0.000322419	-1.37211	YKR052C	MRS4	11	-	531832	533192
YCR037C	1.00397	9.49543	4.44623e-05	0.000323449	1.00397	YCR037C	PHO87	3	-	194310	197222
YJL042W	-0.886573	11.486	4.44688e-05	0.000323449	-0.886573	YJL042W	MHP1	10	+	361136	365528
SUT002	0.853442	6.60261	4.44821e-05	0.000323449	0.853442	SUT002	SUT002	1	+	43441	45329
YGR247W	1.35089	7.21331	4.44892e-05	0.000323449	1.35089	YGR247W	CPD1	7	+	984818	985690
YOR015W	-0.88664	9.65456	4.47217e-05	0.000324916	-0.88664	YOR015W		NA		NA	NA
YKL073W	1.17743	8.36894	4.47851e-05	0.000325153	1.17743	YKL073W	LHS1	11	+	296027	298763
YDL214C	1.34401	10.6237	4.52081e-05	0.000327999	1.34401	YDL214C	PRR2	4	-	74437	76613
YER097W,YER098W	-1.11867	8.65848	4.53055e-05	0.00032848	-1.11867	YER097W,YER098W	YER097W,UBP9	5	+	355225	357985
YBL103C	-0.849218	9.5762	4.53501e-05	0.000328579	-0.849218	YBL103C	RTG3	2	-	21853	23797
YHR038W	1.20681	7.63119	4.55878e-05	0.000330074	1.20681	YHR038W	RRF1	8	+	184034	184802
YFL017W-A	0.812974	9.39719	4.57317e-05	0.000330566	0.812974	YFL017W-A	SMX2	6	+	103649	103969
YJL166W	-1.07782	12.6791	4.57663e-05	0.000330566	-1.07782	YJL166W	QCR8	10	+	106330	106826
SUT316	-1.02027	6.1702	4.57787e-05	0.000330566	-1.02027	SUT316	SUT316	13	+	775937	776657
YFL025C	0.990164	7.47187	4.57808e-05	0.000330566	0.990164	YFL025C	BST1	6	-	84021	87317
CUT406	1.5363	7.72044	4.5828e-05	0.000330681	1.5363	CUT406	CUT406	16	+	182953	183177
YOR298C-A	-1.25513	11.0989	4.58614e-05	0.000330696	-1.25513	YOR298C-A	MBF1	15	-	877007	877847
YGR255C	1.06896	9.23945	4.5998e-05	0.000331455	1.06896	YGR255C	COQ6	7	-	1002430	1004062
YJR080C	1.18393	9.88583	4.61019e-05	0.000331677	1.18393	YJR080C	FMP26	10	-	580212	581652
YER047C	1.011	9.04306	4.61145e-05	0.000331677	1.011	YER047C	SAP1	5	-	243821	246701
YGR277C	1.35284	7.93166	4.61229e-05	0.000331677	1.35284	YGR277C	YGR277C	7	-	1045566	1046598
YIL111W	-1.10413	11.3718	4.62357e-05	0.000332262	-1.10413	YIL111W	COX5B	9	+	155145	155849
YOR006C	1.04862	8.5319	4.63302e-05	0.000332715	1.04862	YOR006C	YOR006C	15	-	337550	338678
YBR032W	1.25312	8.27101	4.64836e-05	0.00033359	1.25312	YBR032W		NA		NA	NA
YBR027C,YBR028C	1.03744	7.97978	4.6743e-05	0.000335179	1.03744	YBR027C,YBR028C	YBR027C,YBR028C	2	-	294260	296100
YLL067C	1.08787	14.2999	4.67685e-05	0.000335179	1.08787	YLL067C		NA		NA	NA
YOR188W	0.918641	7.41576	4.68308e-05	0.000335398	0.918641	YOR188W	MSB1	15	+	685618	689306
YOL071W	0.898446	9.33134	4.70058e-05	0.000336399	0.898446	YOL071W	EMI5	15	+	196522	197178
YLR337C	1.01826	9.01172	4.70341e-05	0.000336399	1.01826	YLR337C	VRP1	12	-	802507	805171
YDR311W	1.18997	8.33776	4.72021e-05	0.000337372	1.18997	YDR311W	TFB1	4	+	1085061	1087085
YPL110C	1.08184	7.43884	4.74558e-05	0.000338665	1.08184	YPL110C	GDE1	16	-	341069	344925
YPL089C	-1.19659	10.2235	4.7473e-05	0.000338665	-1.19659	YPL089C	RLM1	16	-	378991	381407
YKR059W	1.05304	11.0031	4.75063e-05	0.000338665	1.05304	YKR059W	TIF1	11	+	554500	556036
YBR302C	1.18219	11.4003	4.75111e-05	0.000338665	1.18219	YBR302C		NA		NA	NA
YBOX_NCR1000007	-1.54846	11.8477	4.75945e-05	0.000339005	-1.54846	YBOX_NCR1000007	YBOX_NCR1000007:NCR_RUF1_RUF1_SGDID:S000028466,_Chr04_from_1493016-1492467,_reverse_complement,_ncRNA_424	NA		NA	NA
YGL058W	-1.1525	11.0727	4.76229e-05	0.000339005	-1.1525	YGL058W	RAD6	7	+	393923	394827
YDR427W	0.842399	10.5355	4.77371e-05	0.000339589	0.842399	YDR427W	RPN9	4	+	1322165	1323445
YPL069C	1.19554	7.62991	4.78695e-05	0.000340301	1.19554	YPL069C	BTS1	16	-	422719	423927
YDR458C	1.12645	7.64552	4.81318e-05	0.000341869	1.12645	YDR458C	HEH2	4	-	1379873	1382089
YDR440W	1.12733	7.81304	4.81547e-05	0.000341869	1.12733	YDR440W	DOT1	4	+	1342397	1344309
YML055W	1.43776	8.6707	4.85391e-05	0.000344367	1.43776	YML055W	SPC2	13	+	164745	165353
YBR006W	0.890782	10.5159	4.86231e-05	0.000344731	0.890782	YBR006W	UGA2	2	+	246768	248600
YBOX_SNO1000047	-2.6827	7.58135	4.88287e-05	0.000345957	-2.6827	YBOX_SNO1000047	YBOX_SNO1000047:SNO_SNR73_SNR73_SGDID:S000007307_Chr13_snoRNA_9	NA		NA	NA
YAR002C-A	1.61422	8.6793	4.90897e-05	0.000347574	1.61422	YAR002C-A	ERP1	1	-	153899	154763
YPL001W	1.29429	8.05471	4.91256e-05	0.000347595	1.29429	YPL001W	HAT1	16	+	554587	555723
YPL246C	1.06617	8.95474	4.92623e-05	0.000348329	1.06617	YPL246C	RBD2	16	-	84477	85381
YLL015W	0.800312	10.0785	4.94482e-05	0.00034941	0.800312	YLL015W	BPT1	12	+	116305	121177
YDR085C	1.08284	8.91625	4.96094e-05	0.000349917	1.08284	YDR085C	AFR1	4	-	614232	616336
YBR255C-A	0.976274	9.03633	4.96464e-05	0.000349917	0.976274	YBR255C-A	YBR255C-A	2	-	726516	727108
YNL172W	1.10585	7.65108	4.969e-05	0.000349917	1.10585	YNL172W		NA		NA	NA
YBOX_ONO1000018	2.43627	9.51166	4.96911e-05	0.000349917	2.43627	YBOX_ONO1000018	YBOX_ONO1000018:YCR024C-B_YCR024C-B_SGDID:S0028818_Chr03_162860-162594_RC_Unc_ORF_139	NA		NA	NA
YLR146W-A	0.891399	7.91769	4.9709e-05	0.000349917	0.891399	YLR146W-A	YLR146W-A	12	+	433817	434145
YMR274C	1.29528	7.15799	4.97385e-05	0.000349917	1.29528	YMR274C	RCE1	13	-	814309	815365
YML052W	1.26794	8.52359	4.97714e-05	0.000349917	1.26794	YML052W	SUR7	13	+	170369	171369
YFL016C	-1.14162	11.0922	4.97848e-05	0.000349917	-1.14162	YFL016C	MDJ1	6	-	104613	106309
YKL021C,YKL020C	-0.81803	9.42627	4.98647e-05	0.000350148	-0.81803	YKL021C,YKL020C	MAK11,SPT23	11	-	398360	401792
YOR198C	1.29286	7.96597	4.98839e-05	0.000350148	1.29286	YOR198C	BFR1	15	-	718438	720246
YGL181W	-0.861345	10.7444	5.00122e-05	0.000350816	-0.861345	YGL181W	GTS1	7	+	157867	159211
YBOX_INT1000152	1.32798	6.63688	5.0289e-05	0.000352523	1.32798	YBOX_INT1000152	YBOX_INT1000152:INT_1_YGR118W:NC_001139:727043..727362	NA		NA	NA
YLR120C	1.24041	8.51965	5.04622e-05	0.000353423	1.24041	YLR120C	YPS1	12	-	386125	388325
YBL084C	-0.86464	8.58539	5.0513e-05	0.000353423	-0.86464	YBL084C	CDC27	2	-	67037	69565
YBOX_INT1000022	-1.5944	10.1617	5.05176e-05	0.000353423	-1.5944	YBOX_INT1000022	YBOX_INT1000022:INT_1_YNL112W:NC_001146:414912..415913	NA		NA	NA
YNL161W	0.910959	8.38342	5.05648e-05	0.000353519	0.910959	YNL161W	CBK1	14	+	332419	335235
YDR137W	1.18714	8.5684	5.08703e-05	0.000355419	1.18714	YDR137W	RGP1	4	+	728156	730372
YNL101W	-1.34787	9.77196	5.11107e-05	0.000356863	-1.34787	YNL101W	AVT4	14	+	434811	437331
YGL038C	1.15977	8.93736	5.15014e-05	0.000359354	1.15977	YGL038C	OCH1	7	-	425079	426903
YHR075C	1.14807	8.60626	5.16785e-05	0.000360291	1.14807	YHR075C	PPE1	8	-	248445	249701
YCR066W	0.989616	7.2599	5.17038e-05	0.000360291	0.989616	YCR066W	RAD18	3	+	231450	233082
YLR301W	2.0869	7.9529	5.185e-05	0.000361071	2.0869	YLR301W		NA		NA	NA
YPL143W	1.20976	9.03159	5.19678e-05	0.000361568	1.20976	YPL143W	RPL33A	16	+	282065	283113
YML116W-A	-0.914187	11.7817	5.19897e-05	0.000361568	-0.914187	YML116W-A		NA		NA	NA
YGL232W	0.918937	7.4942	5.22975e-05	0.000363383	0.918937	YGL232W	TAN1	7	+	62074	63058
YFR014C	1.15495	8.76019	5.23195e-05	0.000363383	1.15495	YFR014C	CMK1	6	-	172325	173933
YBR154C	0.995887	8.9517	5.25335e-05	0.00036463	0.995887	YBR154C	RPB5	2	-	548276	549124
YBR127C	0.849642	10.2285	5.27926e-05	0.000366188	0.849642	YBR127C	VMA2	2	-	491116	492884
snR7-L,snR7-S	-1.40424	12.089	5.28753e-05	0.000366521	-1.40424	snR7-L,snR7-S	SNR7-L,SNR7-S	7	-	939511	939679
YGR174W-A	-1.26377	8.39095	5.30894e-05	0.000367513	-1.26377	YGR174W-A	YGR174W-A	7	+	846523	846747
YKR058W	0.834672	10.4993	5.30974e-05	0.000367513	0.834672	YKR058W	GLG1	11	+	552260	554364
YBOX_TIL1000137	-1.62298	9.78854	5.31226e-05	0.000367513	-1.62298	YBOX_TIL1000137	YBOX_TIL1000137:TIL_YHR143W_DSE2_7_80	NA		NA	NA
YMR192W	0.925127	6.45575	5.31804e-05	0.000367659	0.925127	YMR192W	GYL1	13	+	647041	649321
YNL247W	0.965641	8.39417	5.32365e-05	0.000367659	0.965641	YNL247W	YNL247W	14	+	182843	185323
LSR1	-1.27336	11.447	5.32481e-05	0.000367659	-1.27336	LSR1	LSR1	2	-	680396	681860
YER006W	1.13025	9.18519	5.32936e-05	0.000367733	1.13025	YER006W	NUG1	5	+	162681	164385
YBR015C	0.909634	9.74833	5.35415e-05	0.000369202	0.909634	YBR015C	MNN2	2	-	267588	269668
YBOX_OCH1000093	1.52883	7.12203	5.37004e-05	0.000370057	1.52883	YBOX_OCH1000093	YBOX_OCH1000093:YLR441C_RPS1A_SGDID:S0004433_Chr12_1018904-1018137_RC_Ver_ORF_217_0	NA		NA	NA
YBL039C	1.57074	7.66644	5.41645e-05	0.00037287	1.57074	YBL039C		NA		NA	NA
YBOX_OCH1000020	1.55317	10.0884	5.41792e-05	0.00037287	1.55317	YBOX_OCH1000020	YBOX_OCH1000020:YBR189W_RPS9B_SGDID:S0000393_Chr02_604503-604509,604923-605503_intron_removed_Ver_ORF_212_0	NA		NA	NA
YPL070W	0.949728	7.8359	5.46494e-05	0.000375862	0.949728	YPL070W	MUK1	16	+	420731	422963
YBOX_OCH1000227	1.37996	10.2429	5.49796e-05	0.000377868	1.37996	YBOX_OCH1000227	YBOX_OCH1000227:DS100_YGL135W_YGL135W_Chr07_(255300..255399)_100_bp._1_0	NA		NA	NA
YLL045C	1.14172	10.0775	5.50355e-05	0.000377868	1.14172	YLL045C	RPL8B	12	-	47709	48701
YDR416W	1.16281	7.95429	5.50699e-05	0.000377868	1.16281	YDR416W	SYF1	4	+	1298349	1300965
YBOX_OCH1000159	1.32386	9.96374	5.51053e-05	0.000377868	1.32386	YBOX_OCH1000159	YBOX_OCH1000159:DS100_YKL180W_YKL180W_Chr11_(110135..110234)_100_bp._30_0	NA		NA	NA
YCL021W-A	-2.06684	8.28392	5.51199e-05	0.000377868	-2.06684	YCL021W-A		NA		NA	NA
YBOX_JXN1000073	1.45289	7.02411	5.51885e-05	0.000378093	1.45289	YBOX_JXN1000073	YBOX_JXN1000073:JXN_EI_2_YBR111W-A:NC_001134:462384..462463	NA		NA	NA
YLR058C	1.3106	11.088	5.55315e-05	0.000380197	1.3106	YLR058C	SHM2	12	-	257829	259477
YBL026W	1.0302	8.18535	5.57084e-05	0.000381161	1.0302	YBL026W	LSM2	2	+	170551	171135
YPL249C	1.02104	8.02352	5.57728e-05	0.000381354	1.02104	YPL249C	GYP5	16	-	76693	79405
YDR233C	0.994383	10.3695	5.58116e-05	0.000381373	0.994383	YDR233C	RTN1	4	-	929345	930417
YBOX_TRN1000051	-1.86914	8.44447	5.60426e-05	0.000382705	-1.86914	YBOX_TRN1000051	YBOX_TRN1000051:TRN_TQ(UUG)Q_SGDID:S000007329_ChrMt_tRNA_2	NA		NA	NA
YDR384C	2.38211	12.6664	5.6109e-05	0.00038291	2.38211	YDR384C	ATO3	4	-	1241041	1242129
YJR050W	-0.965192	8.64558	5.65204e-05	0.000385469	-0.965192	YJR050W	ISY1	10	+	528656	529648
YLR210W	0.901103	6.98857	5.66392e-05	0.00038603	0.901103	YLR210W	CLB4	12	+	561953	563495
SUT243	-1.59168	7.05847	5.6887e-05	0.000387469	-1.59168	SUT243	SUT243	11	+	630182	630654
YBOX_IGX1000006	1.21888	10.1222	5.70173e-05	0.000388107	1.21888	YBOX_IGX1000006	YBOX_IGX1000006:IGX_198_14:IGX_YG_447101C:Chr07:(complement(447026..447126))	NA		NA	NA
YHR124W	1.14328	6.96218	5.7068e-05	0.000388202	1.14328	YHR124W	NDT80	8	+	357689	358473
YLR088W	1.1631	8.10072	5.71387e-05	0.000388433	1.1631	YLR088W	GAA1	12	+	316009	318129
YER110C	0.832325	7.44025	5.74133e-05	0.000390049	0.832325	YER110C	KAP123	5	-	378549	382237
YLR438C-A	0.933012	10.4355	5.7488e-05	0.000390123	0.933012	YLR438C-A	LSM3	12	-	1013756	1014268
SUT032	-1.62772	7.2519	5.7498e-05	0.000390123	-1.62772	SUT032	SUT032	3	+	157722	159258
YNL199C,YNL198C	-0.823332	9.02634	5.75427e-05	0.000390176	-0.823332	YNL199C,YNL198C	GCR2,YNL198C	14	-	264807	266671
YBR073W	1.40017	9.49985	5.76463e-05	0.000390559	1.40017	YBR073W	RDH54	2	+	383135	385991
YGL086W	1.01547	8.9197	5.76732e-05	0.000390559	1.01547	YGL086W	MAD1	7	+	347171	349443
YPL108W,YPL107W	-0.909942	9.92946	5.77622e-05	0.000390912	-0.909942	YPL108W,YPL107W	YPL108W,YPL107W	16	+	348467	350011
YOR029W	-2.54584	9.76482	5.79551e-05	0.000391966	-2.54584	YOR029W		NA		NA	NA
YNL014W	-1.55023	11.0283	5.80302e-05	0.000392223	-1.55023	YNL014W	HEF3	14	+	606140	609436
CUT881	-0.904974	6.35519	5.81324e-05	0.000392663	-0.904974	CUT881	CUT881	16	-	117733	118021
YBR173C	0.930378	9.64441	5.8254e-05	0.000393233	0.930378	YBR173C	UMP1	2	-	581596	582204
YER072W	-0.797587	12.2004	5.84211e-05	0.000394109	-0.797587	YER072W	VTC1	5	+	302713	303345
YDL205C	0.820734	7.91781	5.86446e-05	0.000395365	0.820734	YDL205C	HEM3	4	-	92533	93997
YLR430W	0.807651	9.3089	5.87176e-05	0.000395605	0.807651	YLR430W	SEN1	12	+	993104	1000224
YGL065C	1.23253	7.91043	5.88411e-05	0.000395991	1.23253	YGL065C	ALG2	7	-	379719	381327
YJL062W	1.15118	7.85113	5.88751e-05	0.000395991	1.15118	YJL062W	LAS21	10	+	317256	319920
YER185W	1.45753	7.0522	5.89066e-05	0.000395991	1.45753	YER185W	YER185W	5	+	559305	560401
Q0017	-2.26869	10.9302	5.89248e-05	0.000395991	-2.26869	Q0017		NA		NA	NA
YCR051W	0.86438	9.65392	5.92264e-05	0.000397765	0.86438	YCR051W	YCR051W	3	+	214050	214882
CUT814	-1.26479	6.42233	5.93244e-05	0.00039817	-1.26479	CUT814	CUT814	14	-	479423	480359
YBOX_INT1000057	1.20562	6.52927	5.94735e-05	0.000398918	1.20562	YBOX_INT1000057	YBOX_INT1000057:INT_1_YPL079W:NC_001148:406644..407064	NA		NA	NA
YIL042C	0.811639	10.4202	6.04254e-05	0.000404815	0.811639	YIL042C	PKP1	9	-	274949	276341
CUT459	1.33811	7.35807	6.04293e-05	0.000404815	1.33811	CUT459	CUT459	3	-	27389	27581
YMR282C	1.05219	6.95862	6.04826e-05	0.000404916	1.05219	YMR282C	AEP2	13	-	833293	835149
SUT640	-1.22402	6.87085	6.0584e-05	0.000405338	-1.22402	SUT640	SUT640	10	-	524108	524572
YDR176W	0.876009	9.20082	6.07716e-05	0.000406335	0.876009	YDR176W	NGG1	4	+	814404	816596
YNL298W	1.79073	8.12431	6.08746e-05	0.000406767	1.79073	YNL298W	CLA4	14	+	68723	71507
YOR391C	1.3976	7.71228	6.09372e-05	0.000406928	1.3976	YOR391C		NA		NA	NA
YMR271C	-0.990049	9.26621	6.1025e-05	0.000407257	-0.990049	YMR271C	URA10	13	-	806741	808117
YKL138C	-0.843104	9.91537	6.10781e-05	0.000407354	-0.843104	YKL138C	MRPL31	11	-	185168	185800
YMR179W	1.00291	8.84587	6.11964e-05	0.000407886	1.00291	YMR179W	SPT21	13	+	619801	622225
YCR095W-A	1.16491	6.65488	6.13831e-05	0.000408658	1.16491	YCR095W-A	YCR095W-A	3	+	289498	291202
YCR093W	0.879928	8.5915	6.13896e-05	0.000408658	0.879928	YCR093W	CDC39	3	+	280042	286522
YBOX_INT1000115	1.52897	8.2657	6.14563e-05	0.000408715	1.52897	YBOX_INT1000115	YBOX_INT1000115:INT_1_YDR500C:NC_001136:complement(1450448..1450836)	NA		NA	NA
YDL128W	0.79941	9.80752	6.14754e-05	0.000408715	0.79941	YDL128W	VCX1	4	+	232569	234033
YDR097C	1.22613	7.82152	6.18564e-05	0.000410989	1.22613	YDR097C	MSH6	4	-	640168	643912
YDL085C-A	1.2813	6.96314	6.19481e-05	0.00041134	1.2813	YDL085C-A	YDL085C-A	4	-	302317	302733
YPR024W	-0.93145	10.6308	6.20961e-05	0.000412064	-0.93145	YPR024W	YME1	16	+	610307	613211
YJR099W	1.14903	8.4228	6.21813e-05	0.000412371	1.14903	YJR099W	YUH1	10	+	615480	616432
YIR018W	-1.06712	8.92128	6.2507e-05	0.000414271	-1.06712	YIR018W	YAP5	9	+	384601	385881
YIL002W-A	-0.883548	9.94266	6.27681e-05	0.00041574	-0.883548	YIL002W-A	YIL002W-A	9	+	350257	350721
YBR070C	1.08004	8.62513	6.28309e-05	0.000415896	1.08004	YBR070C	ALG14	2	-	379179	379979
YBOX_TRN1000046	-0.89119	9.53039	6.31258e-05	0.000417586	-0.89119	YBOX_TRN1000046	YBOX_TRN1000046:TRN_TA(UGC)A_SGDID:S000006521_Chr01_tRNA_0	NA		NA	NA
YML049C	1.1621	7.40126	6.31655e-05	0.000417587	1.1621	YML049C	RSE1	13	-	174197	178189
YOL030W	1.36727	8.77181	6.32198e-05	0.000417685	1.36727	YOL030W	GAS5	15	+	268138	269834
YDR390C	0.978325	8.65431	6.34549e-05	0.000418977	0.978325	YDR390C	UBA2	4	-	1254881	1256881
YBOX_SNO1000063	-1.59546	6.43138	6.353e-05	0.000419211	-1.59546	YBOX_SNO1000063	YBOX_SNO1000063:SNO_SNR47_SNR47_SGDID:S000006507_Chr04_RC_snoRNA_6	NA		NA	NA
YIL052C	1.0744	7.9414	6.37262e-05	0.000420243	1.0744	YIL052C	RPL34B	9	-	256037	257149
SUT007	0.956474	6.94007	6.38332e-05	0.000420432	0.956474	SUT007	SUT007	2	+	196311	196735
YOR186W	1.10929	8.38764	6.38425e-05	0.000420432	1.10929	YOR186W	YOR186W	15	+	682386	683618
YIR007W	0.990338	6.76643	6.38741e-05	0.000420432	0.990338	YIR007W	YIR007W	9	+	370689	373089
YDL213C	1.03354	10.0297	6.40505e-05	0.00042133	1.03354	YDL213C	NOP6	4	-	77229	78245
YNL320W,YNL319W	1.06286	7.42231	6.41628e-05	0.000421806	1.06286	YNL320W,YNL319W	YNL320W,YNL319W	14	+	37625	38713
YNL090W	1.07485	7.94962	6.42311e-05	0.000421993	1.07485	YNL090W	RHO2	14	+	456403	457499
SUT338	1.03387	10.2889	6.46051e-05	0.000424186	1.03387	SUT338	SUT338	14	+	632812	633852
YBR226C,YBR227C	1.51153	8.24904	6.49333e-05	0.000426077	1.51153	YBR226C,YBR227C	YBR226C,MCX1	2	-	673460	675212
YBOX_OCH1000117	-1.31848	12.4629	6.51002e-05	0.000426656	-1.31848	YBOX_OCH1000117	YBOX_OCH1000117:YPL240C_HSP82_SGDID:S0006161_Chr16_98625-96496_RC_Ver_ORF_412_0	NA		NA	NA
YER161C	-1.17104	9.41583	6.51023e-05	0.000426656	-1.17104	YER161C	SPT2	5	-	499093	500389
YDR383C	1.77981	9.58262	6.53447e-05	0.000427979	1.77981	YDR383C	NKP1	4	-	1239897	1240681
YOR237W	1.17964	7.21784	6.60123e-05	0.000432084	1.17964	YOR237W	HES1	15	+	781802	783282
YCR024C-A	2.44443	8.26261	6.67237e-05	0.000436471	2.44443	YCR024C-A		NA		NA	NA
YJR012C	0.843162	8.32354	6.69375e-05	0.000437598	0.843162	YJR012C	YJR012C	10	-	459676	460204
YOL092W	1.46006	9.25841	6.69937e-05	0.000437695	1.46006	YOL092W	YOL092W	15	+	144178	145170
snR19	-1.3846	12.0696	6.724e-05	0.000439032	-1.3846	snR19	SNR19	14	-	230127	230671
YDL077C	1.02683	7.34678	6.74169e-05	0.000439916	1.02683	YDL077C	VAM6	4	-	316869	320309
YNL162W	1.3205	9.27797	6.7583e-05	0.000440486	1.3205	YNL162W	RPL42A	14	+	331291	332251
YBOX_OCH1000225	1.41035	10.6235	6.75876e-05	0.000440486	1.41035	YBOX_OCH1000225	YBOX_OCH1000225:DS100_YDL184C_YDL184C_Chr04_(complement(130308..130407))_100_bp._25_0	NA		NA	NA
YML051W	-1.26116	10.2618	6.77411e-05	0.000441215	-1.26116	YML051W	GAL80	13	+	171529	173009
SUT650	-1.63546	8.95107	6.78238e-05	0.000441481	-1.63546	SUT650	SUT650	10	-	703396	705452
YBR086C	1.1301	8.98364	6.79817e-05	0.000442237	1.1301	YBR086C	IST2	2	-	420075	423339
YPR181C	0.860109	9.65254	6.80925e-05	0.000442415	0.860109	YPR181C	SEC23	16	-	897071	899743
YMR207C	0.876782	8.49725	6.80928e-05	0.000442415	0.876782	YMR207C	HFA1	13	-	677053	684005
YJL197W	0.858256	7.88128	6.82089e-05	0.000442897	0.858256	YJL197W	UBP12	10	+	63729	67697
YML132W	1.03517	11.3771	6.82877e-05	0.000443137	1.03517	YML132W		NA		NA	NA
YBR011C	0.869098	9.84472	6.86773e-05	0.000445124	0.869098	YBR011C	IPP1	2	-	256900	258028
YDR333C	1.09446	8.02834	6.86783e-05	0.000445124	1.09446	YDR333C	YDR333C	4	-	1132977	1135457
YKR083C	0.944603	6.73733	6.88032e-05	0.000445661	0.944603	YKR083C	DAD2	11	-	595880	596568
YDR499W	0.862599	9.06754	6.89245e-05	0.000446173	0.862599	YDR499W	LCD1	4	+	1447805	1450101
YBOX_TRN1000044	-1.29093	10.8933	6.91196e-05	0.000447162	-1.29093	YBOX_TRN1000044	YBOX_TRN1000044:TRN_TE(CUC)D_SGDID:S000006546_Chr04_RC_tRNA_2	NA		NA	NA
YML092C	0.830034	9.61972	6.9722e-05	0.000450784	0.830034	YML092C	PRE8	13	-	85877	86813
YKR039W	0.845213	12.0953	6.9854e-05	0.000451309	0.845213	YKR039W	GAP1	11	+	514644	516636
YLL018C	0.87787	9.94235	6.98886e-05	0.000451309	0.87787	YLL018C	DPS1	12	-	109741	111653
YDR154C,YDR155C	1.29943	13.8356	7.00985e-05	0.000452388	1.29943	YDR154C,YDR155C	YDR154C,CPR1	4	-	768400	769064
YNL287W	1.16147	9.86095	7.03268e-05	0.000453585	1.16147	YNL287W	SEC21	14	+	91803	94963
YDL143W	0.812252	10.703	7.06297e-05	0.00045526	0.812252	YDL143W	CCT4	4	+	199961	201697
YGR162W	0.874569	9.70051	7.11481e-05	0.000458322	0.874569	YGR162W	TIF4631	7	+	824003	827339
YGL238W	0.988013	8.68823	7.13556e-05	0.000459379	0.988013	YGL238W	CSE1	7	+	49545	52537
YJL150W,YJL149W	-0.959474	9.12051	7.1597e-05	0.000460652	-0.959474	YJL150W,YJL149W	YJL150W,YJL149W	10	+	137344	139408
YNL269W	-1.60112	7.59661	7.18538e-05	0.000461745	-1.60112	YNL269W		NA		NA	NA
YCR095C	1.16425	8.19483	7.18541e-05	0.000461745	1.16425	YCR095C	OCA4	3	-	288086	289302
YDR373W	-0.959666	10.3666	7.19974e-05	0.000462384	-0.959666	YDR373W	FRQ1	4	+	1222677	1223373
YBOX_SNO1000039	-1.00702	8.74793	7.21377e-05	0.000462651	-1.00702	YBOX_SNO1000039	YBOX_SNO1000039:SNO_SNR38_SNR38_SGDID:S000007301_Chr11_snoRNA_24	NA		NA	NA
CUT847	0.952653	6.28468	7.21579e-05	0.000462651	0.952653	CUT847	CUT847	15	-	564262	564422
YPR052C	0.924455	10.9535	7.21703e-05	0.000462651	0.924455	YPR052C		NA		NA	NA
YGL129C,YGL128C	-0.889342	9.12604	7.23869e-05	0.000463759	-0.889342	YGL129C,YGL128C	RSM23,CWC23	7	-	269151	270175
YOR348C	1.02783	13.2436	7.26461e-05	0.000465134	1.02783	YOR348C	PUT4	15	-	986679	988871
YBOX_TIL1000116	1.14868	11.7311	7.26896e-05	0.000465134	1.14868	YBOX_TIL1000116	YBOX_TIL1000116:TIL_YFR049W_YMR31_5_37	NA		NA	NA
YNL265C	-1.03454	8.36339	7.34878e-05	0.000469476	-1.03454	YNL265C	IST1	14	-	144191	145319
YBOX_IGX1000001	2.04759	10.8287	7.35001e-05	0.000469476	2.04759	YBOX_IGX1000001	YBOX_IGX1000001:IGX_1_18:IGX_YA_44410C:Chr01:(complement(44335..44435))	NA		NA	NA
YMR112C	1.0274	8.65006	7.35014e-05	0.000469476	1.0274	YMR112C	MED11	13	-	493989	494477
A_06_P5681	1.90617	7.746	7.36904e-05	0.000470399	1.90617	A_06_P5681		NA		NA	NA
YBOX_OCH1000167	1.17023	7.43991	7.38974e-05	0.000471436	1.17023	YBOX_OCH1000167	YBOX_OCH1000167:DS100_YLR448W_YLR448W_Chr12_(1029764..1029863)_100_bp._17_0	NA		NA	NA
YER033C	-1.32845	8.79487	7.40744e-05	0.000471863	-1.32845	YER033C	ZRG8	5	-	217997	221501
YGRCdelta20	-1.14338	7.65287	7.40948e-05	0.000471863	-1.14338	YGRCdelta20	YGRCdelta20	7	-	713055	713479
YPR169W-A,YPR170W-B,YPR170W-A	0.770807	10.4341	7.40982e-05	0.000471863	0.770807	YPR169W-A,YPR170W-B,YPR170W-A	YPR169W-A,YPR170W-B,YPR170W-A	16	+	883203	883715
YLR190W	1.3103	8.02219	7.41983e-05	0.000472216	1.3103	YLR190W	MMR1	12	+	534777	537097
YKR051W	0.919459	8.37201	7.42788e-05	0.000472444	0.919459	YKR051W	YKR051W	11	+	530444	531916
YJL155C	-1.04174	10.1941	7.44698e-05	0.0004731	-1.04174	YJL155C	FBP26	10	-	129060	130804
YGR207C	1.50717	7.76425	7.44716e-05	0.0004731	1.50717	YGR207C	YGR207C	7	-	910727	911687
YMR219W	-0.940131	9.7339	7.55622e-05	0.000479532	-0.940131	YMR219W	ESC1	13	+	707081	712065
YHR020W	1.13293	8.92326	7.56144e-05	0.000479532	1.13293	YHR020W	YHR020W	8	+	143858	146130
YBR296C	-2.81116	9.81885	7.562e-05	0.000479532	-2.81116	YBR296C	PHO89	2	-	796564	798580
YPL007C	0.984157	7.09934	7.58492e-05	0.000480697	0.984157	YPL007C	TFC8	16	-	541975	543879
YGL075C	0.786864	6.32445	7.58973e-05	0.000480713	0.786864	YGL075C	MPS2	7	-	366591	368303
YHR003C	1.15378	8.56824	7.63267e-05	0.000483143	1.15378	YHR003C	YHR003C	8	-	109942	111334
YER082C	1.42106	10.2339	7.64593e-05	0.000483592	1.42106	YER082C	UTP7	5	-	324189	325989
YBL009W	0.840804	6.9932	7.6489e-05	0.000483592	0.840804	YBL009W	ALK2	2	+	207160	209312
YJL143W	-1.11495	10.5482	7.66428e-05	0.000484274	-1.11495	YJL143W	TIM17	10	+	147056	147944
YGL233W	1.20121	9.15	7.69501e-05	0.000485926	1.20121	YGL233W	SEC15	7	+	59082	61882
YBOX_TIL1000146	1.3166	9.76213	7.71774e-05	0.00048707	1.3166	YBOX_TIL1000146	YBOX_TIL1000146:TIL_YDR033W_MRH1_7_11	NA		NA	NA
YPR132W	1.27688	9.54659	7.73112e-05	0.000487623	1.27688	YPR132W	RPS23B	16	+	794931	795939
YBR058C	1.00045	8.94789	7.7402e-05	0.000487905	1.00045	YBR058C	UBP14	2	-	353572	356060
CUT015	-0.99712	7.03113	7.76185e-05	0.000488978	-0.99712	CUT015	CUT015	2	+	326296	326776
YNL038W	1.03436	8.39323	7.78361e-05	0.000490057	1.03436	YNL038W	GPI15	14	+	557012	557924
YFR011C	1.09228	8.16641	7.79705e-05	0.000490611	1.09228	YFR011C	YFR011C	6	-	166541	167301
YER174C	1.15899	9.12018	7.82778e-05	0.000492251	1.15899	YER174C	GRX4	5	-	538325	539301
YER187W	1.40348	8.31865	7.87702e-05	0.000495053	1.40348	YER187W	YER187W	5	+	565593	566697
YBOX_INT1000121	1.25694	7.06864	7.88951e-05	0.000495544	1.25694	YBOX_INT1000121	YBOX_INT1000121:INT_1_YER056C-A:NC_001137:complement(269750..270146)	NA		NA	NA
YGL178W	1.41971	7.45023	7.91425e-05	0.000496802	1.41971	YGL178W		NA		NA	NA
YBOX_TIL1000283	1.11653	6.89776	7.94282e-05	0.0004983	1.11653	YBOX_TIL1000283	YBOX_TIL1000283:TIL_YLR087C_601_900_158_0	NA		NA	NA
YLR031W	1.173	7.31112	7.96584e-05	0.000499448	1.173	YLR031W		NA		NA	NA
YOL126C	1.45932	13.2791	7.97675e-05	0.000499835	1.45932	YOL126C	MDH2	15	-	81622	83006
YMR161W	-1.00906	9.21508	7.98333e-05	0.000499951	-1.00906	YMR161W	HLJ1	13	+	577673	578769
YPL225W	0.832969	10.0857	8.00775e-05	0.00050108	0.832969	YPL225W	YPL225W	16	+	125969	126521
YOR157C	1.0376	10.4674	8.01083e-05	0.00050108	1.0376	YOR157C	PUP1	15	-	630854	631838
YNL003C	1.17021	7.86302	8.0219e-05	0.000501476	1.17021	YNL003C	PET8	14	-	624576	625896
YKL007W	0.982011	7.96378	8.05098e-05	0.000502996	0.982011	YKL007W	CAP1	11	+	428908	429892
YBR112C	0.78797	9.68375	8.08209e-05	0.000504641	0.78797	YBR112C	CYC8	2	-	462636	465964
YBL034C	1.25627	7.91476	8.09972e-05	0.000505307	1.25627	YBL034C	STU1	2	-	153739	158451
YOR059C	-0.891967	10.3753	8.10537e-05	0.000505307	-0.891967	YOR059C		NA		NA	NA
YNR057C	1.84765	7.73445	8.11479e-05	0.000505307	1.84765	YNR057C		NA		NA	NA
CUT428	-1.9512	7.74083	8.11625e-05	0.000505307	-1.9512	CUT428	CUT428	16	+	675883	676227
YBOX_OCH1000095	1.56035	7.05821	8.12469e-05	0.000505307	1.56035	YBOX_OCH1000095	YBOX_OCH1000095:YML056C_IMD4_SGDID:S0004520_Chr13_164176-163717,163308-162194_RC_intron_removed_Ver_ORF_205_0	NA		NA	NA
YHR132W-A	1.02148	9.97733	8.12667e-05	0.000505307	1.02148	YHR132W-A	IGO2	8	+	369986	370706
YLR355C	0.78374	7.91083	8.13122e-05	0.000505307	0.78374	YLR355C	ILV5	12	-	837547	839339
YHR059W	1.24941	7.89565	8.13577e-05	0.000505307	1.24941	YHR059W	FYV4	8	+	220057	220585
YPL082C	1.04787	8.79902	8.13578e-05	0.000505307	1.04787	YPL082C	MOT1	16	-	398335	404423
YLR425W	1.14293	8.60037	8.19415e-05	0.000508634	1.14293	YLR425W	TUS1	12	+	982720	986880
YDL139C	0.905311	8.04699	8.20376e-05	0.000508663	0.905311	YDL139C	SCM3	4	-	211277	212093
YPR075C	-0.774659	9.4601	8.21322e-05	0.000508663	-0.774659	YPR075C	OPY2	16	-	695695	696871
YFL058W	1.43521	7.53994	8.21384e-05	0.000508663	1.43521	YFL058W		NA		NA	NA
YBR253W	0.886711	9.9491	8.21386e-05	0.000508663	0.886711	YBR253W	SRB6	2	+	723216	723712
YGR204W	0.768316	10.7038	8.24156e-05	0.000510079	0.768316	YGR204W	ADE3	7	+	905891	908883
YMR202W	0.838418	10.5141	8.25979e-05	0.000510908	0.838418	YMR202W	ERG2	13	+	667473	668321
YLR433C	1.24548	7.4996	8.26977e-05	0.000511227	1.24548	YLR433C		NA		NA	NA
YDR188W	0.741391	11.155	8.29713e-05	0.000512618	0.741391	YDR188W	CCT6	4	+	836365	838165
YBOX_INT1000036	1.08229	6.85686	8.30573e-05	0.00051285	1.08229	YBOX_INT1000036	YBOX_INT1000036:INT_1_YOR096W:NC_001147:505938..506338	NA		NA	NA
YBL080C	0.963054	7.07319	8.34066e-05	0.000514706	0.963054	YBL080C	PET112	2	-	73045	74741
YDR386W	0.724106	7.04657	8.37396e-05	0.000516231	0.724106	YDR386W	MUS81	4	+	1246069	1248085
YDL070W	-1.3713	9.46174	8.37513e-05	0.000516231	-1.3713	YDL070W	BDF2	4	+	330993	333113
YBOX_INT1000052	0.948867	6.52284	8.38171e-05	0.000516335	0.948867	YBOX_INT1000052	YBOX_INT1000052:INT_1_YPL143W:NC_001148:282140..282664	NA		NA	NA
YBOX_SNO1000007	-1.5574	14.6615	8.43053e-05	0.00051904	-1.5574	YBOX_SNO1000007	YBOX_SNO1000007:SNO_SNR51_SNR51_SGDID:S000006442_Chr16_RC_snoRNA_23	NA		NA	NA
YAL023C	1.30275	9.70981	8.48511e-05	0.000522096	1.30275	YAL023C	PMT2	1	-	106163	108667
YHL029C	1.11397	8.20363	8.50812e-05	0.000523207	1.11397	YHL029C	OCA5	8	-	45869	48005
YDL158C,YDL157C	1.4592	9.08378	8.53813e-05	0.000524561	1.4592	YDL158C,YDL157C	YDL158C,YDL157C	4	-	173933	174637
YBOX_ONO1000124	-0.853709	8.92216	8.54005e-05	0.000524561	-0.853709	YBOX_ONO1000124	YBOX_ONO1000124:YPL119C-A_YPL119C-A_SGDID:S0028859_Chr16_324286-324023_RC_Unc_ORF_183	NA		NA	NA
YIL090W	0.90717	8.15289	8.55458e-05	0.000525148	0.90717	YIL090W	ICE2	9	+	193425	195369
YLR032W	0.738988	8.66587	8.59028e-05	0.000527033	0.738988	YLR032W	RAD5	12	+	204921	208569
YLR202C,YLR203C	-0.821109	9.87102	8.64354e-05	0.000529993	-0.821109	YLR202C,YLR203C	YLR202C,MSS51	12	-	550485	552069
YKR102W	1.14376	8.15161	8.67864e-05	0.000531837	1.14376	YKR102W	FLO10	11	+	642598	649686
YOL101C	1.95642	10.2209	8.6949e-05	0.000532525	1.95642	YOL101C	IZH4	15	-	126950	128006
YDL185W	0.957922	10.2366	8.74736e-05	0.000535428	0.957922	YDL185W	TFP1	4	+	126681	130169
YNL096C	1.24248	8.38199	8.76864e-05	0.000536419	1.24248	YNL096C	RPS7B	14	-	443215	444383
YBR115C	0.99561	9.78713	8.7835e-05	0.000537018	0.99561	YBR115C	LYS2	2	-	469644	474028
YLR222C	1.28184	9.31409	8.92285e-05	0.000545222	1.28184	YLR222C	UTP13	12	-	579189	581805
YMR206W	-0.993117	11.1152	8.94758e-05	0.000546418	-0.993117	YMR206W	YMR206W	13	+	675721	677009
YOL062C	0.830442	9.1209	8.96195e-05	0.000546979	0.830442	YOL062C	APM4	15	-	210510	212022
YMR113W	1.71804	7.99693	8.98848e-05	0.000548281	1.71804	YMR113W	FOL3	13	+	494953	496297
YKR025W	-0.851524	9.34296	9.0277e-05	0.00054962	-0.851524	YKR025W	RPC37	11	+	487372	488364
YDR302W	1.06367	8.66285	9.03406e-05	0.00054962	1.06367	YDR302W	GPI11	4	+	1067669	1068477
YPL095C	0.887738	8.66923	9.03562e-05	0.00054962	0.887738	YPL095C	EEB1	16	-	368047	369447
YNL209W	1.13063	12.3333	9.03599e-05	0.00054962	1.13063	YNL209W	SSB2	14	+	252003	254019
YML059C	0.837566	7.61617	9.03641e-05	0.00054962	0.837566	YML059C	NTE1	13	-	153085	158317
YJL159W	1.63901	11.301	9.04333e-05	0.000549724	1.63901	YJL159W	HSP150	10	+	120266	121992
YIL116W	1.21724	8.28348	9.06044e-05	0.000550448	1.21724	YIL116W	HIS5	9	+	142857	144161
YOR117W	1.08481	10.5608	9.10558e-05	0.000552872	1.08481	YOR117W	RPT5	15	+	544954	546466
YJR010C-A	1.21843	7.2427	9.14562e-05	0.000554984	1.21843	YJR010C-A	SPC1	10	-	457852	458412
YIL144W	0.813031	7.84326	9.15681e-05	0.00055524	0.813031	YIL144W	TID3	9	+	77985	80249
YPR109W	-1.2549	9.24004	9.16033e-05	0.00055524	-1.2549	YPR109W	YPR109W	16	+	744491	745627
YIL094C	1.11632	9.09974	9.18009e-05	0.000556119	1.11632	YIL094C	LYS12	9	-	186173	187709
YPL050C	0.922636	8.87352	9.20118e-05	0.000556685	0.922636	YPL050C	MNN9	16	-	460623	462175
YGL099W	0.997464	9.6837	9.20614e-05	0.000556685	0.997464	YGL099W	LSG1	7	+	314587	316555
YNR067C	-1.93617	8.12887	9.21049e-05	0.000556685	-1.93617	YNR067C	DSE4	14	-	755608	759144
YBOX_ONO1000042	-0.980424	10.0353	9.21341e-05	0.000556685	-0.980424	YBOX_ONO1000042	YBOX_ONO1000042:YGR174W-A_YGR174W-A_SGDID:S0028639_Chr07_846660-846746_Unc_ORF_6	NA		NA	NA
YIL091C	1.1665	8.87238	9.21577e-05	0.000556685	1.1665	YIL091C	YIL091C	9	-	190933	193237
YBOX_INT1000108	1.53459	7.86074	9.22304e-05	0.000556806	1.53459	YBOX_INT1000108	YBOX_INT1000108:INT_1_YDR381C-A:NC_001136:complement(1238621..1238814)	NA		NA	NA
YPR049C	-0.938076	9.88963	9.25144e-05	0.000558202	-0.938076	YPR049C	ATG11	16	-	661135	664743
YLR375W	-0.916783	10.0189	9.26268e-05	0.000558561	-0.916783	YLR375W	STP3	12	+	871623	872799
YML054C	2.44717	12.2334	9.29679e-05	0.000560299	2.44717	YML054C	CYB2	13	-	165541	167341
YIL156W-A,YIL156W-B	-0.739386	10.825	9.30623e-05	0.000560548	-0.739386	YIL156W-A,YIL156W-B	YIL156W-A,YIL156W-B	9	+	47673	48057
YBOX_JXN1000052	1.10506	6.71367	9.32074e-05	0.000561102	1.10506	YBOX_JXN1000052	YBOX_JXN1000052:JXN_IE_1_YGR029W:NC_001139:543686..543765	NA		NA	NA
YMR298W	0.970069	9.64181	9.38229e-05	0.000564486	0.970069	YMR298W	LIP1	13	+	863785	864409
YBOX_INT1000027	0.924788	6.04156	9.40435e-05	0.000565491	0.924788	YBOX_INT1000027	YBOX_INT1000027:INT_1_YNL038W:NC_001146:557610..557683	NA		NA	NA
YOR121C,YOR122C	0.997529	11.1025	9.41509e-05	0.000565815	0.997529	YOR121C,YOR122C	YOR121C,PFY1	15	-	552070	552934
YBR132C	-0.992394	9.22623	9.46038e-05	0.000568214	-0.992394	YBR132C	AGP2	2	-	499292	501556
CUT673	-2.17102	6.88807	9.4804e-05	0.000569093	-2.17102	CUT673	CUT673	10	-	99029	99557
YMR177W	0.942409	7.2346	9.50135e-05	0.000570027	0.942409	YMR177W	MMT1	13	+	616441	618201
YDR367W	0.987618	7.76334	9.51127e-05	0.000570299	0.987618	YDR367W	YDR367W	4	+	1212773	1213629
YOR080W	0.898029	6.55309	9.55034e-05	0.000572316	0.898029	YOR080W	DIA2	15	+	474586	476818
YOL047C	-2.71351	8.13175	9.55647e-05	0.00057236	-2.71351	YOL047C		NA		NA	NA
YPR172W	1.1193	7.39093	9.57892e-05	0.000573199	1.1193	YPR172W	YPR172W	16	+	885763	886403
YDR056C	0.976552	9.03166	9.58133e-05	0.000573199	0.976552	YDR056C	YDR056C	4	-	565039	565719
SUT318	-1.3532	6.44867	9.61621e-05	0.000574711	-1.3532	SUT318	SUT318	13	+	779433	779665
YER088C-A,YER089C	0.961841	7.62367	9.61748e-05	0.000574711	0.961841	YER088C-A,YER089C	YER088C-A,PTC2	5	-	335869	337669
YML098W	-1.08867	9.74504	9.6501e-05	0.000576335	-1.08867	YML098W	TAF13	13	+	77225	77921
YDR154C	1.22713	14.108	9.70462e-05	0.000579264	1.22713	YDR154C		NA		NA	NA
YGL145W	0.973011	7.70934	9.74244e-05	0.000581193	0.973011	YGL145W	TIP20	7	+	230187	232451
YBOX_JXN1000102	0.979775	7.16984	9.77412e-05	0.000582633	0.979775	YBOX_JXN1000102	YBOX_JXN1000102:JXN_EE20_1_YJL001W:NC_001142:join(435108..435142,435259..435293)	NA		NA	NA
YPL249C-A	1.08598	9.95955	9.77761e-05	0.000582633	1.08598	YPL249C-A	RPL36B	16	-	75541	76373
YIL097W	-1.01639	7.77084	9.7911e-05	0.000583108	-1.01639	YIL097W	FYV10	9	+	180337	182097
YFL037W	1.48255	9.35951	9.84021e-05	0.000585703	1.48255	YFL037W	TUB2	6	+	56265	57937
YCR057C	1.15025	8.91624	9.85968e-05	0.000586531	1.15025	YCR057C	PWP2	3	-	220350	223318
YCR088W	1.25394	9.45416	9.87616e-05	0.000587182	1.25394	YCR088W	ABP1	3	+	265026	266938
YLR348C	1.71664	10.8686	9.88279e-05	0.000587245	1.71664	YLR348C	DIC1	12	-	826851	827867
YGR090W	1.26544	8.11785	9.91955e-05	0.000588835	1.26544	YGR090W	UTP22	7	+	662083	666139
YKR066C	-0.935888	12.5548	9.92069e-05	0.000588835	-0.935888	YKR066C	CCP1	11	-	565648	566872
YNL259C	1.21269	7.97352	9.93206e-05	0.00058918	1.21269	YNL259C	ATX1	14	-	157559	157911
SUT166	1.07322	7.05662	9.99041e-05	0.000592309	1.07322	SUT166	SUT166	8	+	334481	336057
YGR119C	0.73027	7.65684	0.000100018	0.000592649	0.73027	YGR119C	NUP57	7	-	727951	729783
YBOX_LTR1000013	1.26972	7.50043	0.000100625	0.000595913	1.26972	YBOX_LTR1000013	YBOX_LTR1000013:YHLCOMEGA1:SGDID:S000006986:Chr08:8224-7993_RC_31	NA		NA	NA
YNR024W	1.16347	8.06285	0.000100783	0.000596518	1.16347	YNR024W	YNR024W	14	+	672388	673100
YMR246W	1.91458	11.7213	0.000101161	0.000598418	1.91458	YMR246W	FAA4	13	+	759561	762073
YDR450W	0.845566	7.90689	0.000102193	0.000604185	0.845566	YDR450W	RPS18A	4	+	1359885	1360901
YGR227W	0.930384	7.08943	0.000102251	0.000604187	0.930384	YGR227W	DIE2	7	+	947348	949236
CUT464	-1.20031	9.16659	0.000102397	0.000604712	-1.20031	CUT464	CUT464	3	-	130070	130454
YDR186C	-0.818432	10.8251	0.000102493	0.000604941	-0.818432	YDR186C	YDR186C	4	-	832745	835585
snR31	-0.758972	10.1848	0.000102665	0.000605622	-0.758972	snR31	SNR31	15	-	841911	842183
YKL047W	1.0471	7.59555	0.000102788	0.00060601	1.0471	YKL047W	YKL047W	11	+	349083	350835
YJL063C	-0.912739	10.4783	0.000102864	0.000606119	-0.912739	YJL063C	MRPL8	10	-	315644	316524
YDL131W	0.879601	10.37	0.000103084	0.000607076	0.879601	YDL131W	LYS21	4	+	227313	228785
YDL234C	-1.76983	11.3785	0.000103512	0.000609255	-1.76983	YDL234C	GYP7	4	-	34141	36597
YKR031C	0.944263	9.23516	0.000104047	0.000611903	0.944263	YKR031C	SPO14	11	-	500760	506152
YBOX_INT1000183	1.62201	7.67745	0.000104077	0.000611903	1.62201	YBOX_INT1000183	YBOX_INT1000183:INT_1_YJL191W:NC_001142:73796..74203	NA		NA	NA
YPL119C-A	-0.974462	9.71947	0.000104335	0.000613044	-0.974462	YPL119C-A	YPL119C-A	16	-	323861	324389
YDR484W	0.890606	6.70829	0.000104441	0.000613044	0.890606	YDR484W	VPS52	4	+	1422733	1424709
YPL061W	1.28823	14.8001	0.000104445	0.000613044	1.28823	YPL061W	ALD6	16	+	432539	434155
YLR424W	1.00886	7.23798	0.000104773	0.000614626	1.00886	YLR424W	SPP382	12	+	973304	975584
YBR110W	1.1756	6.71008	0.000105298	0.000617207	1.1756	YBR110W		NA		NA	NA
YPL051W	1.22741	7.36273	0.00010533	0.000617207	1.22741	YPL051W	ARL3	16	+	459931	460579
YJL095W	1.08195	8.53338	0.000105942	0.000620448	1.08195	YJL095W	BCK1	10	+	247144	251808
YIL120W	1.1327	8.70451	0.000106031	0.000620509	1.1327	YIL120W	QDR1	9	+	135249	136185
YGR167W	-0.835987	10.3105	0.000106069	0.000620509	-0.835987	YGR167W	CLC1	7	+	832387	833355
YGL102C	1.60363	8.72413	0.00010622	0.000621045	1.60363	YGL102C		NA		NA	NA
YDR514C	1.30086	8.44701	0.000106896	0.000624652	1.30086	YDR514C	YDR514C	4	-	1471457	1473041
YER182W	-0.778139	10.7616	0.000107805	0.00062962	-0.778139	YER182W	FMP10	5	+	552481	553337
YLR323C	-1.08439	9.0928	0.000107878	0.000629694	-1.08439	YLR323C	CWC24	12	-	777931	779075
YBR126C	-0.805321	11.6475	0.00010806	0.000630314	-0.805321	YBR126C	TPS1	2	-	488780	490484
YBR097W	1.00885	6.4941	0.000108103	0.000630314	1.00885	YBR097W	VPS15	2	+	436903	441287
YDR080W	0.800406	6.78644	0.000108175	0.000630386	0.800406	YDR080W	VPS41	4	+	603971	607451
YGL191W	-0.951045	12.4847	0.000108431	0.000631526	-0.951045	YGL191W	COX13	7	+	144715	145451
YGR077C	0.934594	8.704	0.000108547	0.000631596	0.934594	YGR077C	PEX8	7	-	637671	639559
YKR095W	0.817722	9.44741	0.000108562	0.000631596	0.817722	YKR095W	MLP1	11	+	619278	625238
YLR034C	-0.81408	9.99318	0.00010865	0.000631761	-0.81408	YLR034C	SMF3	12	-	210269	212141
YER060W-A	1.12249	7.13336	0.000109399	0.000635722	1.12249	YER060W-A		NA		NA	NA
YGR133W	1.06811	8.88334	0.000109469	0.000635722	1.06811	YGR133W	PEX4	7	+	756939	757587
YDR517W	-0.941528	10.4324	0.000109512	0.000635722	-0.941528	YDR517W	GRH1	4	+	1477117	1478437
YPL260W	-0.89216	11.3481	0.000109602	0.000635897	-0.89216	YPL260W	YPL260W	16	+	49217	51097
YPL132W	-1.01237	9.22645	0.000110199	0.00063901	-1.01237	YPL132W	COX11	16	+	301553	302721
YLR262C-A	0.779259	9.46659	0.000110423	0.000639959	0.779259	YLR262C-A	TMA7	12	-	669165	670045
YLR054C	-1.82154	7.36823	0.000110681	0.0006411	-1.82154	YLR054C	OSW2	12	-	248597	249757
YDR062W	1.13441	8.62524	0.000111742	0.000646893	1.13441	YDR062W	LCB2	4	+	576075	578363
YPR002W	1.10014	12.6832	0.000111967	0.000647837	1.10014	YPR002W	PDH1	16	+	558371	560131
YDR424C	0.70931	9.03291	0.000112061	0.000648029	0.70931	YDR424C	DYN2	4	-	1319401	1319889
snR128	-1.31823	13.767	0.000112529	0.000650377	-1.31823	snR128	SNR128	10	-	139580	139684
YKL192C	0.698984	10.9554	0.000112953	0.000652473	0.698984	YKL192C	ACP1	11	-	80032	80640
YEL077C	1.00994	13.4651	0.000113026	0.000652539	1.00994	YEL077C		NA		NA	NA
YLR260W	1.42217	7.8909	0.000113157	0.000652936	1.42217	YLR260W	LCB5	12	+	665745	668033
YNL225C	0.893527	7.83202	0.000113796	0.000656267	0.893527	YNL225C	CNM67	14	-	222703	224511
YDR033W	1.38619	8.53332	0.000114148	0.000657632	1.38619	YDR033W	MRH1	4	+	507811	509587
YOR034C-A,YOR035C	-1.26995	8.65741	0.000114157	0.000657632	-1.26995	YOR034C-A,YOR035C	YOR034C-A,SHE4	15	-	397542	400126
A_06_P2487	-0.962857	9.36579	0.000114445	0.000658831	-0.962857	A_06_P2487		NA		NA	NA
YBR061C	1.02864	8.18227	0.00011449	0.000658831	1.02864	YBR061C	TRM7	2	-	364604	365740
YBOX_IGR1000229	-1.38733	7.58307	0.000114702	0.000659695	-1.38733	YBOX_IGR1000229	YBOX_IGR1000229:gOR06_3:gOR06_3:Chr15:(733507..734507):1001:bp._535_0	NA		NA	NA
SUT063	1.01152	7.59313	0.000114795	0.00065987	1.01152	SUT063	SUT063	4	+	968029	969693
CUT421	1.10376	7.35811	0.000115714	0.000664792	1.10376	CUT421	CUT421	16	+	472107	472363
YBR200W	-0.931619	9.23339	0.000115876	0.000665359	-0.931619	YBR200W	BEM1	2	+	620816	622712
YHL018W,YHL017W	1.31948	7.52305	0.000116192	0.000666812	1.31948	YHL018W,YHL017W	YHL018W,YHL017W	8	+	69682	71874
YHR163W	1.07752	8.94355	0.000116419	0.000667752	1.07752	YHR163W	SOL3	8	+	423714	424610
SUT114	1.01137	6.91952	0.00011743	0.000673182	1.01137	SUT114	SUT114	7	+	320027	320531
YKL160W	1.27659	11.1282	0.000117832	0.000675126	1.27659	YKL160W	ELF1	11	+	153204	153772
YPL263C	1.12846	6.9408	0.00011795	0.000675432	1.12846	YPL263C	KEL3	16	-	44589	46549
YLR062C	1.40906	7.56061	0.000118035	0.000675554	1.40906	YLR062C		NA		NA	NA
YBOX_TRN1000001	-1.57217	6.73999	0.000118759	0.000679331	-1.57217	YBOX_TRN1000001	YBOX_TRN1000001:TRN_TI(UAU)D_SGDID:S000006613_Chr04_tRNA_0	NA		NA	NA
YML125C	0.83665	11.2028	0.000118917	0.000679866	0.83665	YML125C	PGA3	13	-	20693	21741
YNR039C	1.16673	8.43446	0.000119119	0.00068065	1.16673	YNR039C	ZRG17	14	-	697592	699472
YER136W	0.906057	9.99245	0.000119311	0.000681155	0.906057	YER136W	GDI1	5	+	439489	441225
YLR399C	-0.78424	9.28631	0.000119336	0.000681155	-0.78424	YLR399C	BDF1	12	-	919203	921643
YKL026C	-0.870704	8.95079	0.000119565	0.000682094	-0.870704	YKL026C	GPX1	11	-	388672	389624
YEL034W	1.45727	11.6096	0.000120055	0.00068452	1.45727	YEL034W		NA		NA	NA
YBOX_IGR1000162	-1.32573	7.70954	0.00012016	0.000684748	-1.32573	YBOX_IGR1000162	YBOX_IGR1000162:gER03_5:gER03_5:Chr05:(430683..431125):443:bp._187_0	NA		NA	NA
YFL046W	0.890201	9.09394	0.000121323	0.000691004	0.890201	YFL046W	FMP32	6	+	42745	43593
YOR265W	0.910489	7.73607	0.000121514	0.000691376	0.910489	YOR265W	RBL2	15	+	820427	820923
YHR021C	1.52482	10.9491	0.000121519	0.000691376	1.52482	YHR021C	RPS27B	8	-	147774	148742
YNL065W	-2.28729	8.02928	0.000122075	0.000693707	-2.28729	YNL065W	AQR1	14	+	503603	505548
YPR018W	0.907478	7.23363	0.000122197	0.000693707	0.907478	YPR018W	RLF2	16	+	594355	596379
YGL222C	-1.07918	7.44566	0.000122211	0.000693707	-1.07918	YGL222C	EDC1	7	-	80790	81230
CUT797	-1.05989	6.24955	0.000122274	0.000693707	-1.05989	CUT797	CUT797	14	-	64614	64814
YDR512C	1.02329	7.80141	0.000122278	0.000693707	1.02329	YDR512C	EMI1	4	-	1470417	1470825
YPL231W	1.16476	12.5915	0.000122322	0.000693707	1.16476	YPL231W	FAS2	16	+	108585	114369
YLR215C	1.01448	7.72468	0.000122539	0.000694395	1.01448	YLR215C	CDC123	12	-	570621	571909
YPR030W	-1.63088	10.1122	0.000122575	0.000694395	-1.63088	YPR030W	CSR2	16	+	627843	629235
YOR269W	1.11363	6.76083	0.000122867	0.000695677	1.11363	YOR269W	PAC1	15	+	826291	828019
YKR018C	-0.813049	10.338	0.00012338	0.000698044	-0.813049	YKR018C	YKR018C	11	-	473264	475592
YGL127C	-0.971687	9.97917	0.00012346	0.000698044	-0.971687	YGL127C	SOH1	7	-	270279	270823
YIL124W	0.891397	10.289	0.000123483	0.000698044	0.891397	YIL124W	AYR1	9	+	126153	127169
YLR406C	0.97723	8.60576	0.000123604	0.000698355	0.97723	YLR406C	RPL31B	12	-	930716	931804
YDL145C	1.03073	9.52155	0.000123806	0.000699122	1.03073	YDL145C	COP1	4	-	194397	198461
YGL080W	1.6067	10.3518	0.000123985	0.000699756	1.6067	YGL080W	FMP37	7	+	358555	359243
YAL033W	1.23376	7.32383	0.000124221	0.000700716	1.23376	YAL033W	POP5	1	+	82695	83311
YBOX_OCH1000200	0.865951	6.91007	0.000124936	0.00070437	0.865951	YBOX_OCH1000200	YBOX_OCH1000200:YBR093C_PHO5_SGDID:S0000297_Chr02_430945-429542_RC_Ver_ORF_847_0	NA		NA	NA
YMR087W	1.37715	8.01559	0.000125133	0.000705107	1.37715	YMR087W	YMR087W	13	+	442097	443281
YMR244C-A	1.19016	8.87786	0.000125717	0.000708022	1.19016	YMR244C-A	YMR244C-A	13	-	758429	759421
YMR120C	1.32058	8.38356	0.000126077	0.00070967	1.32058	YMR120C	ADE17	13	-	507341	509333
YBOX_OCH1000018	-0.805122	10.0834	0.000126257	0.000710306	-0.805122	YBOX_OCH1000018	YBOX_OCH1000018:YBR108W_YBR108W_SGDID:S0000312_Chr02_454816-457659_Unc_ORF_2491_0	NA		NA	NA
YHR162W	-1.0427	12.4442	0.000126814	0.000713057	-1.0427	YHR162W	YHR162W	8	+	422634	423578
YBOX_ONO1000104	-0.907964	8.52638	0.000127317	0.000715326	-0.907964	YBOX_ONO1000104	YBOX_ONO1000104:YNL138W-A_RCP10_SGDID:S0028509_Chr14_366033-366035,366158-366412_intron_removed_Unc_ORF_18	NA		NA	NA
YMR124W	1.15768	8.73283	0.000127352	0.000715326	1.15768	YMR124W	YMR124W	13	+	514185	517273
NM_001179818	1.33601	7.92389	0.000128847	0.000723239	1.33601	NM_001179818		NA		NA	NA
YBOX_OCH1000073	1.48437	8.01916	0.000128898	0.000723239	1.48437	YBOX_OCH1000073	YBOX_OCH1000073:YJL159W_HSP150_SGDID:S0003695_Chr10_120444-121607_Ver_ORF_110_0	NA		NA	NA
YJL098W	0.742358	9.74624	0.000129003	0.000723442	0.742358	YJL098W	SAP185	10	+	241896	245256
YKL154W	0.91562	7.3463	0.000129102	0.000723615	0.91562	YKL154W	SRP102	11	+	161516	162388
YHR197W	1.45672	7.78608	0.000129327	0.00072417	1.45672	YHR197W	RIX1	8	+	493884	496268
YBR017C	0.89316	7.72231	0.000129338	0.00072417	0.89316	YBR017C	KAP104	2	-	270684	273836
YDR152W	0.875924	10.2615	0.000129553	0.00072461	0.875924	YDR152W	GIR2	4	+	765644	766540
SUT623	-0.855675	7.36276	0.000129554	0.00072461	-0.855675	SUT623	SUT623	10	-	136804	137028
YBOX_CMM1000020	-2.42667	7.26839	0.000129647	0.00072475	-2.42667	YBOX_CMM1000020	YBOX_CMM1000020:mCM038079:MJ-1000-72_435_a_28_1	NA		NA	NA
YMR107W	-1.45106	14.1783	0.000130762	0.000730595	-1.45106	YMR107W	SPG4	13	+	482953	483553
YNL289W	1.18331	6.88517	0.000131084	0.000732004	1.18331	YNL289W	PCL1	14	+	87827	88875
YDR532C	-0.976193	8.38124	0.000131464	0.000733738	-0.976193	YDR532C	YDR532C	4	-	1499361	1500561
YOR122C	0.922143	10.9269	0.000131556	0.000733865	0.922143	YOR122C		NA		NA	NA
YLR291C	0.866161	7.84667	0.000132223	0.000737197	0.866161	YLR291C	GCD7	12	-	718149	719525
YNL146W	0.846289	6.83676	0.000132375	0.000737655	0.846289	YNL146W	YNL146W	14	+	351587	352283
YHL003C	1.04744	8.38062	0.000133012	0.000740817	1.04744	YHL003C	LAG1	8	-	100406	102046
YGL123W	0.773581	12.7539	0.000133082	0.000740818	0.773581	YGL123W	RPS2	7	+	277491	278475
YFL041W	-0.849857	10.1395	0.000133175	0.000740942	-0.849857	YFL041W	FET5	6	+	49113	51169
YCR073C	0.859679	8.07637	0.000135121	0.000751377	0.859679	YCR073C	SSK22	3	-	242494	246678
YKL059C	-0.851125	8.55036	0.000135321	0.000752092	-0.851125	YKL059C	MPE1	11	-	327583	329159
YKL039W	0.978434	9.29541	0.00013562	0.00075336	0.978434	YKL039W	PTM1	11	+	362099	364076
YPL188W	0.956061	9.19335	0.000135947	0.000754779	0.956061	YPL188W	POS5	16	+	191401	192857
TLC1	-1.16436	8.911	0.000136193	0.000755746	-1.16436	TLC1	TLC1	2	+	307568	308896
YBOX_OCH1000203	1.37014	13.5998	0.000136409	0.000756547	1.37014	YBOX_OCH1000203	YBOX_OCH1000203:YDR155C_CPR1_SGDID:S0002562_Chr04_768995-768507_RC_Ver_ORF_193_0	NA		NA	NA
YER040W	-0.740816	8.88218	0.000136481	0.000756547	-0.740816	YER040W	GLN3	5	+	229713	232217
YJL190C	0.937532	8.81854	0.000136729	0.000757526	0.937532	YJL190C	RPS22A	10	-	74669	75381
YNR010W	-1.12087	8.31237	0.000136834	0.000757714	-1.12087	YNR010W	CSE2	14	+	643692	644308
YNL196C	-2.07447	8.37566	0.000137147	0.000759008	-2.07447	YNL196C		NA		NA	NA
YHR018C	0.895303	9.26544	0.000137278	0.000759008	0.895303	YHR018C	ARG4	8	-	139790	141454
YMR072W	1.15385	8.50185	0.000137283	0.000759008	1.15385	YMR072W	ABF2	13	+	411529	412241
YBR099C	1.55383	7.67551	0.000137441	0.00075948	1.55383	YBR099C		NA		NA	NA
YBOX_OCH1000034	-1.00402	14.6551	0.000137974	0.000762028	-1.00402	YBOX_OCH1000034	YBOX_OCH1000034:YDR134C_YDR134C_SGDID:S0002541_Chr04_721476-721066_RC_Pseudogene_ORF_268_0	NA		NA	NA
YBOX_JXN1000017	-1.49652	7.30093	0.000138905	0.000766772	-1.49652	YBOX_JXN1000017	YBOX_JXN1000017:JXN_EI_5_Q0045:NC_001224:22207..22286	NA		NA	NA
YHLComega1,YHL047C	0.754568	10.4324	0.00013898	0.000766783	0.754568	YHLComega1,YHL047C	YHLComega1,ARN2	8	-	7957	11029
YPR133C	-0.714626	9.3088	0.000139091	0.000766998	-0.714626	YPR133C	SPN1	16	-	795863	797295
YBOX_JXN1000117	1.16138	8.43589	0.000139921	0.000770387	1.16138	YBOX_JXN1000117	YBOX_JXN1000117:JXN_EE20_2_YCL005W-A:NC_001135:join(107156..107190,107287..107321)	NA		NA	NA
YDR162C	0.959749	8.61216	0.000140041	0.000770387	0.959749	YDR162C	NBP2	4	-	780304	781232
YFR028C	1.2521	8.71197	0.000140102	0.000770387	1.2521	YFR028C	CDC14	6	-	208421	210093
YER046W	0.835313	9.33712	0.000140159	0.000770387	0.835313	YER046W	SPO73	5	+	242497	243689
YDL132W	1.06995	8.76895	0.000140181	0.000770387	1.06995	YDL132W	CDC53	4	+	224001	226785
YNR002C	1.53019	14.0992	0.000140198	0.000770387	1.53019	YNR002C	ATO2	14	-	632872	633904
YNL282W	0.893861	8.12464	0.000140216	0.000770387	0.893861	YNL282W	POP3	14	+	107643	108427
YBOX_ONO1000121	-2.12557	7.569	0.000140342	0.000770678	-2.12557	YBOX_ONO1000121	YBOX_ONO1000121:YOR376W-A_YOR376W-A_SGDID:S0028586_Chr15_1045192-1045347_Unc_ORF_31	NA		NA	NA
YIL034C	0.731227	9.86338	0.000140589	0.000771303	0.731227	YIL034C	CAP2	9	-	289165	290117
YPL113C	1.23038	8.76377	0.000140602	0.000771303	1.23038	YPL113C	YPL113C	16	-	335717	337157
YBOX_ONO1000021	-1.27467	9.52886	0.000140738	0.000771653	-1.27467	YBOX_ONO1000021	YBOX_ONO1000021:YDL160C-A_YDL160C-A_SGDID:S0028520_Chr04_169609-169367_RC_Unc_ORF_85	NA		NA	NA
YJL097W	1.22379	7.60302	0.000141279	0.00077396	1.22379	YJL097W	PHS1	10	+	245528	246312
YBR131W	0.925222	8.12547	0.000141306	0.00077396	0.925222	YBR131W	CCZ1	2	+	497144	499456
YJR146W,YJR147W	-2.93614	6.61986	0.00014155	0.000774897	-2.93614	YJR146W,YJR147W	YJR146W,HMS2	10	+	704072	705672
YJR047C	1.12733	7.46152	0.000143063	0.000782774	1.12733	YJR047C	ANB1	10	-	524796	525420
YCR016W	1.11669	7.64182	0.000143449	0.000784481	1.11669	YCR016W	YCR016W	3	+	143602	144674
YFL009W	-0.843823	10.0044	0.000144056	0.000787392	-0.843823	YFL009W	CDC4	6	+	115969	118545
YBOX_IGX1000031	0.86677	10.239	0.000144489	0.000789353	0.86677	YBOX_IGX1000031	YBOX_IGX1000031:IGX_453_21:IGX_YM_865904C:Chr13:(complement(865829..865929))	NA		NA	NA
YLR432W	1.0566	9.69764	0.000144822	0.00079076	1.0566	YLR432W	IMD3	12	+	1002400	1004408
YBOX_IGR1000168	-1.53597	11.0425	0.000146773	0.000800844	-1.53597	YBOX_IGR1000168	YBOX_IGR1000168:gGR07_1:gGR07_1:Chr07:(548469..549469):1001:bp._196_0	NA		NA	NA
YPR150W	1.21296	9.18953	0.00014682	0.000800844	1.21296	YPR150W	YPR150W	16	+	830859	831067
YML081W	-0.719095	10.8414	0.000146924	0.000800996	-0.719095	YML081W	YML081W	13	+	104641	108585
YHL026C	-1.32824	8.66401	0.000147361	0.000802964	-1.32824	YHL026C	YHL026C	8	-	53133	54246
CUT741	-0.828849	7.56984	0.000147509	0.000803357	-0.828849	CUT741	CUT741	12	-	633621	634005
YLR257W	-1.32396	10.2203	0.000147717	0.000804077	-1.32396	YLR257W	YLR257W	12	+	658617	659905
YOR216C	1.38648	8.31745	0.000149083	0.000811093	1.38648	YOR216C	RUD3	15	-	747478	749038
YNR061C	0.888603	7.85187	0.00014921	0.000811367	0.888603	YNR061C	YNR061C	14	-	742544	743632
YMR008C	-0.736097	10.3906	0.000149637	0.000813274	-0.736097	YMR008C	PLB1	13	-	280269	282781
YGL144C	0.923248	9.29205	0.000149907	0.00081432	0.923248	YGL144C	ROG1	7	-	232423	234623
YBOX_TRN1000025	-2.06929	8.49888	0.000150519	0.000817223	-2.06929	YBOX_TRN1000025	YBOX_TRN1000025:TRN_TR(CCU)J_HSX1_SGDID:S000006707_Chr10_tRNA_1	NA		NA	NA
YOR094W	0.90041	8.37896	0.00015098	0.000819308	0.90041	YOR094W	ARF3	15	+	502698	503498
YLR192C	0.896688	8.93803	0.000151115	0.00081962	0.896688	YLR192C	HCR1	12	-	538453	539653
SUT238	-0.911855	6.52016	0.000151632	0.000822003	-0.911855	SUT238	SUT238	11	+	466060	468788
YOR044W	-0.978435	9.15933	0.000152671	0.000827211	-0.978435	YOR044W	IRC23	15	+	412706	413626
YGR158C	1.18093	8.1202	0.000152989	0.000828509	1.18093	YGR158C	MTR3	7	-	805063	806095
YJL049W	0.903495	7.11118	0.000153372	0.000830159	0.903495	YJL049W	YJL049W	10	+	345896	347432
YJL030W	0.769972	8.39432	0.000153497	0.00083041	0.769972	YJL030W	MAD2	10	+	387568	388424
YNL009W	1.21597	9.39266	0.000154035	0.000832892	1.21597	YNL009W	IDP3	14	+	614748	615868
YDR155C	1.31104	13.6206	0.000154294	0.000833845	1.31104	YDR155C		NA		NA	NA
SUT789	-0.957081	5.71459	0.000154389	0.000833845	-0.957081	SUT789	SUT789	15	-	817055	818135
snR39B	-1.40943	8.91984	0.00015447	0.000833845	-1.40943	snR39B	SNR39B	7	-	366399	366471
YBL051C	0.784678	10.0709	0.000154527	0.000833845	0.784678	YBL051C	PIN4	2	-	122347	124843
CUT664	-1.48144	8.18369	0.000154921	0.000835544	-1.48144	CUT664	CUT664	9	-	259613	259909
YOL055C	0.986677	9.56122	0.000155763	0.000839658	0.986677	YOL055C	THI20	15	-	224390	226454
YML112W	-0.810596	9.29634	0.000157113	0.000846491	-0.810596	YML112W	CTK3	13	+	45041	46033
YFR051C	0.805578	10.6924	0.000157191	0.000846491	0.805578	YFR051C	RET2	6	-	250093	251837
YBL113C	0.901583	13.1842	0.000157984	0.000850329	0.901583	YBL113C		NA		NA	NA
YJL133C-A	-1.10994	13.49	0.000158713	0.000853819	-1.10994	YJL133C-A	YJL133C-A	10	-	159460	159884
YKL187C	1.48481	9.7755	0.000158919	0.000854491	1.48481	YKL187C	YKL187C	11	-	89192	91128
YBOX_JXN1000024	1.3087	6.64452	0.000159702	0.000858267	1.3087	YBOX_JXN1000024	YBOX_JXN1000024:JXN_IE_1_YCR028C-A:NC_001135:complement(173071..173150)	NA		NA	NA
YBR212W	-1.06902	12.1131	0.000160169	0.000860341	-1.06902	YBR212W	NGR1	2	+	647448	650056
YKR027W	0.941872	6.8542	0.000160459	0.000861456	0.941872	YKR027W	BCH2	11	+	490908	493388
YJR040W	1.53737	7.95186	0.000160603	0.000861796	1.53737	YJR040W	GEF1	10	+	507568	510104
SUT656	1.29341	7.74437	0.000160755	0.000862172	1.29341	SUT656	SUT656	11	-	19757	21213
CUT635	0.895804	6.32124	0.000161538	0.000865931	0.895804	CUT635	CUT635	7	-	1039406	1039830
YLR411W	1.85654	6.86253	0.000162019	0.000868069	1.85654	YLR411W		NA		NA	NA
YCR003W	1.10245	7.35122	0.000162896	0.000872326	1.10245	YCR003W	MRPL32	3	+	118602	119290
YGR078C	1.01301	8.82065	0.000163458	0.000874895	1.01301	YGR078C	PAC10	7	-	639719	640415
YBOX_INT1000208	1.53228	7.35695	0.000163975	0.000877219	1.53228	YBOX_INT1000208	YBOX_INT1000208:INT_1_YKR095W-A:NC_001143:625544..625618	NA		NA	NA
YLL028W	1.37632	8.9477	0.00016493	0.000881877	1.37632	YLL028W	TPO1	12	+	84649	87017
YLR148W	0.812696	6.12822	0.000165124	0.000882468	0.812696	YLR148W	PEP3	12	+	434569	437497
YLR261C	0.946518	9.97274	0.000165358	0.000883275	0.946518	YLR261C		NA		NA	NA
YJR086W	-0.965437	9.61638	0.000165669	0.000884491	-0.965437	YJR086W		NA		NA	NA
CUT643	-1.70132	8.6737	0.000167113	0.000891469	-1.70132	CUT643	CUT643	8	-	208854	209286
YEL068C	0.862627	8.34618	0.000167145	0.000891469	0.862627	YEL068C	YEL068C	5	-	25373	25989
YIL137C	0.820633	9.43904	0.000167603	0.000893462	0.820633	YIL137C	TMA108	9	-	89885	92829
YMR052W	-0.862281	7.73144	0.000168152	0.000894907	-0.862281	YMR052W	FAR3	13	+	379569	380889
YOL111C	-0.869072	9.95115	0.000168204	0.000894907	-0.869072	YOL111C	MDY2	15	-	108126	109054
YPL196W	-0.943252	9.00515	0.000168213	0.000894907	-0.943252	YPL196W	OXR1	16	+	174977	175905
YOR063W	0.901534	11.4899	0.000168332	0.000895092	0.901534	YOR063W	RPL3	15	+	444650	445970
YMR118C	1.89454	9.38558	0.000168446	0.000895246	1.89454	YMR118C	YMR118C	13	-	502141	502773
YGR036C	1.02047	9.03623	0.000168636	0.000895805	1.02047	YGR036C	CAX4	7	-	557599	559039
YBOX_TIL1000045	1.32286	6.77416	0.00016876	0.000896012	1.32286	YBOX_TIL1000045	YBOX_TIL1000045:TIL_YBR162C_TOS1_6_13	NA		NA	NA
YPR117W	1.01289	9.92448	0.000168881	0.000896035	1.01289	YPR117W		NA		NA	NA
YBR120C	-1.14212	8.12688	0.000168934	0.000896035	-1.14212	YBR120C	CBP6	2	-	480356	481004
YOR374W	1.80463	15.4543	0.000169348	0.000897782	1.80463	YOR374W	ALD4	15	+	1039787	1041539
YPR189W	1.08273	7.44938	0.000169493	0.000898101	1.08273	YPR189W	SKI3	16	+	912555	916939
YHR161C	-0.778088	9.13912	0.00016963	0.000898374	-0.778088	YHR161C	YAP1801	8	-	420198	422726
YBOX_AAA1000080	-1.01439	10.3055	0.000170484	0.000902445	-1.01439	YBOX_AAA1000080	POLYA_DS100_YOR302W_Chr15_(884190..884289)_9:YBOX_AAA1000080	NA		NA	NA
YAL021C	0.991356	7.64691	0.000170812	0.000903733	0.991356	YAL021C	CCR4	1	-	110619	113435
YNL143C	-0.786761	8.44574	0.000173209	0.000915952	-0.786761	YNL143C	YNL143C	14	-	356375	356943
[truncated: 1,454 more rows]

## Sheet: CIT sorted by fold change
CIT 1 sorted by fold change
SystematicName	logFC	AveExpr	P.Value	adj.P.Val	CIT1	locus_tag	gene_name	chromosome	strand	start	end
YBOX_INT1000074	-4.79295	8.75593	3.13384e-06	5.61159e-05	-4.79295	YBOX_INT1000074	YBOX_INT1000074:INT_4_Q0105:NC_001224:41091..42507	NA		NA	NA
CUT917	-4.27713	6.09493	1.16916e-07	9.88734e-06	-4.27713	CUT917	CUT917	16	-	833479	834071
YBR105C	-4.09469	10.8557	7.79904e-10	2.06109e-06	-4.09469	YBR105C	VID24	2	-	450731	452115
YOL014W	-4.05816	6.09269	6.53477e-10	2.06109e-06	-4.05816	YOL014W	YOL014W	15	+	299490	300282
YBOX_SNO1000001	-4.03639	8.18794	1.64886e-08	4.15003e-06	-4.03639	YBOX_SNO1000001	YBOX_SNO1000001:SNO_SNR189_SNR189_SGDID:S000007314_Chr03_RC_snoRNA_114	NA		NA	NA
YNL077W	-3.95867	11.1823	5.3787e-11	5.68583e-07	-3.95867	YNL077W	APJ1	14	+	481267	482939
YBOX_JXN1000020	-3.95072	8.05106	4.40723e-07	1.75625e-05	-3.95072	YBOX_JXN1000020	YBOX_JXN1000020:JXN_EI_3_Q0120:NC_001224:39178..39257	NA		NA	NA
YLR053C	-3.92875	8.65085	7.66377e-09	3.64681e-06	-3.92875	YLR053C	YLR053C	12	-	248085	248381
YHL021C	-3.74158	9.92015	1.00045e-08	3.64681e-06	-3.74158	YHL021C	FMP12	8	-	64398	65910
SUT350	-3.65206	11.083	3.00896e-10	1.59039e-06	-3.65206	SUT350	SUT350	15	+	31665	33257
YBOX_TIL1000006	-3.48341	6.8626	0.00050102	0.00213044	-3.48341	YBOX_TIL1000006	YBOX_TIL1000006:TIL_YHL036W_MUP3_5_222	NA		NA	NA
YBOX_JXN1000021	-3.41309	9.64126	9.14243e-07	2.61125e-05	-3.41309	YBOX_JXN1000021	YBOX_JXN1000021:JXN_IE_3_Q0120:NC_001224:40801..40880	NA		NA	NA
YBOX_TIL1000008	-3.37043	9.78231	1.58216e-08	4.07928e-06	-3.37043	YBOX_TIL1000008	YBOX_TIL1000008:TIL_YHL036W_MUP3_7_164	NA		NA	NA
YJL144W	-3.36358	10.1777	2.65017e-07	1.42266e-05	-3.36358	YJL144W	YJL144W	10	+	146328	146880
YBOX_RRN1000011	-3.32792	11.0145	5.70304e-07	2.05561e-05	-3.32792	YBOX_RRN1000011	YBOX_RRN1000011:RRN_ETS2-1:ETS2-1:SGDID:S000029718:	NA		NA	NA
YBOX_IGR1000123	-3.3174	9.78635	1.19736e-08	3.70862e-06	-3.3174	YBOX_IGR1000123	YBOX_IGR1000123:NOL046W:NOL046W:Chr15:(33182..33335):154:bp._12_0	NA		NA	NA
YGR142W	-3.28961	10.2418	4.28299e-09	3.64681e-06	-3.28961	YGR142W	BTN2	7	+	772331	773739
YBOX_INT1000077	-3.2714	6.73328	7.40542e-06	9.4203e-05	-3.2714	YBOX_INT1000077	YBOX_INT1000077:INT_2_Q0120:NC_001224:37737..39140	NA		NA	NA
YBOX_TIL1000007	-3.24608	7.74459	9.45179e-06	0.000110648	-3.24608	YBOX_TIL1000007	YBOX_TIL1000007:TIL_YHL036W_MUP3_6_73	NA		NA	NA
YNR014W	-3.23798	9.73262	3.25261e-09	3.64681e-06	-3.23798	YNR014W	YNR014W	14	+	652428	653156
YNL194C	-3.22129	10.5933	5.74135e-09	3.64681e-06	-3.22129	YNL194C	YNL194C	14	-	272487	273703
YBOX_SNO1000008	-3.19589	8.32212	4.56908e-08	6.688e-06	-3.19589	YBOX_SNO1000008	YBOX_SNO1000008:SNO_SNR52_SNR52_SGDID:S000006443_Chr05_RC_snoRNA_21	NA		NA	NA
snR52	-3.17936	8.87646	7.88208e-07	2.3943e-05	-3.17936	snR52	SNR52	5	-	431117	431221
YBOX_SNO1000020	-3.1726	8.16991	1.19303e-05	0.000129615	-3.1726	YBOX_SNO1000020	YBOX_SNO1000020:SNO_SNR60_SNR60_SGDID:S000006451_Chr10_RC_snoRNA_34	NA		NA	NA
YMR165C	-3.14519	12.1769	1.15787e-09	2.44796e-06	-3.14519	YMR165C	PAH1	13	-	589909	592741
YBOX_SNO1000021	-3.14275	8.43464	6.38408e-07	2.18402e-05	-3.14275	YBOX_SNO1000021	YBOX_SNO1000021:SNO_SNR61_SNR61_SGDID:S000006452_Chr12_RC_snoRNA_20	NA		NA	NA
YBOX_TRN1000015	-3.13989	8.04787	4.51137e-07	1.77285e-05	-3.13989	YBOX_TRN1000015	YBOX_TRN1000015:TRN_TY(GUA)Q_SGDID:S000007338_ChrMt_tRNA_14	NA		NA	NA
YBOX_INT1000075	-3.1236	8.64435	4.69784e-06	7.07099e-05	-3.1236	YBOX_INT1000075	YBOX_INT1000075:INT_5_Q0105:NC_001224:42559..43296	NA		NA	NA
YPL026C	-3.07353	10.754	3.84547e-07	1.64577e-05	-3.07353	YPL026C	SKS1	16	-	500407	502247
YIL045W	-3.04789	10.1525	8.80221e-09	3.64681e-06	-3.04789	YIL045W	PIG2	9	+	270777	272921
YBOX_JXN1000119	-3.04089	9.43939	4.3405e-06	6.72778e-05	-3.04089	YBOX_JXN1000119	YBOX_JXN1000119:JXN_EE20_3_Q0120:NC_001224:join(39183..39217,40841..40875)	NA		NA	NA
YNL093W	-3.03045	8.57621	1.16421e-06	2.97268e-05	-3.03045	YNL093W	YPT53	14	+	449739	450827
YBOX_OCH1000108	-3.02434	8.80513	1.67196e-07	1.20234e-05	-3.02434	YBOX_OCH1000108	YBOX_OCH1000108:YOL155C_YOL155C_SGDID:S0005515_Chr15_31605-28702_RC_Unc_ORF_70_0	NA		NA	NA
YBOX_TIL1000296	-3.02328	7.85841	8.78307e-08	8.67718e-06	-3.02328	YBOX_TIL1000296	YBOX_TIL1000296:TIL_YOR116C_1501_1800_229_0	NA		NA	NA
YJR152W	-3.01003	9.41663	3.99656e-07	1.68317e-05	-3.01003	YJR152W	DAL5	10	+	718160	721312
YMR316W	-2.96663	10.2596	2.90158e-05	0.000242461	-2.96663	YMR316W	DIA1	13	+	904761	905921
YBOX_RRN1000018	-2.96582	11.3331	9.80626e-08	8.88209e-06	-2.96582	YBOX_RRN1000018	YBOX_RRN1000018:RRN_JXN_25S_ETS2:Chr12::RC:25S_ETS2:overlap	NA		NA	NA
YJR146W,YJR147W	-2.93614	6.61986	0.00014155	0.000774897	-2.93614	YJR146W,YJR147W	YJR146W,HMS2	10	+	704072	705672
YBOX_SNO1000060	-2.90699	12.2242	2.17508e-06	4.55303e-05	-2.90699	YBOX_SNO1000060	YBOX_SNO1000060:SNO_SNR44_SNR44_SGDID:S000006504_Chr12_snoRNA_61	NA		NA	NA
YOR338W	-2.88169	9.61466	1.90948e-07	1.2965e-05	-2.88169	YOR338W	YOR338W	15	+	956747	958147
YER124C	-2.85423	7.37523	4.02175e-08	6.6428e-06	-2.85423	YER124C	DSE1	5	-	406805	409125
YDR277C	-2.84188	10.091	3.37925e-06	5.80022e-05	-2.84188	YDR277C	MTH1	4	-	1014193	1015881
YBOX_SNO1000019	-2.83043	10.0124	7.76399e-09	3.64681e-06	-2.83043	YBOX_SNO1000019	YBOX_SNO1000019:SNO_SNR24_SNR24_SGDID:S000007501_Chr13_RC_snoRNA_19	NA		NA	NA
CUT807	-2.82219	9.37091	2.4035e-05	0.000212082	-2.82219	CUT807	CUT807	14	-	358471	358927
YBR296C	-2.81116	9.81885	7.562e-05	0.000479532	-2.81116	YBR296C	PHO89	2	-	796564	798580
CUT672	-2.80914	7.54807	2.79888e-07	1.42803e-05	-2.80914	CUT672	CUT672	10	-	96757	97501
YBL086C	-2.80847	9.03925	7.7388e-09	3.64681e-06	-2.80847	YBL086C	YBL086C	2	-	61213	62765
YBOX_SNR1000004	-2.7988	11.6718	4.81387e-08	6.69571e-06	-2.7988	YBOX_SNR1000004	YBOX_SNR1000004:SNR_SNR14_SNR14_SGDID:S000006499_Chr05_RC_snRNA_8	NA		NA	NA
CUT843	-2.7937	7.33195	9.92763e-09	3.64681e-06	-2.7937	CUT843	CUT843	15	-	519910	520422
YNL277W	-2.76701	10.2482	9.51196e-07	2.65712e-05	-2.76701	YNL277W	MET2	14	+	117251	118891
YCR021C	-2.74913	13.5603	6.7261e-06	8.82154e-05	-2.74913	YCR021C	HSP30	3	-	156030	157214
YML118W	-2.74321	8.15233	8.74784e-09	3.64681e-06	-2.74321	YML118W	NGL3	13	+	32233	34105
YOL047C	-2.71351	8.13175	9.55647e-05	0.00057236	-2.71351	YOL047C		NA		NA	NA
YBR101C	-2.70564	11.3752	3.66538e-08	6.3027e-06	-2.70564	YBR101C	FES1	2	-	443739	444755
YOL128C	-2.7033	7.62592	1.24828e-05	0.000134238	-2.7033	YOL128C	YGK3	15	-	78262	79478
snR35	-2.70143	8.82631	6.55034e-09	3.64681e-06	-2.70143	snR35	SNR35	15	-	759206	759526
YBOX_SNO1000052	-2.6975	7.96012	1.54544e-08	4.07928e-06	-2.6975	YBOX_SNO1000052	YBOX_SNO1000052:SNO_SNR76_SNR76_SGDID:S000007310_Chr13_snoRNA_32	NA		NA	NA
YBOX_SNO1000047	-2.6827	7.58135	4.88287e-05	0.000345957	-2.6827	YBOX_SNO1000047	YBOX_SNO1000047:SNO_SNR73_SNR73_SGDID:S000007307_Chr13_snoRNA_9	NA		NA	NA
YNL142W	-2.67418	12.6208	1.95853e-06	4.24255e-05	-2.67418	YNL142W	MEP2	14	+	357179	358971
YBOX_INT1000079	-2.67399	6.58505	0.000680567	0.00271584	-2.67399	YBOX_INT1000079	YBOX_INT1000079:INT_1_Q0115:NC_001224:36955..37722	NA		NA	NA
YBOX_RET1000005	-2.65501	10.5983	5.77234e-07	2.06845e-05	-2.65501	YBOX_RET1000005	YBOX_RET1000005:RET_YILWTY3-1:SGDID:S000007020:Chr09:205217-210644:retrotransposon_3	NA		NA	NA
YBOX_TIL1000010	-2.65293	11.0012	4.95549e-07	1.87088e-05	-2.65293	YBOX_TIL1000010	YBOX_TIL1000010:TIL_YHL036W_MUP3_9_0	NA		NA	NA
YBOX_TRN1000026	-2.63353	8.04887	3.53071e-06	5.96217e-05	-2.63353	YBOX_TRN1000026	YBOX_TRN1000026:TRN_TV(UAC)Q_SGDID:S000007336_ChrMt_tRNA_6	NA		NA	NA
YML130C	-2.62663	10.4476	6.3514e-09	3.64681e-06	-2.62663	YML130C	ERO1	13	-	11437	13269
YPR093C	-2.62356	8.42502	1.32604e-07	1.06253e-05	-2.62356	YPR093C	ASR1	16	-	719359	720607
SUT174	-2.61735	6.47787	2.42083e-05	0.000213255	-2.61735	SUT174	SUT174	8	+	522204	522596
YDR481C	-2.61003	11.0214	1.43584e-08	4.07928e-06	-2.61003	YDR481C	PHO8	4	-	1418441	1420289
RPR1	-2.60782	11.8851	9.95636e-07	2.67129e-05	-2.60782	RPR1	RPR1	5	-	117661	118117
YLR142W	-2.58163	11.7408	2.48345e-07	1.42266e-05	-2.58163	YLR142W	PUT1	12	+	425185	426737
YBOX_NCR1000005	-2.57769	12.6885	1.99276e-06	4.29169e-05	-2.57769	YBOX_NCR1000005	YBOX_NCR1000005:NCR_RPR1_RPR1_SGDID:S000006490,_Chr05_from_118035-117667,_reverse_complement,_	NA		NA	NA
Q0275	-2.57671	9.58956	3.33239e-07	1.52944e-05	-2.57671	Q0275		NA		NA	NA
YLR286C	-2.57319	11.0591	1.17994e-08	3.70862e-06	-2.57319	YLR286C		NA		NA	NA
snR76	-2.57133	7.96133	5.21607e-06	7.51214e-05	-2.57133	snR76	SNR76	13	+	297729	297913
YBOX_TIL1000009	-2.55796	8.34536	4.47416e-08	6.688e-06	-2.55796	YBOX_TIL1000009	YBOX_TIL1000009:TIL_YHL036W_MUP3_8_99	NA		NA	NA
YBOX_RRN1000003	-2.55352	12.4227	1.32679e-07	1.06253e-05	-2.55352	YBOX_RRN1000003	YBOX_RRN1000003:RRN_RDN5-1:RDN5-1:SGDID:S000006479:Chr12:459677-459797:rRNA_22	NA		NA	NA
YOR029W	-2.54584	9.76482	5.79551e-05	0.000391966	-2.54584	YOR029W		NA		NA	NA
YBOX_TIL1000216	-2.54068	8.13593	1.41166e-05	0.000145729	-2.54068	YBOX_TIL1000216	YBOX_TIL1000216:TIL_YDL048C_1_300_88_0	NA		NA	NA
YDR423C	-2.54067	10.6834	3.80907e-09	3.64681e-06	-2.54067	YDR423C	CAD1	4	-	1317985	1319233
YPR154W	-2.53722	10.2631	2.62495e-07	1.42266e-05	-2.53722	YPR154W	PIN3	16	+	834523	835483
YMR013W-A	-2.53719	7.33036	0.000619976	0.00251777	-2.53719	YMR013W-A		NA		NA	NA
YBOX_ONO1000106	-2.53208	9.78152	1.98802e-07	1.2965e-05	-2.53208	YBOX_ONO1000106	YBOX_ONO1000106:YNL277W-A_YNL277W-A_SGDID:S0028852_Chr14_116677-116865_Unc_ORF_26	NA		NA	NA
YHL036W	-2.5308	10.2568	2.35377e-07	1.41373e-05	-2.5308	YHL036W	MUP3	8	+	26057	27953
YBOX_RET1000002	-2.52401	12.8138	2.05039e-07	1.29816e-05	-2.52401	YBOX_RET1000002	YBOX_RET1000002:RET_YARCTY1-1:SGDID:S000006792:Chr01:166163-160239:RC:retrotransposon_4031	NA		NA	NA
YBOX_SNO1000049	-2.52159	9.98745	7.49471e-08	8.08434e-06	-2.52159	YBOX_SNO1000049	YBOX_SNO1000049:SNO_SNR75_SNR75_SGDID:S000007309_Chr13_snoRNA_18	NA		NA	NA
YGR109W-A	-2.51138	11.3899	1.44086e-06	3.41851e-05	-2.51138	YGR109W-A		NA		NA	NA
YBOX_ONO1000092	-2.51038	8.96917	2.85989e-07	1.43279e-05	-2.51038	YBOX_ONO1000092	YBOX_ONO1000092:YMR182W-A_YMR182W-A_SGDID:S0028693_Chr13_625810-625896_Unc_ORF_0	NA		NA	NA
YBOX_SNO1000044	-2.49036	11.3281	1.49715e-07	1.14684e-05	-2.49036	YBOX_SNO1000044	YBOX_SNO1000044:SNO_SNR4_SNR4_SGDID:S000006493_Chr05_snoRNA_21	NA		NA	NA
snR30	-2.49005	10.4205	2.37744e-08	4.87773e-06	-2.49005	snR30	SNR30	12	+	198769	199537
YBOX_SNO1000051	-2.47742	9.18685	5.11012e-08	6.93173e-06	-2.47742	YBOX_SNO1000051	YBOX_SNO1000051:SNO_SNR9_SNR9_SGDID:S000007292_Chr15_RC_snoRNA_88	NA		NA	NA
YKL109W	-2.4721	12.3142	1.17444e-08	3.70862e-06	-2.4721	YKL109W	HAP4	11	+	231546	233898
YGL248W	-2.47153	10.4714	2.16962e-09	3.64681e-06	-2.47153	YGL248W	PDE1	7	+	35497	36841
YOL109W	-2.46793	12.8113	5.7975e-09	3.64681e-06	-2.46793	YOL109W	ZEO1	15	+	110218	110839
YOL106W	-2.4589	9.89177	1.68174e-06	3.77444e-05	-2.4589	YOL106W		NA		NA	NA
SUT102	-2.44527	7.74935	2.03808e-07	1.29816e-05	-2.44527	SUT102	SUT102	6	+	78049	79329
YHR097C	-2.43157	11.5717	1.09339e-06	2.85387e-05	-2.43157	YHR097C	YHR097C	8	-	297357	298701
YBOX_CMM1000020	-2.42667	7.26839	0.000129647	0.00072475	-2.42667	YBOX_CMM1000020	YBOX_CMM1000020:mCM038079:MJ-1000-72_435_a_28_1	NA		NA	NA
Q0105	-2.41378	11.0956	1.06533e-05	0.000119151	-2.41378	Q0105		NA		NA	NA
YBOX_TIL1000215	-2.40423	10.1062	2.32115e-06	4.7704e-05	-2.40423	YBOX_TIL1000215	YBOX_TIL1000215:TIL_YDL048C_1501_1637_64_0	NA		NA	NA
snR75	-2.39597	11.3216	8.43635e-08	8.46837e-06	-2.39597	snR75	SNR75	13	+	297913	297993
YBOX_LTR1000017	-2.39131	10.7871	6.78681e-07	2.2149e-05	-2.39131	YBOX_LTR1000017	YBOX_LTR1000017:YKRCDELTA8:SGDID:S000007058:Chr11:458114-457783_RC_178	NA		NA	NA
YHR071W	-2.36687	9.93107	2.03366e-08	4.67345e-06	-2.36687	YHR071W	PCL5	8	+	236625	237697
YGR110W	-2.3576	11.1368	3.08918e-08	5.76046e-06	-2.3576	YGR110W	YGR110W	7	+	713659	715083
YBOX_IGX1000021	-2.35606	8.52351	9.76198e-06	0.000113027	-2.35606	YBOX_IGX1000021	YBOX_IGX1000021:IGX_337_1:IGX_YK_270281C:Chr11:(complement(270206..270306))	NA		NA	NA
YMR319C	-2.3512	8.71983	3.75224e-07	1.62336e-05	-2.3512	YMR319C	FET4	13	-	912701	914717
YOR264W	-2.34908	8.8586	3.59339e-06	6.0009e-05	-2.34908	YOR264W	DSE3	15	+	818595	820323
YPL055C	-2.34075	11.1511	2.72887e-09	3.64681e-06	-2.34075	YPL055C	LGE1	16	-	453919	455007
YBOX_SNO1000041	-2.33695	8.82695	1.96216e-07	1.2965e-05	-2.33695	YBOX_SNO1000041	YBOX_SNO1000041:SNO_SNR3_SNR3_SGDID:S000006492_Chr10_snoRNA_124	NA		NA	NA
YER150W	-2.33156	13.0857	4.77109e-07	1.82076e-05	-2.33156	YER150W	SPI1	5	+	468345	468953
YPL056C	-2.3086	8.64978	3.3843e-08	6.06363e-06	-2.3086	YPL056C	YPL056C	16	-	453495	453919
YBOX_IGR1000045	-2.30263	8.11964	5.53764e-06	7.79473e-05	-2.30263	YBOX_IGR1000045	YBOX_IGR1000045:NER031W:NER031W:Chr05:(367586..367721):136:bp._11_0	NA		NA	NA
YLR369W	-2.29639	9.57832	2.46597e-06	4.91796e-05	-2.29639	YLR369W	SSQ1	12	+	859439	861623
YER148W	-2.29081	11.4197	8.25805e-09	3.64681e-06	-2.29081	YER148W	SPT15	5	+	465097	466121
YKL043W	-2.28801	11.6139	2.31184e-08	4.87773e-06	-2.28801	YKL043W		NA		NA	NA
YNL065W	-2.28729	8.02928	0.000122075	0.000693707	-2.28729	YNL065W	AQR1	14	+	503603	505548
snR81	-2.28423	10.3451	6.81358e-07	2.2149e-05	-2.28423	snR81	SNR81	15	+	234362	234450
YPR145C-A	-2.28249	7.69162	2.97747e-07	1.45045e-05	-2.28249	YPR145C-A	YPR145C-A	16	-	824503	824919
YGL184C	-2.27509	9.35727	1.07251e-08	3.70862e-06	-2.27509	YGL184C	STR3	7	-	154663	156455
Q0017	-2.26869	10.9302	5.89248e-05	0.000395991	-2.26869	Q0017		NA		NA	NA
CUT918	-2.26795	5.65265	1.38116e-08	4.05561e-06	-2.26795	CUT918	CUT918	16	-	834071	834303
SUT409	-2.26534	10.3142	2.91409e-08	5.7046e-06	-2.26534	SUT409	SUT409	16	+	453411	454067
snR4	-2.2644	12.0327	5.71705e-07	2.05561e-05	-2.2644	snR4	SNR4	5	+	424705	424849
YPR061C	-2.24977	10.6872	9.04464e-09	3.64681e-06	-2.24977	YPR061C	JID1	16	-	675975	676919
YBOX_OCH1000187	-2.23742	8.50721	3.23849e-06	5.66355e-05	-2.23742	YBOX_OCH1000187	YBOX_OCH1000187:US100_YGR109W-A_YGR109W-A_Chr07_(707514..707613)_100_bp._16_0	NA		NA	NA
YHR102W	-2.23562	9.12232	7.86458e-07	2.3943e-05	-2.23562	YHR102W	KIC1	8	+	316401	319905
YMR135C	-2.22409	12.1113	8.53196e-09	3.64681e-06	-2.22409	YMR135C	GID8	13	-	538613	540109
YMR088C	-2.22171	10.1028	1.37773e-07	1.09504e-05	-2.22171	YMR088C	VBA1	13	-	443293	445245
YBR065C	-2.21454	8.41079	1.7277e-05	0.000167402	-2.21454	YBR065C		NA		NA	NA
YER081W	-2.20756	10.7747	3.6966e-08	6.3027e-06	-2.20756	YER081W		NA		NA	NA
CUT438	-2.20733	10.2713	4.0032e-06	6.36358e-05	-2.20733	CUT438	CUT438	1	-	34381	34749
SRG1,YER081W	-2.19387	10.5847	6.05847e-08	7.44699e-06	-2.19387	SRG1,YER081W	SRG1,SER3	5	+	322217	324201
YOR226C	-2.19065	8.7455	4.03426e-06	6.38416e-05	-2.19065	YOR226C	ISU2	15	-	761494	762166
YBOX_OCH1000206	-2.18688	16.518	1.60717e-05	0.000160427	-2.18688	YBOX_OCH1000206	YBOX_OCH1000206:YHR053C_CUP1-1_SGDID:S0001095_Chr08_212721-212536_RC_Ver_ORF_66_0	NA		NA	NA
YDR034C-A	-2.18402	12.8093	6.06528e-07	2.12305e-05	-2.18402	YDR034C-A		NA		NA	NA
YBOX_INT1000068	-2.18358	7.7615	0.000200662	0.00103121	-2.18358	YBOX_INT1000068	YBOX_INT1000068:INT_7_Q0045:NC_001224:25343..26228	NA		NA	NA
YBOX_TIL1000217	-2.1794	8.76346	8.29545e-06	0.000101027	-2.1794	YBOX_TIL1000217	YBOX_TIL1000217:TIL_YDL048C_301_600_224_0	NA		NA	NA
YHR055C	-2.179	16.5486	1.9221e-05	0.000181092	-2.179	YHR055C		NA		NA	NA
YBR183W	-2.17885	9.44675	2.46463e-06	4.91796e-05	-2.17885	YBR183W	YPC1	2	+	595904	597128
YHR053C	-2.17842	16.5699	1.68598e-05	0.00016487	-2.17842	YHR053C		NA		NA	NA
YOR107W	-2.17367	10.3827	2.56909e-07	1.42266e-05	-2.17367	YOR107W	RGS2	15	+	521090	522594
CUT673	-2.17102	6.88807	9.4804e-05	0.000569093	-2.17102	CUT673	CUT673	10	-	99029	99557
YGL015C	-2.17013	8.02216	1.48369e-07	1.14482e-05	-2.17013	YGL015C		NA		NA	NA
YJL172W	-2.17001	9.46314	7.13368e-08	7.77424e-06	-2.17001	YJL172W	CPS1	10	+	97625	99601
YGL035C	-2.16399	11.0856	2.65519e-07	1.42266e-05	-2.16399	YGL035C	MIG1	7	-	431511	433183
YBOX_SNO1000030	-2.15315	9.41709	3.37648e-07	1.52944e-05	-2.15315	YBOX_SNO1000030	YBOX_SNO1000030:SNO_SNR69_SNR69_SGDID:S000006460_Chr11_snoRNA_10	NA		NA	NA
CUT419	-2.14872	9.02418	7.63977e-08	8.15757e-06	-2.14872	CUT419	CUT419	16	+	451699	452227
YLR224W	-2.14665	8.99048	2.97467e-07	1.45045e-05	-2.14665	YLR224W	YLR224W	12	+	586137	587713
YDR502C	-2.13507	9.17051	2.33921e-06	4.78293e-05	-2.13507	YDR502C	SAM2	4	-	1453097	1454497
Q0250	-2.13479	8.6029	7.45157e-06	9.45625e-05	-2.13479	Q0250		NA		NA	NA
YJL056C	-2.13099	8.05114	5.54763e-06	7.7984e-05	-2.13099	YJL056C	ZAP1	10	-	330308	333148
YBOX_ONO1000121	-2.12557	7.569	0.000140342	0.000770678	-2.12557	YBOX_ONO1000121	YBOX_ONO1000121:YOR376W-A_YOR376W-A_SGDID:S0028586_Chr15_1045192-1045347_Unc_ORF_31	NA		NA	NA
YPR099C	-2.11963	9.44568	1.6036e-06	3.65396e-05	-2.11963	YPR099C		NA		NA	NA
YOL016C	-2.11934	11.2983	1.91067e-05	0.000180337	-2.11934	YOL016C	CMK2	15	-	294694	296214
YOR220W	-2.1088	11.9539	8.27647e-07	2.45072e-05	-2.1088	YOR220W	RCN2	15	+	755290	756298
YBOX_SNO1000003	-2.10724	8.33239	5.26496e-06	7.54775e-05	-2.10724	YBOX_SNO1000003	YBOX_SNO1000003:SNO_SNR11_SNR11_SGDID:S000007293_Chr13_snoRNA_150	NA		NA	NA
YER175C	-2.1036	7.99142	2.03389e-07	1.29816e-05	-2.1036	YER175C	TMT1	5	-	539301	540373
YLR125W	-2.10271	9.97008	1.60386e-06	3.65396e-05	-2.10271	YLR125W		NA		NA	NA
YBOX_TRN1000017	-2.09946	6.87855	0.00250373	0.00797919	-2.09946	YBOX_TRN1000017	YBOX_TRN1000017:TRN_TP(UGG)Q_SGDID:S000007328_ChrMt_tRNA_2	NA		NA	NA
YDR366C	-2.09677	13.14	6.78458e-07	2.2149e-05	-2.09677	YDR366C		NA		NA	NA
YBOX_SNO1000048	-2.09135	6.56441	1.66541e-07	1.20234e-05	-2.09135	YBOX_SNO1000048	YBOX_SNO1000048:SNO_SNR74_SNR74_SGDID:S000007308_Chr13_snoRNA_2	NA		NA	NA
YHR146W	-2.0902	12.1352	2.23789e-08	4.82791e-06	-2.0902	YHR146W	CRP1	8	+	390274	391794
snR189	-2.09006	8.00789	1.927e-08	4.59455e-06	-2.09006	snR189	SNR189	3	-	178510	178806
YBL093C	-2.08006	11.0698	1.9684e-07	1.2965e-05	-2.08006	YBL093C	ROX3	2	-	44117	45013
snR69	-2.0755	9.29354	2.59071e-06	5.04838e-05	-2.0755	snR69	SNR69	11	+	364428	364508
YNL196C	-2.07447	8.37566	0.000137147	0.000759008	-2.07447	YNL196C		NA		NA	NA
YBOX_TRN1000050	-2.07371	7.96669	5.56726e-07	2.02239e-05	-2.07371	YBOX_TRN1000050	YBOX_TRN1000050:TRN_TV(CAC)D_SGDID:S000006767_Chr04_RC_tRNA_3	NA		NA	NA
YFL054C	-2.07338	10.2215	8.01561e-06	9.8617e-05	-2.07338	YFL054C	YFL054C	6	-	20877	27885
SUT285	-2.07182	8.78274	1.24846e-07	1.03324e-05	-2.07182	SUT285	SUT285	13	+	13521	14065
YBOX_TRN1000025	-2.06929	8.49888	0.000150519	0.000817223	-2.06929	YBOX_TRN1000025	YBOX_TRN1000025:TRN_TR(CCU)J_HSX1_SGDID:S000006707_Chr10_tRNA_1	NA		NA	NA
YCL021W-A	-2.06684	8.28392	5.51199e-05	0.000377868	-2.06684	YCL021W-A		NA		NA	NA
YDR432W	-2.05863	9.92531	1.15519e-06	2.96395e-05	-2.05863	YDR432W		NA		NA	NA
YBOX_SNO1000031	-2.04357	12.674	6.84414e-06	8.92561e-05	-2.04357	YBOX_SNO1000031	YBOX_SNO1000031:SNO_SNR30_SNR30_SGDID:S000007497_Chr12_snoRNA_420	NA		NA	NA
YPR106W	-2.04196	9.63555	5.31142e-08	6.93173e-06	-2.04196	YPR106W	ISR1	16	+	740011	741435
YKL044W,YKL043W	-2.03375	13.3358	5.16411e-08	6.93173e-06	-2.03375	YKL044W,YKL043W	YKL044W,PHD1	11	+	356123	357635
YBOX_TRN1000023	-2.03056	8.83092	2.12746e-05	0.00019522	-2.03056	YBOX_TRN1000023	YBOX_TRN1000023:TRN_TG(UCC)Q_SGDID:S000007320_ChrMt_tRNA_5	NA		NA	NA
YIL082W-A	-2.01802	10.8373	2.02292e-06	4.29403e-05	-2.01802	YIL082W-A		NA		NA	NA
YOR204W	-2.01239	7.67701	2.52742e-05	0.000219715	-2.01239	YOR204W		NA		NA	NA
YBOX_TIL1000219	-2.0076	10.7568	1.70527e-05	0.000165989	-2.0076	YBOX_TIL1000219	YBOX_TIL1000219:TIL_YDL048C_901_1200_122_0	NA		NA	NA
YER103W	-2.00692	11.8696	3.36648e-07	1.52944e-05	-2.00692	YER103W	SSA4	5	+	364513	366545
YER138W-A	-2.00538	15.1411	5.43755e-07	2.0028e-05	-2.00538	YER138W-A		NA		NA	NA
Q0080	-2.00265	7.77202	2.83808e-06	5.24499e-05	-2.00265	Q0080		NA		NA	NA
CUT420	-1.99889	7.78067	0.00200055	0.00660458	-1.99889	CUT420	CUT420	16	+	454123	454547
YBOX_NCR1000002	-1.99681	13.2404	5.72858e-06	7.94591e-05	-1.99681	YBOX_NCR1000002	YBOX_NCR1000002:NCR_SCR1_SCR1_SGDID:S000006491,_Chr05_from_441983-442504,_ncRNA_403	NA		NA	NA
YBOX_IGR1000093	-1.99629	12.9747	6.13818e-06	8.29753e-05	-1.99629	YBOX_IGR1000093	YBOX_IGR1000093:NLR004W:NLR004W:Chr12:(198936..199176):241:bp._127_0	NA		NA	NA
YER119C,YER119C-A	-1.98258	9.45363	1.88407e-06	4.12465e-05	-1.98258	YER119C,YER119C-A	AVT6,YER119C-A	5	-	399405	400869
YBL048W	-1.97919	10.3528	1.04273e-05	0.000117638	-1.97919	YBL048W		NA		NA	NA
YPL057C	-1.97488	11.6218	5.293e-08	6.93173e-06	-1.97488	YPL057C	SUR1	16	-	451463	453271
YDL048C	-1.97282	11.5317	1.41064e-05	0.000145729	-1.97282	YDL048C	STP4	4	-	366637	368261
YGL215W	-1.96	10.3306	4.49391e-08	6.688e-06	-1.96	YGL215W	CLG1	7	+	87506	89858
Q0085	-1.95823	12.1698	3.5998e-05	0.000278985	-1.95823	Q0085		NA		NA	NA
CUT439	-1.95685	8.9526	2.717e-07	1.42266e-05	-1.95685	CUT439	CUT439	1	-	35797	36349
YGL091C	-1.95531	9.58577	6.84688e-08	7.61878e-06	-1.95531	YGL091C	NBP35	7	-	341927	343119
YMR046W-A	-1.95435	13.4027	9.45814e-07	2.65712e-05	-1.95435	YMR046W-A		NA		NA	NA
CUT428	-1.9512	7.74083	8.11625e-05	0.000505307	-1.9512	CUT428	CUT428	16	+	675883	676227
YBOX_SNO1000046	-1.94857	9.83521	2.0727e-05	0.000191526	-1.94857	YBOX_SNO1000046	YBOX_SNO1000046:SNO_SNR5_SNR5_SGDID:S000007291_Chr15_snoRNA_83	NA		NA	NA
YBOX_TIL1000218	-1.94752	10.2637	5.32232e-06	7.61291e-05	-1.94752	YBOX_TIL1000218	YBOX_TIL1000218:TIL_YDL048C_601_900_57_0	NA		NA	NA
YPR086W	-1.94362	9.31091	5.42088e-08	6.98831e-06	-1.94362	YPR086W	SUA7	16	+	710051	711307
YBOX_TIL1000214	-1.93973	11.2296	2.23681e-05	0.00020227	-1.93973	YBOX_TIL1000214	YBOX_TIL1000214:TIL_YDL048C_1201_1500_100_0	NA		NA	NA
YNR067C	-1.93617	8.12887	9.21049e-05	0.000556685	-1.93617	YNR067C	DSE4	14	-	755608	759144
YOL108C	-1.93531	9.30409	1.32311e-06	3.29097e-05	-1.93531	YOL108C	INO4	15	-	111190	111926
YEL039C	-1.93371	10.3211	1.29656e-07	1.0543e-05	-1.93371	YEL039C	CYC7	5	-	79549	80173
snR9	-1.93286	8.97839	4.47482e-06	6.85366e-05	-1.93286	snR9	SNR9	15	-	407822	408126
YBOX_TRN1000059	-1.92788	10.6259	0.000483502	0.00207347	-1.92788	YBOX_TRN1000059	YBOX_TRN1000059:TRN_TS(AGA)A_SGDID:S000006719_Chr01_RC_tRNA_12	NA		NA	NA
YNL157W	-1.91683	9.89621	6.60352e-08	7.61878e-06	-1.91683	YNL157W	IGO1	14	+	340291	340915
YBOX_CDP1000048	-1.91337	7.50855	0.000295714	0.00139429	-1.91337	YBOX_CDP1000048	YBOX_CDP1000048:mCD037853:MJ-3000-103_2290	NA		NA	NA
YLR285C-A,YLR286C	-1.91059	10.9049	3.05585e-07	1.46833e-05	-1.91059	YLR285C-A,YLR286C	YLR285C-A,CTS1	12	-	708173	710557
YOR292C	-1.9078	9.17968	1.02277e-06	2.7165e-05	-1.9078	YOR292C	YOR292C	15	-	865575	866639
YKR062W	-1.9059	9.63187	2.93294e-07	1.44879e-05	-1.9059	YKR062W	TFA2	11	+	559260	560532
YER130C	-1.9015	9.18567	1.60063e-06	3.65396e-05	-1.9015	YER130C	YER130C	5	-	420909	422533
YNL074C	-1.89991	10.3248	1.6288e-07	1.1915e-05	-1.89991	YNL074C	MLF3	14	-	486591	488191
YPR138C	-1.89926	10.9983	0.000514377	0.00217239	-1.89926	YPR138C	MEP3	16	-	810863	812679
YBOX_INT1000216	-1.89835	9.13791	3.76241e-07	1.62336e-05	-1.89835	YBOX_INT1000216	YBOX_INT1000216:INT_1_YLR093C:NC_001144:complement(327260..327400)	NA		NA	NA
SCR1	-1.89382	12.7903	1.3272e-05	0.000140402	-1.89382	SCR1	SCR1	5	+	441993	442497
YAL061W	-1.88755	13.68	4.0152e-05	0.000302312	-1.88755	YAL061W	BDH2	1	+	33361	34897
YLR367W,snR44	-1.88537	10.4447	1.62468e-06	3.67763e-05	-1.88537	YLR367W,snR44	RPS22B,SNR44	12	+	856439	857367
YOR052C	-1.88293	11.4838	5.00167e-07	1.88159e-05	-1.88293	YOR052C	YOR052C	15	-	426518	427358
snR5	-1.88292	10.0547	2.60117e-06	5.0546e-05	-1.88292	snR5	SNR5	15	+	842403	842619
YDR262W	-1.88251	11.7514	1.07622e-07	9.40223e-06	-1.88251	YDR262W	YDR262W	4	+	993117	994133
YLR326W	-1.88095	8.74953	3.19081e-05	0.000259263	-1.88095	YLR326W	YLR326W	12	+	781967	783015
YIL047C	-1.87766	11.594	1.46126e-07	1.13581e-05	-1.87766	YIL047C		NA		NA	NA
YMR020W	-1.87575	9.60847	9.97567e-06	0.000114374	-1.87575	YMR020W	FMS1	13	+	315345	316945
YBOX_TRN1000051	-1.86914	8.44447	5.60426e-05	0.000382705	-1.86914	YBOX_TRN1000051	YBOX_TRN1000051:TRN_TQ(UUG)Q_SGDID:S000007329_ChrMt_tRNA_2	NA		NA	NA
YER116C	-1.8669	7.89593	0.000449175	0.0019524	-1.8669	YER116C		NA		NA	NA
YBOX_TRN1000054	-1.86392	9.97585	0.00324548	0.00993857	-1.86392	YBOX_TRN1000054	YBOX_TRN1000054:TRN_TT(CGU)K_TRT2_SGDID:S000006748_Chr11_RC_tRNA_2	NA		NA	NA
YLR407W	-1.86336	9.68466	6.06219e-07	2.12305e-05	-1.86336	YLR407W	YLR407W	12	+	932728	933856
YDR171W	-1.85772	13.1619	6.70546e-08	7.61878e-06	-1.85772	YDR171W	HSP42	4	+	806556	807828
YIR029W	-1.84851	10.7337	0.0019769	0.00653873	-1.84851	YIR029W	DAL2	9	+	410673	411841
YBL049W	-1.84729	8.74967	6.05157e-06	8.20143e-05	-1.84729	YBL049W		NA		NA	NA
YBR114W	-1.84595	10.7782	2.65339e-07	1.42266e-05	-1.84595	YBR114W	RAD16	2	+	467160	469664
YNL042W	-1.84452	7.96706	2.47637e-06	4.92062e-05	-1.84452	YNL042W	BOP3	14	+	547940	549372
YGR079W	-1.84338	10.6367	2.06378e-07	1.29859e-05	-1.84338	YGR079W	YGR079W	7	+	640819	641899
YBOX_IGR1000169	-1.83849	9.19266	3.79614e-07	1.63126e-05	-1.83849	YBOX_IGR1000169	YBOX_IGR1000169:gGR07_2:gGR07_2:Chr07:(549469..550469):1001:bp._437_0	NA		NA	NA
YER119C	-1.83612	9.32381	1.10006e-05	0.000122151	-1.83612	YER119C		NA		NA	NA
YDR287W	-1.832	9.1843	2.73213e-05	0.000232727	-1.832	YDR287W	YDR287W	4	+	1035773	1036933
YOR317W	-1.83114	12.3906	5.13921e-07	1.91967e-05	-1.83114	YOR317W	FAA1	15	+	909259	911635
YBOX_RET1000006	-1.83102	15.2777	4.89997e-06	7.24e-05	-1.83102	YBOX_RET1000006	YBOX_RET1000006:RET_YHRCTY1-1:SGDID:S000007006:Chr08:549636-543609:RC:retrotransposon_44	NA		NA	NA
Q0130	-1.83092	17.0168	5.06731e-06	7.40893e-05	-1.83092	Q0130		NA		NA	NA
YLR271W	-1.83074	8.92313	6.67349e-07	2.2149e-05	-1.83074	YLR271W	YLR271W	12	+	682593	683665
YDR249C,YDR250C	-1.82608	8.17446	1.57958e-06	3.62812e-05	-1.82608	YDR249C,YDR250C	YDR249C,YDR250C	4	-	958561	960121
YLR054C	-1.82154	7.36823	0.000110681	0.0006411	-1.82154	YLR054C	OSW2	12	-	248597	249757
YBOX_SNO1000011	-1.81985	10.2118	8.95913e-07	2.57356e-05	-1.81985	YBOX_SNO1000011	YBOX_SNO1000011:SNO_SNR55_SNR55_SGDID:S000006446_Chr12_RC_snoRNA_21	NA		NA	NA
SUT185	-1.81901	6.92512	2.53627e-05	0.000220122	-1.81901	SUT185	SUT185	9	+	281153	281257
snR11	-1.81775	9.46237	8.04156e-08	8.25314e-06	-1.81775	snR11	SNR11	13	+	652289	652601
YBOX_RRN1000017	-1.81553	14.0886	5.15508e-06	7.48127e-05	-1.81553	YBOX_RRN1000017	YBOX_RRN1000017:RRN_JXN_ITS1_5.8S:Chr12::RC:ITS1_5.8S:overlap_10	NA		NA	NA
YGL088W	-1.81317	11.5798	6.2445e-08	7.58742e-06	-1.81317	YGL088W		NA		NA	NA
YBOX_SNO1000018	-1.81221	9.99963	9.59026e-06	0.000111405	-1.81221	YBOX_SNO1000018	YBOX_SNO1000018:SNO_RUF2_RUF2_SGDID:S000028467_Chr07_:_316791-317058_snoRNA_129	NA		NA	NA
YBOX_OCH1000008	-1.80905	6.82538	1.49437e-05	0.000152628	-1.80905	YBOX_OCH1000008	YBOX_OCH1000008:Q0255_Q0255_SGDID:S0007282_ChrMt_74495-75622,75663-75872,75904-75984_intron_removed_Unc_ORF_691_0	NA		NA	NA
YNL006W	-1.80747	9.45795	1.06063e-05	0.000119066	-1.80747	YNL006W	LST8	14	+	620028	621340
YHR143W	-1.80494	8.69485	1.51358e-05	0.000154143	-1.80494	YHR143W	DSE2	8	+	385002	386674
YPR040W	-1.80436	11.2457	1.96462e-07	1.2965e-05	-1.80436	YPR040W		NA		NA	NA
YOR257W	-1.79275	10.8377	9.18441e-08	8.88209e-06	-1.79275	YOR257W	CDC31	15	+	810979	811563
YOL011W	-1.78988	11.7044	9.66776e-08	8.88209e-06	-1.78988	YOL011W	PLB3	15	+	304594	305354
YKR097W	-1.78351	13.0393	6.0508e-08	7.44699e-06	-1.78351	YKR097W	PCK1	11	+	630654	631486
snR84	-1.78018	10.2659	1.35338e-06	3.3271e-05	-1.78018	snR84	SNR84	4	-	1492377	1493113
YIR018C-A	-1.77841	10.139	3.14682e-08	5.76046e-06	-1.77841	YIR018C-A	YIR018C-A	9	-	385605	386517
YJR073C	-1.77695	13.5465	1.25111e-07	1.03324e-05	-1.77695	YJR073C	OPI3	10	-	572204	572964
YBOX_ONO1000126	-1.77073	10.1057	3.4506e-07	1.54561e-05	-1.77073	YBOX_ONO1000126	YBOX_ONO1000126:YPL189C-A_YPL189C-A_SGDID:S0028527_Chr16_188512-188306_RC_Unc_ORF_23	NA		NA	NA
YDL234C	-1.76983	11.3785	0.000103512	0.000609255	-1.76983	YDL234C	GYP7	4	-	34141	36597
YPL229W	-1.76497	9.89512	6.70849e-07	2.2149e-05	-1.76497	YPL229W	YPL229W	16	+	117041	117961
YBOX_SNO1000040	-1.76247	10.7141	1.91152e-07	1.2965e-05	-1.76247	YBOX_SNO1000040	YBOX_SNO1000040:SNO_SNR70_SNR70_SGDID:S000006461_Chr16_RC_snoRNA_12	NA		NA	NA
YMR114C	-1.76041	9.9252	1.21906e-06	3.08294e-05	-1.76041	YMR114C	YMR114C	13	-	496253	497493
YMR182W-A	-1.75484	7.64907	6.99687e-06	9.08647e-05	-1.75484	YMR182W-A	YMR182W-A	13	+	623433	626273
CUT600	-1.75464	6.09104	3.58607e-05	0.000278381	-1.75464	CUT600	CUT600	7	-	412623	413175
YDR461C-A	-1.75294	11.0783	2.31283e-07	1.40511e-05	-1.75294	YDR461C-A	YDR461C-A	4	-	1385361	1385817
YDR040C	-1.75099	12.4782	0.000293498	0.00138693	-1.75099	YDR040C		NA		NA	NA
YOR360C	-1.75018	8.84627	4.98292e-06	7.31589e-05	-1.75018	YOR360C	PDE2	15	-	1013135	1015055
YBOX_TIL1000024	-1.74542	7.42695	0.000196178	0.0010121	-1.74542	YBOX_TIL1000024	YBOX_TIL1000024:TIL_YBR158W_AMN1_5_90	NA		NA	NA
YBOX_AAA1000081	-1.74206	7.13099	1.51748e-05	0.000154243	-1.74206	YBOX_AAA1000081	POLYA_DS100_YCR046C_Chr03_(complement(209706..209805))_28:YBOX_AAA1000081	NA		NA	NA
YDR297W	-1.74205	12.1	1.61735e-06	3.67678e-05	-1.74205	YDR297W	SUR2	4	+	1056397	1057741
YOR303W	-1.73998	11.2004	9.32243e-07	2.64202e-05	-1.73998	YOR303W		NA		NA	NA
YPL189C-A	-1.73968	10.8562	2.48056e-07	1.42266e-05	-1.73968	YPL189C-A	YPL189C-A	16	-	188093	188637
YPR039W,YPR040W	-1.73646	11.7886	2.68322e-07	1.42266e-05	-1.73646	YPR039W,YPR040W	YPR039W,TIP41	16	+	647283	648435
YGR268C	-1.73517	10.5561	3.7142e-07	1.61575e-05	-1.73517	YGR268C	HUA1	7	-	1025934	1026678
YKL001C	-1.73483	10.4646	2.57142e-07	1.42266e-05	-1.73483	YKL001C	MET14	11	-	438304	439144
YBOX_LTR1000002	-1.73197	9.5242	6.0298e-06	8.19293e-05	-1.73197	YBOX_LTR1000002	YBOX_LTR1000002:YBLCSIGMA1:SGDID:S000006797:Chr02:197717-198057_257	NA		NA	NA
YOR203W,YOR204W	-1.73052	10.1146	2.68849e-06	5.1068e-05	-1.73052	YOR203W,YOR204W	YOR203W,DED1	15	+	722818	725418
YPL014W	-1.73037	8.20736	1.33671e-06	3.30922e-05	-1.73037	YPL014W	YPL014W	16	+	527523	528915
YER162C	-1.72501	11.1843	4.49558e-08	6.688e-06	-1.72501	YER162C	RAD4	5	-	500557	502925
YNL215W	-1.72326	11.0364	9.86009e-08	8.88209e-06	-1.72326	YNL215W	IES2	14	+	244363	245443
YBOX_RET1000001	-1.72281	6.94231	0.000714528	0.00282471	-1.72281	YBOX_RET1000001	YBOX_RET1000001:RET_YGRWTY3-1:SGDID:S000006984:Chr07:707199-712549:retrotransposon_3782	NA		NA	NA
YGR138C	-1.72031	9.33804	2.26637e-06	4.7161e-05	-1.72031	YGR138C	TPO2	7	-	763695	765887
YBOX_IGR1000023	-1.71897	10.2803	1.62276e-05	0.000161072	-1.71897	YBOX_IGR1000023	YBOX_IGR1000023:NCR019C:NCR019C:Chr03:(complement(210480..210621)):142:bp._4_0	NA		NA	NA
YGR121C	-1.71843	10.6541	6.63666e-07	2.2149e-05	-1.71843	YGR121C	MEP1	7	-	731327	733351
YBR287W	-1.71694	9.70258	7.23838e-07	2.27108e-05	-1.71694	YBR287W	ZSP1	2	+	776496	778016
YMR030W	-1.71452	9.15443	1.7154e-07	1.2207e-05	-1.71452	YMR030W	RSF1	13	+	330633	331937
YOR030W	-1.71276	6.59937	3.68646e-05	0.000283828	-1.71276	YOR030W		NA		NA	NA
YHR160C	-1.71221	9.27116	4.07112e-05	0.000304786	-1.71221	YHR160C	PEX18	8	-	419198	420070
YDL065C	-1.71088	10.6782	1.99914e-07	1.2965e-05	-1.71088	YDL065C	PEX19	4	-	336197	337317
YBR290W	-1.71059	8.51852	1.43059e-06	3.41432e-05	-1.71059	YBR290W	BSD2	2	+	782560	783672
YIL047C-A,YIL047C	-1.70939	13.0576	2.83957e-07	1.42939e-05	-1.70939	YIL047C-A,YIL047C	YIL047C-A,SYG1	9	-	265053	267853
YDR151C	-1.70797	9.26796	2.40117e-06	4.8813e-05	-1.70797	YDR151C	CTH1	4	-	763960	765328
YBOX_IGR1000110	-1.70716	9.6633	8.79773e-07	2.55637e-05	-1.70716	YBOX_IGR1000110	YBOX_IGR1000110:NMR061C:NMR061C:Chr13:(complement(762445..762586)):142:bp._14_0	NA		NA	NA
YDR043C	-1.70364	9.01176	2.68093e-07	1.42266e-05	-1.70364	YDR043C	NRG1	4	-	542631	543567
YDR214W	-1.70259	10.6613	3.43243e-05	0.000271996	-1.70259	YDR214W	AHA1	4	+	892749	893989
CUT643	-1.70132	8.6737	0.000167113	0.000891469	-1.70132	CUT643	CUT643	8	-	208854	209286
YBOX_IGR1000017	-1.69763	11.9346	1.35012e-05	0.000141034	-1.69763	YBOX_IGR1000017	YBOX_IGR1000017:NBR048W:NBR048W:Chr02:(680590..680830):241:bp._87_0	NA		NA	NA
YER104W	-1.69689	7.43436	0.000182575	0.000955919	-1.69689	YER104W	RTT105	5	+	366769	367793
YBOX_SNO1000002	-1.68805	12.6637	1.61721e-07	1.1915e-05	-1.68805	YBOX_SNO1000002	YBOX_SNO1000002:SNO_SNR10_SNR10_SGDID:S000007499_Chr07_snoRNA_166	NA		NA	NA
YOR302W	-1.68679	10.582	2.30823e-06	4.75639e-05	-1.68679	YOR302W		NA		NA	NA
YBOX_TIL1000023	-1.68385	7.47776	2.76116e-06	5.17798e-05	-1.68385	YBOX_TIL1000023	YBOX_TIL1000023:TIL_YBR158W_AMN1_4_134	NA		NA	NA
YPL052W	-1.6809	9.4998	1.95124e-07	1.2965e-05	-1.6809	YPL052W	OAZ1	16	+	458731	459731
YBR085C-A	-1.67432	11.6252	2.50221e-07	1.42266e-05	-1.67432	YBR085C-A	YBR085C-A	2	-	418531	419267
YDR525W-A,YDR527W	-1.6742	11.1999	5.28351e-07	1.95972e-05	-1.6742	YDR525W-A,YDR527W	SNA2,RBA50	4	+	1490517	1492517
YAL060W	-1.67368	13.1844	2.61892e-06	5.07974e-05	-1.67368	YAL060W	BDH1	1	+	35097	36393
YBOX_RRN1000006	-1.67326	13.5667	7.03964e-06	9.10845e-05	-1.67326	YBOX_RRN1000006	YBOX_RRN1000006:RRN_RDN58-1:RDN58-1:SGDID:S000006488:Chr12:455572-455415:	NA		NA	NA
YBOX_OCH1000171	-1.67288	7.60384	4.38251e-05	0.000320384	-1.67288	YBOX_OCH1000171	YBOX_OCH1000171:DS100_YNL030W_YNL030W_Chr14_(577038..577137)_100_bp._19_0	NA		NA	NA
YER092W	-1.6704	9.88574	5.78935e-08	7.28562e-06	-1.6704	YER092W	IES5	5	+	342817	343481
YNL078W	-1.66862	9.50527	1.01313e-05	0.000115609	-1.66862	YNL078W	NIS1	14	+	479507	481107
YMR320W	-1.66735	8.90915	1.5192e-06	3.55299e-05	-1.66735	YMR320W	YMR320W	13	+	915441	917465
YBOX_IGX1000043	-1.66498	7.36799	0.000745875	0.00292024	-1.66498	YBOX_IGX1000043	YBOX_IGX1000043:IGX_583_2:IGX_YP_335124C:Chr16:(complement(335049..335149))	NA		NA	NA
YBOX_TRN1000021	-1.66384	9.28276	1.32675e-05	0.000140402	-1.66384	YBOX_TRN1000021	YBOX_TRN1000021:TRN_TG(UCC)O_SUF1_SGDID:S000006592_Chr15_RC_tRNA_1	NA		NA	NA
YEL071W	-1.66054	12.387	2.65702e-07	1.42266e-05	-1.66054	YEL071W	DLD3	5	+	16177	17881
YNL190W	-1.66033	11.4978	4.3647e-07	1.75416e-05	-1.66033	YNL190W	YNL190W	14	+	282123	283603
YHR050W	-1.65844	11.7182	2.09671e-06	4.4078e-05	-1.65844	YHR050W	SMF2	8	+	207466	209290
snR86	-1.65705	12.3671	3.05031e-06	5.52138e-05	-1.65705	snR86	SNR86	13	-	762013	763109
YNL327W	-1.65157	8.7982	6.39578e-06	8.51508e-05	-1.65157	YNL327W	EGT2	14	+	24017	27289
YEL012W	-1.64499	11.9403	6.30346e-07	2.17758e-05	-1.64499	YEL012W	UBC8	5	+	131641	132657
YMR201C	-1.64361	9.67839	1.35751e-06	3.32724e-05	-1.64361	YMR201C	RAD14	13	-	665861	667141
SUT098	-1.64303	7.64304	9.86507e-06	0.000113723	-1.64303	SUT098	SUT098	5	+	504001	504945
YDR527W	-1.63868	10.1512	7.63379e-07	2.34584e-05	-1.63868	YDR527W		NA		NA	NA
SUT650	-1.63546	8.95107	6.78238e-05	0.000441481	-1.63546	SUT650	SUT650	10	-	703396	705452
YBOX_TIL1000026	-1.63505	7.98899	1.6104e-05	0.000160427	-1.63505	YBOX_TIL1000026	YBOX_TIL1000026:TIL_YBR158W_AMN1_7_1	NA		NA	NA
YBOX_TIL1000066	-1.63414	8.89628	9.90706e-07	2.67129e-05	-1.63414	YBOX_TIL1000066	YBOX_TIL1000066:TIL_YIL107C_PFK26_5_192	NA		NA	NA
snR48	-1.63173	9.84043	2.62397e-05	0.000226003	-1.63173	snR48	SNR48	7	+	609603	609691
YPR030W	-1.63088	10.1122	0.000122575	0.000694395	-1.63088	YPR030W	CSR2	16	+	627843	629235
SUT032	-1.62772	7.2519	5.7498e-05	0.000390123	-1.62772	SUT032	SUT032	3	+	157722	159258
snR82	-1.62401	11.0619	2.75231e-05	0.000233529	-1.62401	snR82	SNR82	7	+	316795	316995
YBOX_TIL1000137	-1.62298	9.78854	5.31226e-05	0.000367513	-1.62298	YBOX_TIL1000137	YBOX_TIL1000137:TIL_YHR143W_DSE2_7_80	NA		NA	NA
YBOX_TIL1000136	-1.6199	8.42045	0.000194097	0.00100235	-1.6199	YBOX_TIL1000136	YBOX_TIL1000136:TIL_YHR143W_DSE2_6_223	NA		NA	NA
YBOX_INT1000066	-1.61509	8.55303	0.000436882	0.00190868	-1.61509	YBOX_INT1000066	YBOX_INT1000066:INT_5_Q0045:NC_001224:22247..23611	NA		NA	NA
YBOX_TRN1000020	-1.61185	8.39085	5.16633e-06	7.48127e-05	-1.61185	YBOX_TRN1000020	YBOX_TRN1000020:TRN_TQ(CUG)M_CDC65_SGDID:S000006690_Chr13_RC_tRNA_1	NA		NA	NA
YBL071W-A	-1.61127	9.37434	2.33415e-07	1.40996e-05	-1.61127	YBL071W-A	KTI11	2	+	89945	90465
SUT178	-1.60986	7.45978	3.64069e-06	6.05122e-05	-1.60986	SUT178	SUT178	9	+	76329	76937
YDL010W	-1.60964	11.2385	9.94684e-07	2.67129e-05	-1.60964	YDL010W	GRX7	4	+	432281	433273
YDL012C	-1.60884	11.4201	6.64885e-07	2.2149e-05	-1.60884	YDL012C	YDL012C	4	-	430933	432061
CUT734	-1.60799	5.57927	3.09191e-05	0.000253369	-1.60799	CUT734	CUT734	12	-	363973	364301
YJL078C	-1.60777	8.74401	1.24772e-06	3.12552e-05	-1.60777	YJL078C	PRY3	10	-	290924	294068
YLR162W	-1.60737	15.3968	1.90708e-06	4.14808e-05	-1.60737	YLR162W		NA		NA	NA
YCR008W	-1.60682	10.7562	1.10271e-06	2.85704e-05	-1.60682	YCR008W	SAT4	3	+	128010	130538
YNR047W	-1.6055	8.8265	1.20659e-07	1.01229e-05	-1.6055	YNR047W	YNR047W	14	+	708468	711332
YER145C	-1.60488	10.2158	2.69791e-05	0.000230353	-1.60488	YER145C	FTR1	5	-	460365	461773
YBOX_SNO1000064	-1.6044	10.2114	5.00952e-06	7.33457e-05	-1.6044	YBOX_SNO1000064	YBOX_SNO1000064:SNO_SNR48_SNR48_SGDID:S000006440_Chr07_snoRNA_33	NA		NA	NA
YNL269W	-1.60112	7.59661	7.18538e-05	0.000461745	-1.60112	YNL269W		NA		NA	NA
snR32	-1.60071	8.82581	3.23735e-06	5.66355e-05	-1.60071	snR32	SNR32	8	+	381554	381690
YIL154C	-1.59862	10.8888	2.80291e-06	5.2069e-05	-1.59862	YIL154C	IMP2'	9	-	53917	55069
YKL023W	-1.5982	9.14513	6.95891e-07	2.22917e-05	-1.5982	YKL023W	YKL023W	11	+	393332	394364
YBOX_SNO1000063	-1.59546	6.43138	6.353e-05	0.000419211	-1.59546	YBOX_SNO1000063	YBOX_SNO1000063:SNO_SNR47_SNR47_SGDID:S000006507_Chr04_RC_snoRNA_6	NA		NA	NA
YBOX_INT1000022	-1.5944	10.1617	5.05176e-05	0.000353423	-1.5944	YBOX_INT1000022	YBOX_INT1000022:INT_1_YNL112W:NC_001146:414912..415913	NA		NA	NA
SUT243	-1.59168	7.05847	5.6887e-05	0.000387469	-1.59168	SUT243	SUT243	11	+	630182	630654
YOL116W	-1.58521	10.0887	5.08174e-07	1.90493e-05	-1.58521	YOL116W	MSN1	15	+	99690	101114
YMR280C	-1.57547	11.704	2.69056e-06	5.1068e-05	-1.57547	YMR280C	CAT8	13	-	826941	831437
SUT326	-1.57418	6.18303	1.12923e-05	0.000124604	-1.57418	SUT326	SUT326	14	+	272027	274067
YBOX_TRN1000001	-1.57217	6.73999	0.000118759	0.000679331	-1.57217	YBOX_TRN1000001	YBOX_TRN1000001:TRN_TI(UAU)D_SGDID:S000006613_Chr04_tRNA_0	NA		NA	NA
YBOX_IGR1000127	-1.56927	9.07686	3.03459e-05	0.000249834	-1.56927	YBOX_IGR1000127	YBOX_IGR1000127:NOR052W:NOR052W:Chr15:(758078..758288):211:bp._131_0	NA		NA	NA
YBOX_SNO1000057	-1.56842	8.84861	3.1796e-06	5.61159e-05	-1.56842	YBOX_SNO1000057	YBOX_SNO1000057:SNO_SNR41_SNR41_SGDID:S000007305_Chr16_RC_snoRNA_17	NA		NA	NA
YDR079W	-1.56796	9.27539	1.35973e-06	3.32724e-05	-1.56796	YDR079W	PET100	4	+	603035	603603
snR47	-1.56443	10.0011	4.24163e-05	0.000312864	-1.56443	snR47	SNR47	4	-	541615	541695
YBOX_SNR1000003	-1.56369	11.9328	2.74414e-05	0.000233186	-1.56369	YBOX_SNR1000003	YBOX_SNR1000003:SNR_SNR19_SNR19_SGDID:S000007295_Chr14_RC_snRNA_437	NA		NA	NA
YMR213W	-1.56221	9.11185	7.86372e-06	9.74529e-05	-1.56221	YMR213W	CEF1	13	+	693337	695153
YBOX_SNO1000023	-1.55959	8.66061	4.66905e-07	1.80146e-05	-1.55959	YBOX_SNO1000023	YBOX_SNO1000023:SNO_SNR63_SNR63_SGDID:S000006454_Chr04_RC_snoRNA_183	NA		NA	NA
YBOX_SNO1000007	-1.5574	14.6615	8.43053e-05	0.00051904	-1.5574	YBOX_SNO1000007	YBOX_SNO1000007:SNO_SNR51_SNR51_SGDID:S000006442_Chr16_RC_snoRNA_23	NA		NA	NA
YBOX_SNO1000059	-1.55493	10.0198	2.46553e-06	4.91796e-05	-1.55493	YBOX_SNO1000059	YBOX_SNO1000059:SNO_SNR43_SNR43_SGDID:S000006503_Chr03_RC_snoRNA_46	NA		NA	NA
YBOX_SNO1000035	-1.55255	12.4737	0.000670694	0.00267948	-1.55255	YBOX_SNO1000035	YBOX_SNO1000035:SNO_SNR34_SNR34_SGDID:S000006500_Chr12_snoRNA_187	NA		NA	NA
YPL151C	-1.55063	10.0382	3.11566e-06	5.59179e-05	-1.55063	YPL151C	PRP46	16	-	266157	267909
YNL014W	-1.55023	11.0283	5.80302e-05	0.000392223	-1.55023	YNL014W	HEF3	14	+	606140	609436
YBOX_ONO1000050	-1.54984	10.7398	5.92823e-06	8.09629e-05	-1.54984	YBOX_ONO1000050	YBOX_ONO1000050:YHR175W-A_YHR175W-A_SGDID:S0028553_Chr08_453557-453706_Unc_ORF_35	NA		NA	NA
YMR311C	-1.54871	11.2291	1.40583e-07	1.10903e-05	-1.54871	YMR311C	GLC8	13	-	896805	897653
YBOX_NCR1000007	-1.54846	11.8477	4.75945e-05	0.000339005	-1.54846	YBOX_NCR1000007	YBOX_NCR1000007:NCR_RUF1_RUF1_SGDID:S000028466,_Chr04_from_1493016-1492467,_reverse_complement,_ncRNA_424	NA		NA	NA
snR190	-1.54779	9.74919	6.37345e-06	8.49606e-05	-1.54779	snR190	SNR190	10	-	139764	139948
YDR526C	-1.54715	8.58274	2.70296e-06	5.11144e-05	-1.54715	YDR526C		NA		NA	NA
SUT161	-1.54575	7.29502	2.13798e-06	4.48424e-05	-1.54575	SUT161	SUT161	8	+	272113	272617
YPL190C	-1.54411	9.50389	1.01066e-05	0.000115603	-1.54411	YPL190C	NAB3	16	-	184893	187837
YBOX_SNO1000065	-1.54155	11.2043	1.28206e-05	0.000136757	-1.54155	YBOX_SNO1000065	YBOX_SNO1000065:SNO_SNR49_SNR49_SGDID:S000007460_Chr14_snoRNA_5	NA		NA	NA
YHR206W	-1.54109	9.13257	3.38558e-07	1.52944e-05	-1.54109	YHR206W	SKN7	8	+	512452	514884
SUT329	-1.53899	6.85401	0.00178129	0.00598728	-1.53899	SUT329	SUT329	14	+	355779	356387
YGL193C	-1.53776	9.93181	2.08386e-07	1.30346e-05	-1.53776	YGL193C	YGL193C	7	-	141991	144495
YBOX_IGR1000168	-1.53597	11.0425	0.000146773	0.000800844	-1.53597	YBOX_IGR1000168	YBOX_IGR1000168:gGR07_1:gGR07_1:Chr07:(548469..549469):1001:bp._196_0	NA		NA	NA
YBOX_SNO1000027	-1.53468	13.1281	0.00147726	0.00510998	-1.53468	YBOX_SNO1000027	YBOX_SNO1000027:SNO_SNR67_SNR67_SGDID:S000006458_Chr05_snoRNA_11	NA		NA	NA
YBOX_ONO1000072	-1.53439	16.2184	4.83422e-06	7.21462e-05	-1.53439	YBOX_ONO1000072	YBOX_ONO1000072:YLR154W-B_YLR154W-B_SGDID:S0028563_Chr12_454393-454557_Unc_ORF_80	NA		NA	NA
YJR046W	-1.53187	10.4709	7.99253e-06	9.8587e-05	-1.53187	YJR046W	TAH11	10	+	521984	523928
YOR019W	-1.52809	9.67665	0.000279145	0.00133825	-1.52809	YOR019W	YOR019W	15	+	367842	370418
YPR045C	-1.52453	7.88872	1.74997e-05	0.000168869	-1.52453	YPR045C	MNI2	16	-	655103	656599
YBOX_NCR1000006	-1.52416	7.7066	0.00022154	0.00111498	-1.52416	YBOX_NCR1000006	YBOX_NCR1000006:NCR_SRG1_SRG1_SGDID:S000029010,_Chr05_from_322208-322758,_	NA		NA	NA
YDR463W	-1.5209	10.1389	1.52419e-07	1.15087e-05	-1.5209	YDR463W	STP1	4	+	1386765	1388533
YBOX_RRN1000001	-1.51667	15.9002	1.33055e-05	0.000140465	-1.51667	YBOX_RRN1000001	YBOX_RRN1000001:RRN_RDN18-1:RDN18-1:SGDID:S000006482:Chr12:457733-455934:RC:	NA		NA	NA
YBOX_SNO1000033	-1.51479	11.486	1.81096e-05	0.000173403	-1.51479	YBOX_SNO1000033	YBOX_SNO1000033:SNO_SNR32_SNR32_SGDID:S000007297_Chr08_snoRNA_95	NA		NA	NA
YAR019W-A	-1.51479	6.87959	0.00093269	0.00349751	-1.51479	YAR019W-A	YAR019W-A	1	+	175303	176223
SUT308	-1.51332	6.7355	4.08805e-06	6.44035e-05	-1.51332	SUT308	SUT308	13	+	522177	522777
YLL018C-A	-1.51314	9.81338	1.21161e-06	3.07144e-05	-1.51314	YLL018C-A		NA		NA	NA
YBOX_SNR1000001	-1.5122	11.7217	3.05327e-05	0.000250981	-1.5122	YBOX_SNR1000001	YBOX_SNR1000001:SNR_SNR7-L_SNR7-L_SGDID:S000006495_Chr07_RC_snRNA_52	NA		NA	NA
YKR071C	-1.51176	10.2947	3.04741e-06	5.52138e-05	-1.51176	YKR071C	DRE2	11	-	574296	575680
SUT024	-1.50858	6.49302	4.61764e-07	1.80122e-05	-1.50858	SUT024	SUT024	2	+	798992	800424
YCR005C	-1.50528	14.4574	3.01313e-07	1.46109e-05	-1.50528	YCR005C	CIT2	3	-	120846	122398
snR3	-1.50132	8.81678	3.15083e-06	5.61159e-05	-1.50132	snR3	SNR3	10	+	663344	664048
YDL013W	-1.50123	10.6533	2.71321e-07	1.42266e-05	-1.50123	YDL013W	SLX5	4	+	428929	431009
snR72	-1.49824	5.74159	0.00133433	0.00469861	-1.49824	snR72	SNR72	13	+	298529	298657
YBOX_JXN1000017	-1.49652	7.30093	0.000138905	0.000766772	-1.49652	YBOX_JXN1000017	YBOX_JXN1000017:JXN_EI_5_Q0045:NC_001224:22207..22286	NA		NA	NA
YOL136C	-1.49462	7.30352	1.06741e-05	0.000119151	-1.49462	YOL136C	PFK27	15	-	67206	69006
YOR244W	-1.49301	10.2299	1.40689e-06	3.38775e-05	-1.49301	YOR244W	ESA1	15	+	792474	794018
YJL094C	-1.49127	9.4775	7.01844e-07	2.2347e-05	-1.49127	YJL094C	KHA1	10	-	251676	254484
YMR040W	-1.48891	9.24395	1.57296e-05	0.000158209	-1.48891	YMR040W	YET2	13	+	350129	350897
YER051W	-1.48748	8.41633	2.3008e-06	4.75468e-05	-1.48748	YER051W	JHD1	5	+	254641	256297
YGL045W	-1.48159	9.74872	2.17647e-07	1.33764e-05	-1.48159	YGL045W	RIM8	7	+	413987	415883
CUT664	-1.48144	8.18369	0.000154921	0.000835544	-1.48144	CUT664	CUT664	9	-	259613	259909
SUT434	-1.48005	9.17726	1.05177e-05	0.000118405	-1.48005	SUT434	SUT434	1	-	31485	32749
YIL050W	-1.47888	10.426	2.01109e-06	4.29169e-05	-1.47888	YIL050W	PCL7	9	+	258537	259889
YJR148W	-1.47851	13.5363	2.19164e-07	1.33918e-05	-1.47851	YJR148W	BAT2	10	+	705672	706880
YDR219C,YDR220C	-1.47793	9.04093	4.90776e-07	1.86618e-05	-1.47793	YDR219C,YDR220C	MFB1,YDR220C	4	-	905329	907081
YCR007C	-1.4767	8.91822	3.70983e-06	6.10851e-05	-1.4767	YCR007C	YCR007C	3	-	125750	127534
YGR102C	-1.47298	10.9628	1.39281e-06	3.37692e-05	-1.47298	YGR102C	YGR102C	7	-	694423	695151
YBOX_IGR1000016	-1.47074	9.09061	1.80451e-05	0.000173099	-1.47074	YBOX_IGR1000016	YBOX_IGR1000016:NBR046W:NBR046W:Chr02:(649939..650110):172:bp._100_0	NA		NA	NA
YOR092W	-1.46821	9.01277	1.56083e-05	0.000157438	-1.46821	YOR092W	ECM3	15	+	494770	497154
YBL049W,YBL048W	-1.46807	8.88627	0.000379682	0.00170502	-1.46807	YBL049W,YBL048W	MOH1,YBL048W	2	+	126607	127663
YGL088W,snR10	-1.45996	9.93438	3.14933e-06	5.61159e-05	-1.45996	YGL088W,snR10	YGL088W,SNR10	7	+	345987	346123
YFR015C	-1.45963	10.4592	2.12048e-05	0.000194749	-1.45963	YFR015C	GSY1	6	-	174125	176493
YBOX_TIL1000067	-1.45113	10.655	3.99584e-06	6.36145e-05	-1.45113	YBOX_TIL1000067	YBOX_TIL1000067:TIL_YIL107C_PFK26_6_82	NA		NA	NA
YMR107W	-1.45106	14.1783	0.000130762	0.000730595	-1.45106	YMR107W	SPG4	13	+	482953	483553
YGR157W	-1.44728	8.97255	0.00117143	0.00421197	-1.44728	YGR157W	CHO2	7	+	802203	805155
YNL103W	-1.44684	9.65464	4.64375e-07	1.80146e-05	-1.44684	YNL103W	MET4	14	+	427571	429803
YBOX_SNO1000038	-1.44557	9.57906	3.86241e-06	6.29115e-05	-1.44557	YBOX_SNO1000038	YBOX_SNO1000038:SNO_SNR37_SNR37_SGDID:S000006501_Chr10_RC_snoRNA_312	NA		NA	NA
YMR021C	-1.44165	7.66158	3.27423e-06	5.68361e-05	-1.44165	YMR021C	MAC1	13	-	316941	318469
YDR265W	-1.44151	9.71145	6.8662e-07	2.21965e-05	-1.44151	YDR265W	PEX10	4	+	998637	999973
Q0070	-1.44079	8.81306	0.00151649	0.00522798	-1.44079	Q0070		NA		NA	NA
YOR031W	-1.43974	10.3539	1.60898e-05	0.000160427	-1.43974	YOR031W		NA		NA	NA
YPR023C	-1.43906	12.0099	4.83886e-06	7.21462e-05	-1.43906	YPR023C	EAF3	16	-	608775	610071
YBOX_SNO1000016	-1.43905	10.3616	7.89038e-06	9.76688e-05	-1.43905	YBOX_SNO1000016	YBOX_SNO1000016:SNO_SNR190_SNR190_SGDID:S000006509_Chr10_RC_snoRNA_120	NA		NA	NA
YBOX_OCH1000265	-1.43848	7.11773	4.20209e-05	0.000311284	-1.43848	YBOX_OCH1000265	YBOX_OCH1000265:YOR192C-C_YOR192C-C_SGDID:S0028857_Chr15_704224-703988_RC_Unc_ORF_127	NA		NA	NA
YOR140W	-1.43767	9.12528	3.95171e-06	6.31021e-05	-1.43767	YOR140W	SFL1	15	+	586658	589730
YBOX_TRN1000047	-1.43695	8.31465	3.70634e-06	6.10851e-05	-1.43695	YBOX_TRN1000047	YBOX_TRN1000047:TRN_TG(CCC)D_SUF3_SGDID:S000006572_Chr04_RC_tRNA_0	NA		NA	NA
YBOX_ONO1000066	-1.43489	6.82906	0.00154069	0.00529513	-1.43489	YBOX_ONO1000066	YBOX_ONO1000066:YKL068W-A_YKL068W-A_SGDID:S0028524_Chr11_308851-309087_Unc_ORF_157	NA		NA	NA
YCR009C	-1.4322	9.51741	3.95443e-07	1.67209e-05	-1.4322	YCR009C	RVS161	3	-	130542	131614
CUT781	-1.43205	10.0151	2.4902e-06	4.93882e-05	-1.43205	CUT781	CUT781	13	-	646397	646853
YBL078C	-1.43138	11.113	3.93584e-06	6.29436e-05	-1.43138	YBL078C	ATG8	2	-	79901	80765
YGL158W	-1.43113	7.45367	1.17862e-05	0.000128445	-1.43113	YGL158W	RCK1	7	+	206651	208659
YDL169C	-1.43073	10.6804	4.11305e-07	1.68841e-05	-1.43073	YDL169C	UGX2	4	-	158109	158749
snR37	-1.42636	9.99304	3.16923e-05	0.000258702	-1.42636	snR37	SNR37	10	-	227916	228468
YMR250W	-1.4242	10.2694	3.53015e-05	0.000277245	-1.4242	YMR250W	GAD1	13	+	770633	772657
YBOX_SNO1000028	-1.41947	13.3255	2.74118e-05	0.000233186	-1.41947	YBOX_SNO1000028	YBOX_SNO1000028:SNO_SNR128_SNR128_SGDID:S000006508_Chr10_RC_snoRNA_11	NA		NA	NA
YNL305C	-1.4174	12.6466	3.1575e-06	5.61159e-05	-1.4174	YNL305C	YNL305C	14	-	58821	59829
YDR041W	-1.4139	9.67476	6.82498e-07	2.2149e-05	-1.4139	YDR041W	RSM10	4	+	539771	540571
YEL060C	-1.41202	11.9186	1.17306e-06	2.98805e-05	-1.41202	YEL060C	PRB1	5	-	39877	42013
YKL091C	-1.41134	9.24896	0.000261208	0.0012672	-1.41134	YKL091C	YKL091C	11	-	269327	270359
snR67	-1.40973	13.2484	0.0011443	0.00413268	-1.40973	snR67	SNR67	5	+	61329	61401
YLR176C	-1.40968	8.77892	2.56848e-05	0.000222165	-1.40968	YLR176C	RFX1	12	-	507597	510189
snR39B	-1.40943	8.91984	0.00015447	0.000833845	-1.40943	snR39B	SNR39B	7	-	366399	366471
YAR028W,YAR029W	-1.40737	6.86435	0.00245261	0.00783754	-1.40737	YAR028W,YAR029W	YAR028W,YAR029W	1	+	184831	186735
YDR039C	-1.407	13.5067	0.000364962	0.00165438	-1.407	YDR039C		NA		NA	NA
YBOX_TRN1000035	-1.40602	9.5885	0.000198595	0.00102307	-1.40602	YBOX_TRN1000035	YBOX_TRN1000035:TRN_TD(GUC)Q_SGDID:S000007317_ChrMt_tRNA_3	NA		NA	NA
snR7-L,snR7-S	-1.40424	12.089	5.28753e-05	0.000366521	-1.40424	snR7-L,snR7-S	SNR7-L,SNR7-S	7	-	939511	939679
YPR035W	-1.40377	14.0449	1.1806e-05	0.00012848	-1.40377	YPR035W	GLN1	16	+	641763	643491
YOR327C	-1.40162	12.5488	4.28929e-07	1.73061e-05	-1.40162	YOR327C	SNC2	15	-	930607	931223
YBOX_RRN1000013	-1.39811	16.1151	8.66925e-06	0.000104377	-1.39811	YBOX_RRN1000013	YBOX_RRN1000013:RRN_JXN_ETS_18S:overlap:Chr12:457694:to:457774:RC:5'ETS_18S:overlap_10	NA		NA	NA
YAL062W	-1.3978	14.3092	0.000367797	0.00166295	-1.3978	YAL062W	GDH3	1	+	31153	32985
snR51,snR70	-1.39734	10.5267	2.38023e-05	0.000210908	-1.39734	snR51,snR70	SNR51,SNR70	16	-	718607	718903
YHR049C-A	-1.39473	9.47078	0.00051235	0.00216585	-1.39473	YHR049C-A	YHR049C-A	8	-	204462	207262
YBOX_TRN1000042	-1.39389	10.6816	2.54376e-06	4.99816e-05	-1.39389	YBOX_TRN1000042	YBOX_TRN1000042:TRN_TH(GUG)E1_SGDID:S000006593_Chr05_tRNA_2	NA		NA	NA
YNL180C	-1.39104	10.7197	0.000348349	0.00159342	-1.39104	YNL180C		NA		NA	NA
YDR432W,YDR433W	-1.38858	10.4955	8.0497e-07	2.42431e-05	-1.38858	YDR432W,YDR433W	NPL3,YDR433W	4	+	1328757	1330677
YBOX_IGR1000229	-1.38733	7.58307	0.000114702	0.000659695	-1.38733	YBOX_IGR1000229	YBOX_IGR1000229:gOR06_3:gOR06_3:Chr15:(733507..734507):1001:bp._535_0	NA		NA	NA
SUT608	-1.38557	7.70476	0.000489082	0.00209027	-1.38557	SUT608	SUT608	9	-	154189	154901
snR19	-1.3846	12.0696	6.724e-05	0.000439032	-1.3846	snR19	SNR19	14	-	230127	230671
YNL245C	-1.37802	8.4689	5.74123e-06	7.94591e-05	-1.37802	YNL245C	CWC25	14	-	185647	186927
YGR055W	-1.37681	11.5567	3.55472e-06	5.98096e-05	-1.37681	YGR055W	MUP1	7	+	599395	601259
YGL166W	-1.3757	11.4132	3.97829e-05	0.000300175	-1.3757	YGL166W	CUP2	7	+	191123	191923
YBOX_IGR1000065	-1.37401	7.5743	0.000389095	0.00173538	-1.37401	YBOX_IGR1000065	YBOX_IGR1000065:NGR071W:NGR071W:Chr07:(810118..810301):184:bp._76_0	NA		NA	NA
YOR302W,YOR303W	-1.37355	13.3799	6.18041e-06	8.33331e-05	-1.37355	YOR302W,YOR303W	YOR302W,CPA1	15	+	882667	884131
YKR052C	-1.37211	9.63628	4.42255e-05	0.000322419	-1.37211	YKR052C	MRS4	11	-	531832	533192
YDL070W	-1.3713	9.46174	8.37513e-05	0.000516231	-1.3713	YDL070W	BDF2	4	+	330993	333113
YGL219C	-1.36946	11.7307	2.01046e-05	0.000187413	-1.36946	YGL219C	MDM34	7	-	82798	84302
YPR002C-A	-1.36814	15.067	0.000620548	0.00251913	-1.36814	YPR002C-A		NA		NA	NA
YNL322C	-1.36703	13.2142	7.27866e-07	2.27108e-05	-1.36703	YNL322C	KRE1	14	-	33205	34269
YBR272C	-1.36445	8.35419	2.51612e-05	0.000219455	-1.36445	YBR272C	HSM3	2	-	746140	747820
YOR343C	-1.3609	8.08898	1.57611e-06	3.62812e-05	-1.3609	YOR343C	YOR343C	15	-	967751	968647
YBOX_ONO1000086	-1.35985	7.98025	2.76878e-06	5.18031e-05	-1.35985	YBOX_ONO1000086	YBOX_ONO1000086:YML054C-A_YML054C-A_SGDID:S0028573_Chr13_167781-167623_RC_Unc_ORF_0	NA		NA	NA
YIL152W	-1.35812	9.86538	7.70229e-07	2.36003e-05	-1.35812	YIL152W	YIL152W	9	+	56481	57377
SUT318	-1.3532	6.44867	9.61621e-05	0.000574711	-1.3532	SUT318	SUT318	13	+	779433	779665
snR79	-1.35281	8.85168	0.000320256	0.00148483	-1.35281	snR79	SNR79	12	-	348445	348509
YNL240C	-1.35062	10.7782	1.42991e-06	3.41432e-05	-1.35062	YNL240C	NAR1	14	-	198399	200023
YNL101W	-1.34787	9.77196	5.11107e-05	0.000356863	-1.34787	YNL101W	AVT4	14	+	434811	437331
YNL046W	-1.34642	8.90765	0.000362509	0.00164585	-1.34642	YNL046W	YNL046W	14	+	542124	542940
YMR169C	-1.34615	10.0571	3.69672e-05	0.000284411	-1.34615	YMR169C	ALD3	13	-	599413	601133
YDL233W	-1.34473	9.29687	2.20802e-05	0.000200352	-1.34473	YDL233W	YDL233W	4	+	36777	38377
YBL071C	-1.34425	8.0867	4.38569e-05	0.000320395	-1.34425	YBL071C		NA		NA	NA
YDR433W	-1.33605	13.51	1.06304e-06	2.79665e-05	-1.33605	YDR433W		NA		NA	NA
YBOX_ONO1000073	-1.3347	16.7944	2.48576e-05	0.000217307	-1.3347	YBOX_ONO1000073	YBOX_ONO1000073:YLR154W-C_YLR154W-C_SGDID:S0028675_Chr12_452439-452624_Unc_ORF_116	NA		NA	NA
YBOX_TIL1000135	-1.33449	7.21721	0.000954929	0.00355818	-1.33449	YBOX_TIL1000135	YBOX_TIL1000135:TIL_YHR143W_DSE2_5_178	NA		NA	NA
YDL170W	-1.33136	8.03904	0.000800274	0.00307849	-1.33136	YDL170W	UGA3	4	+	156313	157961
YER033C	-1.32845	8.79487	7.40744e-05	0.000471863	-1.32845	YER033C	ZRG8	5	-	217997	221501
YHL026C	-1.32824	8.66401	0.000147361	0.000802964	-1.32824	YHL026C	YHL026C	8	-	53133	54246
snR6	-1.32822	12.7555	0.000617766	0.00251334	-1.32822	snR6	SNR6	12	+	366241	366337
YBOX_IGX1000042	-1.32814	9.36304	2.41039e-06	4.89064e-05	-1.32814	YBOX_IGX1000042	YBOX_IGX1000042:IGX_577_22:IGX_YP_251199C:Chr16:(complement(251124..251224))	NA		NA	NA
YBOX_IGR1000162	-1.32573	7.70954	0.00012016	0.000684748	-1.32573	YBOX_IGR1000162	YBOX_IGR1000162:gER03_5:gER03_5:Chr05:(430683..431125):443:bp._187_0	NA		NA	NA
YBOX_TIL1000058	-1.32499	8.06399	0.00251002	0.00799441	-1.32499	YBOX_TIL1000058	YBOX_TIL1000058:TIL_YNL066W_SUN4_8_118	NA		NA	NA
YER088C	-1.3241	13.3968	6.92961e-07	2.22688e-05	-1.3241	YER088C	DOT6	5	-	333045	335293
YLR257W	-1.32396	10.2203	0.000147717	0.000804077	-1.32396	YLR257W	YLR257W	12	+	658617	659905
YBOX_IGR1000047	-1.32329	10.9503	9.84134e-07	2.67129e-05	-1.32329	YBOX_IGR1000047	YBOX_IGR1000047:NER043C:NER043C:Chr05:(complement(499170..499305)):136:bp._16_0	NA		NA	NA
YBOX_JXN1000078	-1.32268	7.73668	0.000874972	0.0033128	-1.32268	YBOX_JXN1000078	YBOX_JXN1000078:JXN_IE_1_YML034W:NC_001145:211531..211610	NA		NA	NA
YIL046W	-1.32173	11.9106	5.93841e-07	2.10511e-05	-1.32173	YIL046W	MET30	9	+	268585	270721
YBOX_TRN1000058	-1.32063	10.5926	2.63497e-05	0.000226207	-1.32063	YBOX_TRN1000058	YBOX_TRN1000058:TRN_TV(AAC)E1_SGDID:S000006753_Chr05_tRNA_4	NA		NA	NA
YDL194W	-1.32007	11.0852	9.66669e-07	2.65712e-05	-1.32007	YDL194W	SNF3	4	+	111369	114273
YGR161W-C	-1.31944	11.5459	9.03023e-06	0.000107354	-1.31944	YGR161W-C	YGR161W-C	7	+	810003	810739
YBOX_OCH1000117	-1.31848	12.4629	6.51002e-05	0.000426656	-1.31848	YBOX_OCH1000117	YBOX_OCH1000117:YPL240C_HSP82_SGDID:S0006161_Chr16_98625-96496_RC_Ver_ORF_412_0	NA		NA	NA
snR128	-1.31823	13.767	0.000112529	0.000650377	-1.31823	snR128	SNR128	10	-	139580	139684
YBOX_SNO1000067	-1.31799	10.9524	0.000502428	0.00213321	-1.31799	YBOX_SNO1000067	YBOX_SNO1000067:SNO_SNR17A_SNR17A_SGDID:S000007294_Chr15_snoRNA_183	NA		NA	NA
YKL032C	-1.3137	11.0357	2.78606e-06	5.19426e-05	-1.3137	YKL032C	IXR1	11	-	379608	381672
YMR255W	-1.31108	10.5404	2.43156e-06	4.896e-05	-1.31108	YMR255W	GFD1	13	+	777937	778721
YNL013C	-1.31034	8.567	0.000968561	0.00360262	-1.31034	YNL013C		NA		NA	NA
YCR047C	-1.30791	9.85545	1.05462e-05	0.0001186	-1.30791	YCR047C	BUD23	3	-	210542	211646
YBOX_AAA1000109	-1.30785	11.7551	2.47038e-06	4.91796e-05	-1.30785	YBOX_AAA1000109	POLYA_DS100_YBL078C_Chr02_(complement(80171..80270))_26:YBOX_AAA1000109	NA		NA	NA
SUT666	-1.30255	6.90325	0.000176891	0.000931696	-1.30255	SUT666	SUT666	11	-	270399	271839
YLR098C	-1.30208	7.88409	4.34635e-05	0.000318654	-1.30208	YLR098C	CHA4	12	-	337373	339541
YGL208W	-1.30118	10.0175	1.68102e-05	0.000164843	-1.30118	YGL208W	SIP2	7	+	97307	98675
YOL133W	-1.2932	9.41106	5.99977e-06	8.16262e-05	-1.2932	YOL133W	HRT1	15	+	70282	71090
YBOX_TRN1000044	-1.29093	10.8933	6.91196e-05	0.000447162	-1.29093	YBOX_TRN1000044	YBOX_TRN1000044:TRN_TE(CUC)D_SGDID:S000006546_Chr04_RC_tRNA_2	NA		NA	NA
YLR094C	-1.28617	10.185	8.56393e-07	2.50774e-05	-1.28617	YLR094C	GIS3	12	-	327581	329285
YBOX_ONO1000062	-1.28326	12.7841	3.61703e-05	0.000279705	-1.28326	YBOX_ONO1000062	YBOX_ONO1000062:YJL133C-A_YJL133C-A_SGDID:S0028805_Chr10_159765-159541_RC_Unc_ORF_63	NA		NA	NA
YBOX_SNO1000054	-1.28239	8.80407	0.000297291	0.00139861	-1.28239	YBOX_SNO1000054	YBOX_SNO1000054:SNO_SNR78_SNR78_SGDID:S000007312_Chr13_snoRNA_12	NA		NA	NA
YBOX_SNO1000058	-1.28055	10.8574	7.42665e-06	9.43595e-05	-1.28055	YBOX_SNO1000058	YBOX_SNO1000058:SNO_SNR42_SNR42_SGDID:S000006502_Chr11_RC_snoRNA_241	NA		NA	NA
SUT240	-1.2795	7.21517	0.000391254	0.00174219	-1.2795	SUT240	SUT240	11	+	533580	535180
YIL135C	-1.27864	9.5687	7.26075e-07	2.27108e-05	-1.27864	YIL135C	VHS2	9	-	94893	96453
YBOX_RRN1000004	-1.27812	15.285	0.000755874	0.00295065	-1.27812	YBOX_RRN1000004	YBOX_RRN1000004:RRN_ITS1-1:ITS1-1:SGDID:S000029715:Chr12:	NA		NA	NA
YMR302C	-1.27705	10.7275	1.74967e-05	0.000168869	-1.27705	YMR302C	YME2	13	-	869965	872685
YBOX_ONO1000021	-1.27467	9.52886	0.000140738	0.000771653	-1.27467	YBOX_ONO1000021	YBOX_ONO1000021:YDL160C-A_YDL160C-A_SGDID:S0028520_Chr04_169609-169367_RC_Unc_ORF_85	NA		NA	NA
LSR1	-1.27336	11.447	5.32481e-05	0.000367659	-1.27336	LSR1	LSR1	2	-	680396	681860
YBOX_ONO1000040	-1.2708	12.7713	2.64662e-05	0.000226905	-1.2708	YBOX_ONO1000040	YBOX_ONO1000040:YGR161W-C_YGR161W-C_SGDID:S0029726_Chr07_810232-810510_Unc_ORF_195	NA		NA	NA
YOR034C-A,YOR035C	-1.26995	8.65741	0.000114157	0.000657632	-1.26995	YOR034C-A,YOR035C	YOR034C-A,SHE4	15	-	397542	400126
TC20762	-1.26963	6.91004	2.19641e-05	0.00019947	-1.26963	TC20762		NA		NA	NA
YHL027W	-1.26824	9.70114	1.33594e-05	0.000140465	-1.26824	YHL027W	RIM101	8	+	50993	53193
snR41	-1.26793	7.54621	0.00178261	0.00598791	-1.26793	snR41	SNR41	16	-	719143	719359
YGR141W	-1.26727	7.62395	5.56951e-06	7.81335e-05	-1.26727	YGR141W	VPS62	7	+	770539	772051
YOR380W	-1.26608	8.53283	9.67734e-07	2.65712e-05	-1.26608	YOR380W	RDR1	15	+	1051115	1052995
CUT814	-1.26479	6.42233	5.93244e-05	0.00039817	-1.26479	CUT814	CUT814	14	-	479423	480359
YGR174W-A	-1.26377	8.39095	5.30894e-05	0.000367513	-1.26377	YGR174W-A	YGR174W-A	7	+	846523	846747
SUT315	-1.26116	9.31213	3.86858e-05	0.000295056	-1.26116	SUT315	SUT315	13	+	774089	774721
YML051W	-1.26116	10.2618	6.77411e-05	0.000441215	-1.26116	YML051W	GAL80	13	+	171529	173009
YDR343C	-1.26076	13.3577	0.00110427	0.00401973	-1.26076	YDR343C		NA		NA	NA
YBOX_SNO1000066	-1.25609	8.26107	5.91854e-06	8.09629e-05	-1.25609	YBOX_SNO1000066	YBOX_SNO1000066:SNO_SNR39B_SNR39B_SGDID:S000007303_Chr07_RC_snoRNA_25	NA		NA	NA
YOR298C-A	-1.25513	11.0989	4.58614e-05	0.000330696	-1.25513	YOR298C-A	MBF1	15	-	877007	877847
YPR109W	-1.2549	9.24004	9.16033e-05	0.00055524	-1.2549	YPR109W	YPR109W	16	+	744491	745627
YDR140W	-1.25276	9.05989	0.000573916	0.00236609	-1.25276	YDR140W	MTQ2	4	+	734132	734860
YNL278W	-1.25057	9.12907	2.37726e-05	0.000210908	-1.25057	YNL278W	CAF120	14	+	113163	116531
YIR011C	-1.24946	10.0218	9.62939e-07	2.65712e-05	-1.24946	YIR011C	STS1	9	-	377149	378381
CUT043	-1.24733	9.11341	8.09558e-06	9.92272e-05	-1.24733	CUT043	CUT043	3	+	120474	121082
YMR272C	-1.24535	11.5981	5.46442e-06	7.72893e-05	-1.24535	YMR272C	SCS7	13	-	809445	810821
YPR094W	-1.24454	8.42938	0.00160206	0.00547538	-1.24454	YPR094W	RDS3	16	+	720603	721011
YOR213C	-1.24418	8.82676	2.82344e-05	0.000237821	-1.24418	YOR213C	SAS5	15	-	744246	745398
YNL180C,YNL179C	-1.24392	11.4579	0.00194778	0.0064586	-1.24392	YNL180C,YNL179C	RHO5,YNL179C	14	-	299639	300863
YMR158C-A	-1.24325	8.96657	0.00203584	0.00670433	-1.24325	YMR158C-A		NA		NA	NA
YDR219C	-1.24296	8.81087	5.42369e-06	7.70616e-05	-1.24296	YDR219C		NA		NA	NA
YKL004W	-1.24084	9.82233	7.73152e-06	9.65003e-05	-1.24084	YKL004W	AUR1	11	+	434868	436564
YGR057C	-1.23934	8.46646	0.000185471	0.000968202	-1.23934	YGR057C	LST7	7	-	604479	605591
YOR030W,YOR031W	-1.23563	10.7147	1.10332e-05	0.000122384	-1.23563	YOR030W,YOR031W	DFG16,CRS5	15	+	386738	389538
YFR034C	-1.23472	9.87994	2.74394e-05	0.000233186	-1.23472	YFR034C	PHO4	6	-	224869	225981
YBOX_TIL1000123	-1.23222	7.50758	0.0016094	0.00549338	-1.23222	YBOX_TIL1000123	YBOX_TIL1000123:TIL_YGR279C_SCW4_4_54	NA		NA	NA
YCL064C	-1.22996	9.43665	0.000287676	0.00136552	-1.22996	YCL064C	CHA1	3	-	15237	16949
YDR264C	-1.22979	8.67551	6.50119e-06	8.62284e-05	-1.22979	YDR264C	AKR1	4	-	995769	998441
YDR249C	-1.22653	6.47912	0.00208432	0.00683629	-1.22653	YDR249C		NA		NA	NA
SUT550	-1.2263	7.3185	0.00104229	0.00383502	-1.2263	SUT550	SUT550	7	-	543399	544543
YGL165C	-1.22591	7.84399	0.000208753	0.00106042	-1.22591	YGL165C		NA		NA	NA
YJL093C	-1.2252	9.74658	2.09736e-06	4.4078e-05	-1.2252	YJL093C	TOK1	10	-	254596	256788
YBOX_IGX1000036	-1.22471	7.79878	0.000461614	0.00199661	-1.22471	YBOX_IGX1000036	YBOX_IGX1000036:IGX_526_26:IGX_YO_456824C:Chr15:(complement(456749..456849))	NA		NA	NA
SUT738	-1.22433	7.21618	0.00217347	0.00707598	-1.22433	SUT738	SUT738	13	-	772749	773597
SUT640	-1.22402	6.87085	6.0584e-05	0.000405338	-1.22402	SUT640	SUT640	10	-	524108	524572
YBOX_SNO1000062	-1.22039	14.2109	0.00199578	0.006595	-1.22039	YBOX_SNO1000062	YBOX_SNO1000062:SNO_SNR46_SNR46_SGDID:S000006506_Chr07_snoRNA_20	NA		NA	NA
YBOX_IGR1000062	-1.22022	8.38435	0.000206393	0.00105349	-1.22022	YBOX_IGR1000062	YBOX_IGR1000062:NGR043C:NGR043C:Chr07:(complement(604577..604733)):157:bp._12_0	NA		NA	NA
YKL008C	-1.21856	9.10294	3.13837e-05	0.000256579	-1.21856	YKL008C	LAC1	11	-	426592	428376
YDR054C	-1.21401	10.1703	4.44414e-06	6.81844e-05	-1.21401	YDR054C	CDC34	4	-	561087	562511
YBOX_TIL1000021	-1.21383	9.88844	0.000407029	0.00180256	-1.21383	YBOX_TIL1000021	YBOX_TIL1000021:TIL_YBR158W_AMN1_2_203	NA		NA	NA
YJR078W	-1.2119	8.2109	0.000738405	0.00289313	-1.2119	YJR078W		NA		NA	NA
YFL021W	-1.2118	9.93998	1.49103e-05	0.000152434	-1.2118	YFL021W	GAT1	6	+	95569	96025
YDL160C-A	-1.21113	8.41032	0.000254261	0.00124089	-1.21113	YDL160C-A	YDL160C-A	4	-	169133	169637
YAL055W	-1.21051	10.7832	2.40163e-05	0.000212082	-1.21051	YAL055W	PEX22	1	+	42161	42833
YDR123C	-1.20905	8.63083	3.69152e-06	6.09735e-05	-1.20905	YDR123C	INO2	4	-	698016	699552
YBOX_ONO1000008	-1.20433	7.79711	4.30104e-05	0.000316178	-1.20433	YBOX_ONO1000008	YBOX_ONO1000008:YBL101W-C_YBL101W-C_SGDID:S0028598_Chr02_28427-28546_Unc_ORF_44	NA		NA	NA
YBOX_TIL1000028	-1.20394	10.8389	0.000798284	0.00307419	-1.20394	YBOX_TIL1000028	YBOX_TIL1000028:TIL_YBR158W_AMN1_9_187	NA		NA	NA
YDR115W	-1.20049	9.51057	7.11081e-06	9.11132e-05	-1.20049	YDR115W	YDR115W	4	+	682132	682700
CUT539	-1.20043	7.76277	0.00295123	0.00916495	-1.20043	CUT539	CUT539	4	-	1492145	1492377
CUT464	-1.20031	9.16659	0.000102397	0.000604712	-1.20031	CUT464	CUT464	3	-	130070	130454
YKL088W	-1.19884	8.13656	0.00032918	0.00152154	-1.19884	YKL088W	YKL088W	11	+	274907	276851
YDR374C	-1.19864	7.53861	0.000671656	0.00268231	-1.19864	YDR374C		NA		NA	NA
YGR002C	-1.19713	9.14008	2.48536e-05	0.000217307	-1.19713	YGR002C	SWC4	7	-	498239	499935
YPL089C	-1.19659	10.2235	4.7473e-05	0.000338665	-1.19659	YPL089C	RLM1	16	-	378991	381407
YDR261C	-1.19252	8.24595	0.0010474	0.00384982	-1.19252	YDR261C	EXG2	4	-	977417	979281
YML117W	-1.19136	9.95257	6.86036e-06	8.93114e-05	-1.19136	YML117W		NA		NA	NA
YBOX_TIL1000027	-1.19132	8.88516	0.00257075	0.00815834	-1.19132	YBOX_TIL1000027	YBOX_TIL1000027:TIL_YBR158W_AMN1_8_76	NA		NA	NA
YER020W	-1.18899	12.7457	2.78067e-05	0.000235344	-1.18899	YER020W	GPA2	5	+	195065	196553
YJL023C	-1.18889	9.09344	1.59298e-05	0.000159464	-1.18889	YJL023C	PET130	10	-	397188	398484
YMR251W-A	-1.18494	15.2213	2.37607e-05	0.000210908	-1.18494	YMR251W-A	HOR7	13	+	774721	775217
YBR179C	-1.18261	9.88615	5.24662e-06	7.54586e-05	-1.18261	YBR179C	FZO1	2	-	586444	589204
YDR530C	-1.18242	11.0548	0.000311921	0.00145256	-1.18242	YDR530C	APA2	4	-	1496649	1497961
YLR345W	-1.18131	10.3114	4.03291e-06	6.38416e-05	-1.18131	YLR345W	YLR345W	12	+	820415	822143
YBR291C	-1.17881	8.64536	7.53939e-06	9.52197e-05	-1.17881	YBR291C	CTP1	2	-	783612	784628
YLL020C,YLL019C,YLL018C-A	-1.17796	11.2314	8.49184e-06	0.000103062	-1.17796	YLL020C,YLL019C,YLL018C-A	YLL020C,KNS1,COX19	12	-	105397	109029
YKR054C	-1.17676	9.56059	3.74939e-05	0.000287834	-1.17676	YKR054C	DYN1	11	-	535064	547712
YIL113W	-1.17599	8.27808	1.21879e-05	0.000131736	-1.17599	YIL113W	SDP1	9	+	150529	151249
YBR095C	-1.17496	8.81291	4.86904e-06	7.23919e-05	-1.17496	YBR095C	RXT2	2	-	434283	435723
YBOX_NCR1000008	-1.1744	8.52767	0.000311779	0.00145254	-1.1744	YBOX_NCR1000008	YBOX_NCR1000008:NCR_RUF3_RUF3_SGDID:S000028468,_Chr13_from_626348-626653,_ncRNA_236	NA		NA	NA
YBOX_SNO1000026	-1.17398	9.86774	0.000461135	0.00199536	-1.17398	YBOX_SNO1000026	YBOX_SNO1000026:SNO_SNR66_SNR66_SGDID:S000006457_Chr14_snoRNA_0	NA		NA	NA
YGL117W	-1.17343	10.767	1.34888e-05	0.000141034	-1.17343	YGL117W	YGL117W	7	+	288443	289419
YLR122C	-1.17299	8.23747	0.000632394	0.00255879	-1.17299	YLR122C		NA		NA	NA
snR70	-1.17291	8.53006	2.57031e-05	0.000222165	-1.17291	snR70	SNR70	16	-	718903	719143
YER161C	-1.17104	9.41583	6.51023e-05	0.000426656	-1.17104	YER161C	SPT2	5	-	499093	500389
YAL039C	-1.17091	11.811	1.29111e-05	0.000137584	-1.17091	YAL039C	CYC3	1	-	68651	69611
YBOX_TRN1000022	-1.16919	9.88312	2.3401e-05	0.000208753	-1.16919	YBOX_TRN1000022	YBOX_TRN1000022:TRN_TD(GUC)B_SGDID:S000006530_Chr02_tRNA_2	NA		NA	NA
YLR137W	-1.16818	8.20673	0.00185263	0.00617603	-1.16818	YLR137W	YLR137W	12	+	416809	418201
YGR099W	-1.1675	8.08128	0.00107984	0.00394845	-1.1675	YGR099W	TEL2	7	+	687843	689987
YDL124W	-1.16657	10.5039	3.38376e-05	0.000269343	-1.16657	YDL124W	YDL124W	4	+	240177	241217
YOL068C,YOL067C	-1.16596	10.3848	3.10018e-06	5.57348e-05	-1.16596	YOL068C,YOL067C	HST1,RTG1	15	-	200158	202550
YLR191W	-1.1654	9.64633	4.43649e-06	6.81659e-05	-1.1654	YLR191W	PEX13	12	+	537249	538569
TLC1	-1.16436	8.911	0.000136193	0.000755746	-1.16436	TLC1	TLC1	2	+	307568	308896
YPR062W	-1.16409	13.0258	4.40109e-05	0.000321298	-1.16409	YPR062W	FCY1	16	+	677131	677747
YDR272W	-1.16385	11.1955	6.26341e-06	8.41303e-05	-1.16385	YDR272W	GLO2	4	+	1008949	1009901
YHL020C	-1.16376	11.6474	9.72872e-06	0.000112766	-1.16376	YHL020C	OPI1	8	-	66214	67534
YBOX_IGR1000141	-1.15767	8.32127	0.000249079	0.00122239	-1.15767	YBOX_IGR1000141	YBOX_IGR1000141:gBL05_10:gBL05_10:Chr02:(230361..231361):1001:bp._25_0	NA		NA	NA
YGL058W	-1.1525	11.0727	4.76229e-05	0.000339005	-1.1525	YGL058W	RAD6	7	+	393923	394827
YBOX_ONO1000028	-1.15169	11.6852	2.52072e-05	0.000219473	-1.15169	YBOX_ONO1000028	YBOX_ONO1000028:YDR524W-A_YDR524W-A_SGDID:S0028740_Chr04_1489393-1489482_Unc_ORF_1	NA		NA	NA
CUT904	-1.15097	9.96696	3.26312e-05	0.000263316	-1.15097	CUT904	CUT904	16	-	518071	518551
YMR188C	-1.14755	10.8339	2.95655e-06	5.40721e-05	-1.14755	YMR188C	MRPS17	13	-	636221	637093
YDR342C	-1.14712	14.0722	0.00238857	0.00765371	-1.14712	YDR342C		NA		NA	NA
YBOX_IGR1000018	-1.14618	12.3449	0.000377947	0.00170012	-1.14618	YBOX_IGR1000018	YBOX_IGR1000018:NBR051C:NBR051C:Chr02:(complement(681361..681574)):214:bp._127_0	NA		NA	NA
snR83	-1.14569	9.32757	3.99045e-05	0.000300663	-1.14569	snR83	SNR83	13	+	626361	626745
YJR074W	-1.14502	10.1016	3.64821e-05	0.000281704	-1.14502	YJR074W	MOG1	10	+	573168	573872
YBOX_INT1000095	-1.14459	9.22283	0.000283853	0.00135102	-1.14459	YBOX_INT1000095	YBOX_INT1000095:INT_1_YDL012C:NC_001136:complement(431384..431469)	NA		NA	NA
YGRCdelta20	-1.14338	7.65287	7.40948e-05	0.000471863	-1.14338	YGRCdelta20	YGRCdelta20	7	-	713055	713479
YDL024C	-1.1432	9.41857	0.000588413	0.00241082	-1.1432	YDL024C		NA		NA	NA
YBR120C	-1.14212	8.12688	0.000168934	0.000896035	-1.14212	YBR120C	CBP6	2	-	480356	481004
YFL016C	-1.14162	11.0922	4.97848e-05	0.000349917	-1.14162	YFL016C	MDJ1	6	-	104613	106309
Q0050	-1.14021	6.03826	0.000873843	0.00330971	-1.14021	Q0050		NA		NA	NA
YLL019C	-1.1393	10.701	2.14954e-05	0.000196904	-1.1393	YLL019C		NA		NA	NA
YOR245C	-1.13782	9.6306	4.42647e-06	6.81659e-05	-1.13782	YOR245C	DGA1	15	-	793950	795558
YDL115C	-1.13647	9.50238	1.61885e-05	0.000160835	-1.13647	YDL115C	IWR1	4	-	253925	255173
YMR136W	-1.13333	10.9647	0.000522609	0.00219924	-1.13333	YMR136W	GAT2	13	+	541105	542977
CUT306	-1.13118	8.89492	5.99323e-06	8.16262e-05	-1.13118	CUT306	CUT306	13	+	652601	652921
SUT617	-1.12878	6.62091	0.00051243	0.00216585	-1.12878	SUT617	SUT617	10	-	75557	75797
YPR065W	-1.12843	9.29468	0.000952783	0.00355605	-1.12843	YPR065W	ROX1	16	+	679539	681067
YNL020C	-1.12727	7.93034	0.0015637	0.00535987	-1.12727	YNL020C	ARK1	14	-	595464	597664
YNL138W-A	-1.12715	9.61103	9.09039e-06	0.000107729	-1.12715	YNL138W-A	YSF3	14	+	366003	366547
YLL020C	-1.12435	11.5676	2.81422e-05	0.000237234	-1.12435	YLL020C		NA		NA	NA
YPL159C	-1.12222	8.89313	5.74276e-06	7.94591e-05	-1.12222	YPL159C	PET20	16	-	250669	251781
YLR023C	-1.1209	9.84352	3.13816e-05	0.000256579	-1.1209	YLR023C	IZH3	12	-	185021	187317
YNR010W	-1.12087	8.31237	0.000136834	0.000757714	-1.12087	YNR010W	CSE2	14	+	643692	644308
YER097W,YER098W	-1.11867	8.65848	4.53055e-05	0.00032848	-1.11867	YER097W,YER098W	YER097W,UBP9	5	+	355225	357985
SUT460	-1.11754	9.2587	0.000390364	0.00173895	-1.11754	SUT460	SUT460	4	-	134733	135493
YBOX_TIL1000094	-1.11731	7.075	0.000180866	0.00094824	-1.11731	YBOX_TIL1000094	YBOX_TIL1000094:TIL_YNL081C_SWS2_6_91	NA		NA	NA
CUT687	-1.1162	7.4206	0.000839437	0.00320234	-1.1162	CUT687	CUT687	10	-	294068	294244
YJL143W	-1.11495	10.5482	7.66428e-05	0.000484274	-1.11495	YJL143W	TIM17	10	+	147056	147944
YMR194C-B,YMR194C-A	-1.1132	11.4368	5.00201e-06	7.33374e-05	-1.1132	YMR194C-B,YMR194C-A	YMR194C-B,YMR194C-A	13	-	652357	653181
YNL066W	-1.1118	7.86961	0.000666607	0.00266517	-1.1118	YNL066W	SUN4	14	+	500931	502987
YJL133C-A	-1.10994	13.49	0.000158713	0.000853819	-1.10994	YJL133C-A	YJL133C-A	10	-	159460	159884
SUT423	-1.10829	8.66702	0.000296468	0.0013966	-1.10829	SUT423	SUT423	16	+	812787	813083
YJR130C	-1.10657	10.0795	3.67536e-05	0.000283179	-1.10657	YJR130C	STR2	10	-	665092	667196
snR78	-1.10586	8.49409	0.000338737	0.00155619	-1.10586	snR78	SNR78	13	+	297273	297369
YKR014C	-1.10529	11.126	4.43596e-06	6.81659e-05	-1.10529	YKR014C	YPT52	11	-	464784	465864
YIL111W	-1.10413	11.3718	4.62357e-05	0.000332262	-1.10413	YIL111W	COX5B	9	+	155145	155849
YPL133C	-1.10351	7.52351	0.000528159	0.00221467	-1.10351	YPL133C	RDS2	16	-	299637	301365
YLR180W	-1.10317	10.0669	0.000388613	0.00173408	-1.10317	YLR180W	SAM1	12	+	515121	516665
YDL091C	-1.09765	10.4766	5.52004e-06	7.78031e-05	-1.09765	YDL091C	UBX3	4	-	293317	294917
YLR219W	-1.09466	9.69668	5.39568e-06	7.68702e-05	-1.09466	YLR219W	MSC3	12	+	573865	576425
YGR211W	-1.09322	9.16016	0.000199892	0.00102825	-1.09322	YGR211W	ZPR1	7	+	915139	916883
SUT478	-1.09302	10.0997	0.000395096	0.00175486	-1.09302	SUT478	SUT478	4	-	927521	927641
SUT842	-1.09165	6.75115	0.000714942	0.00282529	-1.09165	SUT842	SUT842	16	-	828663	829615
YJL203W	-1.09064	7.51024	0.00148921	0.00514357	-1.09064	YJL203W	PRP21	10	+	53297	54265
YML098W	-1.08867	9.74504	9.6501e-05	0.000576335	-1.08867	YML098W	TAF13	13	+	77225	77921
YLR323C	-1.08439	9.0928	0.000107878	0.000629694	-1.08439	YLR323C	CWC24	12	-	777931	779075
YHR090C	-1.08398	10.0107	5.21149e-06	7.51214e-05	-1.08398	YHR090C	YNG2	8	-	283541	284661
YJL212C	-1.08383	6.15985	2.93091e-05	0.000243958	-1.08383	YJL212C	OPT1	10	-	33333	36293
YKL063C	-1.0828	8.85333	1.27697e-05	0.000136351	-1.0828	YKL063C	YKL063C	11	-	320447	321375
YBOX_SNO1000029	-1.08247	11.7376	2.03854e-05	0.000189261	-1.08247	YBOX_SNO1000029	YBOX_SNO1000029:SNO_SNR68_SNR68_SGDID:S000006459_Chr09_snoRNA_6	NA		NA	NA
YDR275W	-1.08158	11.5475	8.24886e-06	0.000100575	-1.08158	YDR275W	BSC2	4	+	1011589	1013197
YBOX_ONO1000093	-1.08042	10.3922	2.44881e-05	0.000215003	-1.08042	YBOX_ONO1000093	YBOX_ONO1000093:YMR194C-B_YMR194C-B_SGDID:S0028514_Chr13_652886-652847,652774-652593_RC_intron_removed_Unc_ORF_34	NA		NA	NA
YOR347C	-1.07982	8.44446	0.00158811	0.005433	-1.07982	YOR347C	PYK2	15	-	984879	986551
YNL164C	-1.07977	8.82987	4.02938e-05	0.000302733	-1.07977	YNL164C	IBD2	14	-	325191	326495
YGL222C	-1.07918	7.44566	0.000122211	0.000693707	-1.07918	YGL222C	EDC1	7	-	80790	81230
YJL166W	-1.07782	12.6791	4.57663e-05	0.000330566	-1.07782	YJL166W	QCR8	10	+	106330	106826
YDR028C	-1.0741	11.5325	3.32243e-06	5.72944e-05	-1.0741	YDR028C	REG1	4	-	497550	501390
YDR306C	-1.07404	9.48065	8.98124e-06	0.000106915	-1.07404	YDR306C	YDR306C	4	-	1073665	1075217
YGR028W	-1.06972	10.0439	4.79254e-06	7.16577e-05	-1.06972	YGR028W	MSP1	7	+	542075	543411
YBOX_INT1000072	-1.06923	12.8538	0.00278416	0.0087039	-1.06923	YBOX_INT1000072	YBOX_INT1000072:INT_2_Q0065:NC_001224:18992..20507	NA		NA	NA
YBR212W	-1.06902	12.1131	0.000160169	0.000860341	-1.06902	YBR212W	NGR1	2	+	647448	650056
YBOX_ONO1000074	-1.06885	15.31	0.000201663	0.00103369	-1.06885	YBOX_ONO1000074	YBOX_ONO1000074:YLR154W-E_YLR154W-E_SGDID:S0028676_Chr12_455434-455637_Unc_ORF_30	NA		NA	NA
YIR018W	-1.06712	8.92128	6.2507e-05	0.000414271	-1.06712	YIR018W	YAP5	9	+	384601	385881
YDL008W	-1.06577	7.77189	0.000643439	0.00259116	-1.06577	YDL008W	APC11	4	+	433473	434057
YJL151C	-1.06558	12.1609	3.90241e-06	6.29436e-05	-1.06558	YJL151C	SNA3	10	-	136348	136804
YER079W	-1.06551	10.5786	5.46013e-06	7.72893e-05	-1.06551	YER079W	YER079W	5	+	318849	319721
YFR029W	-1.06221	10.3904	3.30364e-06	5.71134e-05	-1.06221	YFR029W	PTR3	6	+	210857	212953
YJL048C	-1.06183	10.5876	2.10633e-05	0.000193704	-1.06183	YJL048C	UBX6	10	-	347276	348788
snR64	-1.05996	8.25262	0.00029463	0.00139104	-1.05996	snR64	SNR64	11	+	38817	38905
CUT797	-1.05989	6.24955	0.000122274	0.000693707	-1.05989	CUT797	CUT797	14	-	64614	64814
YBR126W-A,YBR126W-B	-1.05972	10.792	1.90718e-05	0.000180168	-1.05972	YBR126W-A,YBR126W-B	YBR126W-A,YBR126W-B	2	+	490824	491200
YDR276C	-1.05959	11.9115	2.34625e-05	0.000208949	-1.05959	YDR276C	PMP3	4	-	1013049	1013745
YIL056W	-1.05881	10.4515	0.000746935	0.002923	-1.05881	YIL056W	VHR1	9	+	249697	252041
YBOX_TRN1000030	-1.05778	8.81139	0.000404462	0.00179269	-1.05778	YBOX_TRN1000030	YBOX_TRN1000030:TRN_TR(ACG)D_SGDID:S000006700_Chr04_RC_tRNA_3	NA		NA	NA
YDR096W	-1.05777	9.80107	4.34011e-05	0.000318606	-1.05777	YDR096W	GIS1	4	+	636580	639844
YLR135W	-1.05773	8.09876	0.000185933	0.000970137	-1.05773	YLR135W	SLX4	12	+	413193	415737
YLR016C	-1.05709	7.17514	0.00263836	0.00833535	-1.05709	YLR016C	PML1	12	-	176485	177469
YIL102C-A	-1.05709	8.34312	0.000497826	0.00211942	-1.05709	YIL102C-A	YIL102C-A	9	-	172213	173645
YLR079W	-1.05706	10.3499	4.23647e-06	6.60526e-05	-1.05706	YLR079W	SIC1	12	+	286777	287809
YMR158W	-1.05668	8.46867	0.000191281	0.000990705	-1.05668	YMR158W	MRPS8	13	+	572193	572793
YBOX_TIL1000263	-1.05659	10.3212	3.43355e-06	5.83538e-05	-1.05659	YBOX_TIL1000263	YBOX_TIL1000263:TIL_YKL087C_901_1002_0_0	NA		NA	NA
YJR078W,YJR079W	-1.0565	8.93464	0.00200021	0.00660458	-1.0565	YJR078W,YJR079W	BNA2,YJR079W	10	+	578856	580280
YDL183C	-1.05503	9.83608	3.35169e-05	0.000267806	-1.05503	YDL183C	YDL183C	4	-	130765	131901
YBR242W	-1.05457	9.89246	4.91802e-06	7.24807e-05	-1.05457	YBR242W	YBR242W	2	+	704512	705448
YPL224C	-1.05247	10.4885	1.35321e-05	0.000141212	-1.05247	YPL224C	MMT2	16	-	126565	128285
snR85	-1.05144	8.03697	0.000329344	0.00152163	-1.05144	snR85	SNR85	13	-	67677	67997
YMR081C	-1.05051	10.881	0.00174822	0.00590293	-1.05051	YMR081C	ISF1	13	-	429893	431245
YLR189C	-1.04797	8.33707	0.00145872	0.00505579	-1.04797	YLR189C	ATG26	12	-	530717	534461
CUT561	-1.04632	7.76075	0.00208781	0.00684349	-1.04632	CUT561	CUT561	5	-	302645	303357
YML116W	-1.04627	9.38586	1.65331e-05	0.000163131	-1.04627	YML116W	ATR1	13	+	38089	39905
YGR009C	-1.04325	10.6805	9.80935e-06	0.000113452	-1.04325	YGR009C	SEC9	7	-	508951	511071
YHR162W	-1.0427	12.4442	0.000126814	0.000713057	-1.0427	YHR162W	YHR162W	8	+	422634	423578
YGL237C	-1.04188	9.34554	1.34106e-05	0.000140778	-1.04188	YGL237C	HAP2	7	-	52549	53605
YBOX_SNO1000032	-1.04187	10.1514	1.21296e-05	0.00013124	-1.04187	YBOX_SNO1000032	YBOX_SNO1000032:SNO_SNR31_SNR31_SGDID:S000007296_Chr15_RC_snoRNA_25	NA		NA	NA
YJL155C	-1.04174	10.1941	7.44698e-05	0.0004731	-1.04174	YJL155C	FBP26	10	-	129060	130804
YLR246W	-1.04085	9.87243	7.73208e-06	9.65003e-05	-1.04085	YLR246W	ERF2	12	+	627097	628233
YDR538W	-1.04004	8.93236	0.00195595	0.00648009	-1.04004	YDR538W	PAD1	4	+	1510005	1511773
YFR040W	-1.0387	10.3941	2.40054e-05	0.000212082	-1.0387	YFR040W	SAP155	6	+	233929	237321
YBOX_SNO1000005	-1.03576	6.64374	0.00262655	0.00831022	-1.03576	YBOX_SNO1000005	YBOX_SNO1000005:SNO_SNR50_SNR50_SGDID:S000006441_Chr15_snoRNA_10	NA		NA	NA
YBR036C	-1.03537	9.9688	2.43318e-05	0.000213986	-1.03537	YBR036C	CSG2	2	-	308860	310372
YML010W	-1.03469	5.55279	0.00297348	0.00922419	-1.03469	YML010W		NA		NA	NA
YNL265C	-1.03454	8.36339	7.34878e-05	0.000469476	-1.03454	YNL265C	IST1	14	-	144191	145319
YDR462W	-1.03054	10.5457	5.40738e-06	7.69333e-05	-1.03054	YDR462W	MRPL28	4	+	1386021	1386613
YNL144C	-1.02926	10.58	0.000422815	0.00185537	-1.02926	YNL144C	YNL144C	14	-	352847	355159
YGR267C	-1.02919	10.3706	4.4303e-06	6.81659e-05	-1.02919	YGR267C	FOL2	7	-	1024910	1025934
YML117W,YML116W-A	-1.02764	11.0426	1.16725e-05	0.000127601	-1.02764	YML117W,YML116W-A	NAB6,YML116W-A	13	+	34105	37817
YDR232W	-1.02715	13.4348	9.1219e-06	0.000107968	-1.02715	YDR232W	HEM1	4	+	927197	929261
YNL234W	-1.02619	7.10487	0.00190943	0.00634535	-1.02619	YNL234W	YNL234W	14	+	210179	211547
CUT768	-1.02316	7.53724	0.0007174	0.00283286	-1.02316	CUT768	CUT768	13	-	354749	355125
YCR091W	-1.02047	7.72064	3.8339e-05	0.000293257	-1.02047	YCR091W	KIN82	3	+	274354	277474
SUT316	-1.02027	6.1702	4.57787e-05	0.000330566	-1.02027	SUT316	SUT316	13	+	775937	776657
YJL022W	-1.01782	6.64605	0.000619801	0.00251777	-1.01782	YJL022W	YJL022W	10	+	398216	398896
YIL097W	-1.01639	7.77084	9.7911e-05	0.000583108	-1.01639	YIL097W	FYV10	9	+	180337	182097
YBOX_AAA1000080	-1.01439	10.3055	0.000170484	0.000902445	-1.01439	YBOX_AAA1000080	POLYA_DS100_YOR302W_Chr15_(884190..884289)_9:YBOX_AAA1000080	NA		NA	NA
YER115C	-1.01431	9.88691	3.97396e-05	0.000300175	-1.01431	YER115C		NA		NA	NA
YHR156C	-1.01329	7.00077	0.000263841	0.00127646	-1.01329	YHR156C	LIN1	8	-	410886	412446
YPL132W	-1.01237	9.22645	0.000110199	0.00063901	-1.01237	YPL132W	COX11	16	+	301553	302721
YGL002W	-1.01222	10.0671	4.31752e-05	0.000317168	-1.01222	YGL002W	ERP6	7	+	494443	495347
YBOX_RRN1000012	-1.01017	18.2754	0.000420214	0.00184856	-1.01017	YBOX_RRN1000012	YBOX_RRN1000012:RRN_RDN25-1:RDN25-1:SGDID:S000006484:Chr12:455182-451787:RC:rRNA_2090	NA		NA	NA
YOR381W	-1.00958	8.30739	4.09423e-05	0.000305866	-1.00958	YOR381W	FRE3	15	+	1054307	1057755
YMR161W	-1.00906	9.21508	7.98333e-05	0.000499951	-1.00906	YMR161W	HLJ1	13	+	577673	578769
YMR191W	-1.00878	13.642	0.000381524	0.00171111	-1.00878	YMR191W	SPG5	13	+	645641	646913
YBOX_SNO1000039	-1.00702	8.74793	7.21377e-05	0.000462651	-1.00702	YBOX_SNO1000039	YBOX_SNO1000039:SNO_SNR38_SNR38_SGDID:S000007301_Chr11_snoRNA_24	NA		NA	NA
YDL024C,YDL022C-A	-1.00669	8.64953	0.00172239	0.00582748	-1.00669	YDL024C,YDL022C-A	DIA3,YDL022C-A	4	-	408205	409837
CUT826	-1.00551	6.2759	0.00242275	0.00775619	-1.00551	CUT826	CUT826	15	-	158918	159462
YBOX_OCH1000034	-1.00402	14.6551	0.000137974	0.000762028	-1.00402	YBOX_OCH1000034	YBOX_OCH1000034:YDR134C_YDR134C_SGDID:S0002541_Chr04_721476-721066_RC_Pseudogene_ORF_268_0	NA		NA	NA
snR13	-1.00286	12.5259	0.00225123	0.00727851	-1.00286	snR13	SNR13	4	+	1402941	1403053
YJR021C	-1.00126	8.54341	0.000261754	0.00126868	-1.00126	YJR021C	REC107	10	-	468484	469636
YMR097C	-1.00074	8.73682	3.27742e-05	0.000264067	-1.00074	YMR097C	MTG1	13	-	459333	460573
SUT125	-0.999134	6.86492	0.000845837	0.00322021	-0.999134	SUT125	SUT125	7	+	650859	651163
YER037W	-0.998997	7.06312	0.000662836	0.0026541	-0.998997	YER037W	PHM8	5	+	225817	227049
CUT015	-0.99712	7.03113	7.76185e-05	0.000488978	-0.99712	CUT015	CUT015	2	+	326296	326776
YDR476C	-0.995213	11.4497	5.66907e-06	7.88523e-05	-0.995213	YDR476C	YDR476C	4	-	1410273	1411177
YGR219W	-0.995135	7.65231	0.000988629	0.00366695	-0.995135	YGR219W		NA		NA	NA
YNL156C	-0.994933	11.2899	1.8269e-05	0.000174455	-0.994933	YNL156C	NSG2	14	-	340983	342183
YMR206W	-0.993117	11.1152	8.94758e-05	0.000546418	-0.993117	YMR206W	YMR206W	13	+	675721	677009
YBR132C	-0.992394	9.22623	9.46038e-05	0.000568214	-0.992394	YBR132C	AGP2	2	-	499292	501556
YMR170C	-0.992391	11.1783	2.39577e-05	0.000212075	-0.992391	YMR170C	ALD2	13	-	601493	603213
YDR349C	-0.991807	11.0149	3.44855e-05	0.000272652	-0.991807	YDR349C	YPS7	4	-	1172297	1174273
YMR271C	-0.990049	9.26621	6.1025e-05	0.000407257	-0.990049	YMR271C	URA10	13	-	806741	808117
YER005W	-0.989762	9.28505	0.000418256	0.00184148	-0.989762	YER005W	YND1	5	+	160489	162505
YBOX_INT1000262	-0.989627	7.80502	0.00270926	0.00851862	-0.989627	YBOX_INT1000262	YBOX_INT1000262:INT_1_YHR199C-A:NC_001140:complement(498719..498785)	NA		NA	NA
YML034W	-0.988486	9.79905	3.92015e-05	0.000297076	-0.988486	YML034W	SRC1	13	+	209449	212265
YPR085C	-0.987148	7.56578	0.00215911	0.00703576	-0.987148	YPR085C	YPR085C	16	-	708367	709935
YOR062C	-0.984346	9.90412	0.000253015	0.00123653	-0.984346	YOR062C	YOR062C	15	-	442758	443638
YBOX_ONO1000042	-0.980424	10.0353	9.21341e-05	0.000556685	-0.980424	YBOX_ONO1000042	YBOX_ONO1000042:YGR174W-A_YGR174W-A_SGDID:S0028639_Chr07_846660-846746_Unc_ORF_6	NA		NA	NA
YEL006W	-0.979318	9.32958	2.57836e-05	0.000222679	-0.979318	YEL006W	YEA6	5	+	144281	145681
YOR044W	-0.978435	9.15933	0.000152671	0.000827211	-0.978435	YOR044W	IRC23	15	+	412706	413626
YER115C,YER116C	-0.978328	9.79768	1.53378e-05	0.000155451	-0.978328	YER115C,YER116C	SPR6,SLX8	5	-	394189	396261
YPR009W	-0.976476	8.23918	0.00160523	0.00548266	-0.976476	YPR009W		NA		NA	NA
YDR532C	-0.976193	8.38124	0.000131464	0.000733738	-0.976193	YDR532C	YDR532C	4	-	1499361	1500561
CUT831	-0.97614	5.59944	0.0015497	0.00531589	-0.97614	CUT831	CUT831	15	-	234190	234494
YPL119C-A	-0.974462	9.71947	0.000104335	0.000613044	-0.974462	YPL119C-A	YPL119C-A	16	-	323861	324389
YKR093W	-0.971788	10.8961	0.00137608	0.00482472	-0.971788	YKR093W	PTR2	11	+	615126	617382
YIL130W	-0.971759	9.14124	3.58194e-05	0.000278381	-0.971759	YIL130W	ASG1	9	+	102657	105753
YGL127C	-0.971687	9.97917	0.00012346	0.000698044	-0.971687	YGL127C	SOH1	7	-	270279	270823
YFL052W	-0.97096	7.75248	0.000275294	0.00132459	-0.97096	YFL052W	YFL052W	6	+	28217	32577
YNL140C	-0.970744	8.84116	0.00076522	0.00297723	-0.970744	YNL140C,YNL139C	YNL140C,RLR1	14	-	360767	365823
YNL201C	-0.969969	8.7385	0.00288797	0.00899228	-0.969969	YNL201C	PSY2	14	-	260447	263471
YJR086W	-0.965437	9.61638	0.000165669	0.000884491	-0.965437	YJR086W		NA		NA	NA
YJR050W	-0.965192	8.64558	5.65204e-05	0.000385469	-0.965192	YJR050W	ISY1	10	+	528656	529648
YBOX_LTR1000016	-0.963325	10.0744	0.000377475	0.00169872	-0.963325	YBOX_LTR1000016	YBOX_LTR1000016:YGRWSIGMA4:SGDID:S000006978:Chr07:707199-707538_208	NA		NA	NA
YCR068W	-0.963216	5.90723	0.00246804	0.00787969	-0.963216	YCR068W	ATG15	3	+	237074	238890
YPL023C	-0.962902	10.7987	8.73555e-06	0.000105055	-0.962902	YPL023C	MET12	16	-	504215	506447
A_06_P2487	-0.962857	9.36579	0.000114445	0.000658831	-0.962857	A_06_P2487		NA		NA	NA
YDR373W	-0.959666	10.3666	7.19974e-05	0.000462384	-0.959666	YDR373W	FRQ1	4	+	1222677	1223373
YJL150W,YJL149W	-0.959474	9.12051	7.1597e-05	0.000460652	-0.959474	YJL150W,YJL149W	YJL150W,YJL149W	10	+	137344	139408
YNL099C	-0.95848	10.1859	1.54064e-05	0.000155997	-0.95848	YNL099C	OCA1	14	-	438319	439351
SUT789	-0.957081	5.71459	0.000154389	0.000833845	-0.957081	SUT789	SUT789	15	-	817055	818135
YDR129C	-0.955829	12.3163	2.30319e-05	0.00020669	-0.955829	YDR129C	SAC6	4	-	713200	715400
YKL064W	-0.955342	9.03391	0.000371063	0.00167557	-0.955342	YKL064W	MNR2	11	+	317155	320427
YHR138C	-0.954971	11.8033	0.000371991	0.00167761	-0.954971	YHR138C	YHR138C	8	-	377246	377774
YCL025C	-0.954599	13.4924	0.00123286	0.00439249	-0.954599	YCL025C	AGP1	3	-	75925	77982
YBOX_OCH1000192	-0.95354	8.6169	0.00187904	0.00625419	-0.95354	YBOX_OCH1000192	YBOX_OCH1000192:US100_YMR158C-A_YMR158C-A_Chr13_(complement(573331..573430))_100_bp._30_0	NA		NA	NA
YGL191W	-0.951045	12.4847	0.000108431	0.000631526	-0.951045	YGL191W	COX13	7	+	144715	145451
YKL133C	-0.950913	9.99059	0.000226801	0.00113251	-0.950913	YKL133C	YKL133C	11	-	191606	193110
YBR104W	-0.948656	9.45633	2.62968e-05	0.000226003	-0.948656	YBR104W	YMC2	2	+	449575	450759
SUT462	-0.948369	8.68055	0.000225265	0.0011275	-0.948369	SUT462	SUT462	4	-	370933	371981
YBR147W	-0.9463	9.71027	1.69571e-05	0.000165363	-0.9463	YBR147W		NA		NA	NA
YDR007W	-0.945839	10.3108	0.000201731	0.00103369	-0.945839	YDR007W		NA		NA	NA
YPL204W	-0.943473	10.7959	1.24462e-05	0.000134117	-0.943473	YPL204W	HRR25	16	+	164081	165873
YMR227C	-0.943402	9.02182	0.000187931	0.000978147	-0.943402	YMR227C	TAF7	13	-	722493	724445
YNL286W	-0.943379	8.62687	0.00154262	0.00529621	-0.943379	YNL286W	CUS2	14	+	95099	96163
YPL196W	-0.943252	9.00515	0.000168213	0.000894907	-0.943252	YPL196W	OXR1	16	+	174977	175905
YBR199W	-0.941902	11.5171	2.23229e-05	0.000202179	-0.941902	YBR199W	KTR4	2	+	618816	620424
YDR517W	-0.941528	10.4324	0.000109512	0.000635722	-0.941528	YDR517W	GRH1	4	+	1477117	1478437
CUT808	-0.941499	7.63526	0.000361919	0.00164482	-0.941499	CUT808	CUT808	14	-	358927	359239
YDR179C	-0.940988	7.56609	0.000354356	0.001616	-0.940988	YDR179C	CSN9	4	-	818592	819224
YLR244C	-0.940426	12.0292	0.000687182	0.00273296	-0.940426	YLR244C	MAP1	12	-	625117	626357
YMR219W	-0.940131	9.7339	7.55622e-05	0.000479532	-0.940131	YMR219W	ESC1	13	+	707081	712065
Q0045	-0.939518	10.0747	0.00282677	0.00881528	-0.939518	Q0045		NA		NA	NA
YER098W	-0.938736	7.88038	0.000967385	0.00359952	-0.938736	YER098W		NA		NA	NA
YPR049C	-0.938076	9.88963	9.25144e-05	0.000558202	-0.938076	YPR049C	ATG11	16	-	661135	664743
YPL266W	-0.937935	10.339	0.000259727	0.00126233	-0.937935	YPL266W	DIM1	16	+	39041	40177
YKR066C	-0.935888	12.5548	9.92069e-05	0.000588835	-0.935888	YKR066C	CCP1	11	-	565648	566872
YJL131C	-0.934832	7.75429	1.89921e-05	0.000179736	-0.934832	YJL131C	YJL131C	10	-	164036	165380
YDR329C	-0.934172	10.1318	0.000310622	0.00144843	-0.934172	YDR329C	PEX3	4	-	1126241	1127625
YNL213C	-0.933962	9.07982	4.29916e-05	0.000316178	-0.933962	YNL213C	YNL213C	14	-	246383	247207
YNR037C	-0.932961	9.50104	1.09163e-05	0.000121342	-0.932961	YNR037C	RSM19	14	-	695000	695360
YBR200W	-0.931619	9.23339	0.000115876	0.000665359	-0.931619	YBR200W	BEM1	2	+	620816	622712
YPR024W	-0.93145	10.6308	6.20961e-05	0.000412064	-0.93145	YPR024W	YME1	16	+	610307	613211
YOR223W	-0.931225	8.71805	0.000365913	0.00165727	-0.931225	YOR223W	YOR223W	15	+	759754	760738
YJR049C	-0.928868	9.85179	0.000216095	0.00109331	-0.928868	YJR049C	UTR1	10	-	526660	528500
YKL038W,YKL037W	-0.926395	10.9015	1.7218e-05	0.00016729	-0.926395	YKL038W,YKL037W	RGT1,YKL037W	11	+	364940	369060
YBOX_OCH1000216	-0.924729	10.181	1.21037e-05	0.000131229	-0.924729	YBOX_OCH1000216	YBOX_OCH1000216:YLL039C_721_900_UBI4_SGDID:S0003962_Chr12_65206-64061_RC_Ver_ORF_(721..900)_180bp_23_0	NA		NA	NA
YBOX_IGR1000161	-0.923882	8.52542	0.000293708	0.0013873	-0.923882	YBOX_IGR1000161	YBOX_IGR1000161:gER03_4:gER03_4:Chr05:(429683..430683):1001:bp._585_0	NA		NA	NA
YIL059C	-0.917638	10.3245	0.00146127	0.00506128	-0.917638	YIL059C		NA		NA	NA
YLR375W	-0.916783	10.0189	9.26268e-05	0.000558561	-0.916783	YLR375W	STP3	12	+	871623	872799
YBR264C	-0.916387	10.3491	2.03871e-05	0.000189261	-0.916387	YBR264C	YPT10	2	-	737788	738388
SUT751	-0.914188	7.78197	0.000428643	0.00187394	-0.914188	SUT751	SUT751	14	-	604472	605248
YML116W-A	-0.914187	11.7817	5.19897e-05	0.000361568	-0.914187	YML116W-A		NA		NA	NA
YML100W-A	-0.913463	6.82715	0.00101881	0.00376305	-0.913463	YML100W-A	YML100W-A	13	+	70233	70569
YJL063C	-0.912739	10.4783	0.000102864	0.000606119	-0.912739	YJL063C	MRPL8	10	-	315644	316524
SUT238	-0.911855	6.52016	0.000151632	0.000822003	-0.911855	SUT238	SUT238	11	+	466060	468788
YOR012W,YOR013W	-0.911701	7.75553	0.00176513	0.00594998	-0.911701	YOR012W,YOR013W	YOR012W,IRC11	15	+	356506	357290
SUT357	-0.911657	6.34778	0.000773361	0.00300212	-0.911657	SUT357	SUT357	15	+	241594	242514
YOR075W	-0.911183	9.03075	3.31997e-05	0.00026648	-0.911183	YOR075W	UFE1	15	+	468170	469250
YPL108W,YPL107W	-0.909942	9.92946	5.77622e-05	0.000390912	-0.909942	YPL108W,YPL107W	YPL108W,YPL107W	16	+	348467	350011
YPL031C	-0.908734	10.5251	1.92029e-05	0.000181083	-0.908734	YPL031C	PHO85	16	-	491943	493087
YBOX_ONO1000104	-0.907964	8.52638	0.000127317	0.000715326	-0.907964	YBOX_ONO1000104	YBOX_ONO1000104:YNL138W-A_RCP10_SGDID:S0028509_Chr14_366033-366035,366158-366412_intron_removed_Unc_ORF_18	NA		NA	NA
YKR075C	-0.907713	11.0785	0.0012715	0.0045089	-0.907713	YKR075C	YKR075C	11	-	579280	580544
YAL034C	-0.907072	11.47	0.000217613	0.00109953	-0.907072	YAL034C	FUN19	1	-	80603	82587
YBOX_RRN1000009	-0.906946	13.1687	0.00121332	0.00433018	-0.906946	YBOX_RRN1000009	YBOX_RRN1000009:RRN_15S_RRNA:15S_RRNA:SGDID:S000007287:	NA		NA	NA
YMR115W	-0.906437	9.11036	4.04662e-05	0.000303237	-0.906437	YMR115W	FMP24	13	+	497657	499281
CUT881	-0.904974	6.35519	5.81324e-05	0.000392663	-0.904974	CUT881	CUT881	16	-	117733	118021
YNL277W-A	-0.903956	6.98491	0.000632198	0.00255879	-0.903956	YNL277W-A	YNL277W-A	14	+	116683	117107
YKL005C	-0.903443	8.76323	0.000207828	0.00105853	-0.903443	YKL005C	BYE1	11	-	432536	434648
YER050C	-0.90317	10.7369	3.3364e-05	0.000266988	-0.90317	YER050C	RSM18	5	-	253869	254453
YJL149W	-0.901833	8.36936	3.73016e-05	0.000286775	-0.901833	YJL149W		NA		NA	NA
YLR152C	-0.901741	9.47311	0.00121271	0.00432947	-0.901741	YLR152C	YLR152C	12	-	442813	444845
CUT520	-0.900395	6.02056	0.00219359	0.00713273	-0.900395	CUT520	CUT520	4	-	1036633	1037001
YBOX_SNO1000053	-0.89841	9.2873	0.00164288	0.00559499	-0.89841	YBOX_SNO1000053	YBOX_SNO1000053:SNO_SNR77_SNR77_SGDID:S000007311_Chr13_snoRNA_18	NA		NA	NA
YLR108C	-0.89744	9.2206	0.000728764	0.00286492	-0.89744	YLR108C	YLR108C	12	-	366541	368205
YLR380W	-0.893565	10.9822	3.39472e-05	0.000269614	-0.893565	YLR380W	CSR1	12	+	878191	879615
YPL260W	-0.89216	11.3481	0.000109602	0.000635897	-0.89216	YPL260W	YPL260W	16	+	49217	51097
YOR059C	-0.891967	10.3753	8.10537e-05	0.000505307	-0.891967	YOR059C		NA		NA	NA
YOR357C	-0.891806	9.18641	0.000681093	0.00271692	-0.891806	YOR357C	SNX3	15	-	1009127	1009751
YBOX_TRN1000046	-0.89119	9.53039	6.31258e-05	0.000417586	-0.89119	YBOX_TRN1000046	YBOX_TRN1000046:TRN_TA(UGC)A_SGDID:S000006521_Chr01_tRNA_0	NA		NA	NA
YPL213W	-0.889907	8.54709	0.00107172	0.00392691	-0.889907	YPL213W	LEA1	16	+	150569	151617
YOR322C	-0.889817	9.21746	2.83533e-05	0.000238254	-0.889817	YOR322C	LDB19	15	-	918487	921303
YDL175C	-0.889729	8.1172	0.000856672	0.00325283	-0.889729	YDL175C	AIR2	4	-	144277	145549
YGL129C,YGL128C	-0.889342	9.12604	7.23869e-05	0.000463759	-0.889342	YGL129C,YGL128C	RSM23,CWC23	7	-	269151	270175
YOL100W	-0.888604	9.66742	3.46782e-05	0.00027357	-0.888604	YOL100W	PKH2	15	+	128994	132514
YDR415C	-0.887149	8.13652	0.000480583	0.0020643	-0.887149	YDR415C	YDR415C	4	-	1296985	1298201
YOR015W	-0.88664	9.65456	4.47217e-05	0.000324916	-0.88664	YOR015W		NA		NA	NA
YJL042W	-0.886573	11.486	4.44688e-05	0.000323449	-0.886573	YJL042W	MHP1	10	+	361136	365528
YIL002W-A	-0.883548	9.94266	6.27681e-05	0.00041574	-0.883548	YIL002W-A	YIL002W-A	9	+	350257	350721
SUT515	-0.883274	5.96935	0.000374187	0.00168608	-0.883274	SUT515	SUT515	5	-	363965	364309
YPL015C	-0.883073	9.38687	3.56549e-05	0.000278381	-0.883073	YPL015C	HST2	16	-	525503	526935
YBR050C	-0.879338	11.805	0.00293801	0.00912924	-0.879338	YBR050C	REG2	2	-	337196	338324
YDL053C	-0.878257	10.0022	3.56316e-05	0.000278381	-0.878257	YDL053C	PBP4	4	-	361517	362445
YLR156W	-0.876317	8.77611	0.00185082	0.00617193	-0.876317	YLR156W		NA		NA	NA
YGL028C	-0.874065	7.62258	0.000794036	0.00306006	-0.874065	YGL028C	SCW11	7	-	440975	443071
Q0297	-0.873825	10.191	0.00275803	0.00864881	-0.873825	Q0297		NA		NA	NA
YJL165C	-0.87099	10.2101	0.000218822	0.00110414	-0.87099	YJL165C	HAL5	10	-	106790	109622
YKL026C	-0.870704	8.95079	0.000119565	0.000682094	-0.870704	YKL026C	GPX1	11	-	388672	389624
YOL111C	-0.869072	9.95115	0.000168204	0.000894907	-0.869072	YOL111C	MDY2	15	-	108126	109054
YOR219C	-0.868325	9.53017	0.000248895	0.00122205	-0.868325	YOR219C	STE13	15	-	751934	755094
YJL185C	-0.866042	9.55288	0.00184462	0.0061571	-0.866042	YJL185C	YJL185C	10	-	81885	82989
YJR109C	-0.865675	10.7567	0.000564598	0.00233595	-0.865675	YJR109C	CPA2	10	-	629468	633100
YBL084C	-0.86464	8.58539	5.0513e-05	0.000353423	-0.86464	YBL084C	CDC27	2	-	67037	69565
YMR052W	-0.862281	7.73144	0.000168152	0.000894907	-0.862281	YMR052W	FAR3	13	+	379569	380889
YBL054W	-0.861596	9.21965	0.000223704	0.00112075	-0.861596	YBL054W		NA		NA	NA
YGL181W	-0.861345	10.7444	5.00122e-05	0.000350816	-0.861345	YGL181W	GTS1	7	+	157867	159211
SUT623	-0.855675	7.36276	0.000129554	0.00072461	-0.855675	SUT623	SUT623	10	-	136804	137028
YLL029W	-0.854448	11.4646	4.1858e-05	0.000310513	-0.854448	YLL029W	YLL029W	12	+	81321	83833
YHR088W	-0.854349	9.46531	4.24317e-05	0.000312864	-0.854349	YHR088W	RPF1	8	+	281465	282529
YBOX_ONO1000124	-0.853709	8.92216	8.54005e-05	0.000524561	-0.853709	YBOX_ONO1000124	YBOX_ONO1000124:YPL119C-A_YPL119C-A_SGDID:S0028859_Chr16_324286-324023_RC_Unc_ORF_183	NA		NA	NA
YNL073W	-0.851942	9.01353	0.000506374	0.00214552	-0.851942	YNL073W	MSK1	14	+	488379	490187
YKR025W	-0.851524	9.34296	9.0277e-05	0.00054962	-0.851524	YKR025W	RPC37	11	+	487372	488364
YKR007W	-0.851443	9.79798	0.000300821	0.00141081	-0.851443	YKR007W	MEH1	11	+	451060	451660
YKL059C	-0.851125	8.55036	0.000135321	0.000752092	-0.851125	YKL059C	MPE1	11	-	327583	329159
YFL041W	-0.849857	10.1395	0.000133175	0.000740942	-0.849857	YFL041W	FET5	6	+	49113	51169
YCL010C	-0.849689	9.41302	0.000567785	0.00234547	-0.849689	YCL010C	SGF29	3	-	103406	104406
YBL103C	-0.849218	9.5762	4.53501e-05	0.000328579	-0.849218	YBL103C	RTG3	2	-	21853	23797
YJR129C	-0.848842	8.45196	0.000261958	0.00126909	-0.848842	YJR129C	YJR129C	10	-	663756	665092
YHR109W	-0.848439	8.00517	0.000322271	0.00149353	-0.848439	YHR109W	CTM1	8	+	330305	332049
YGR054W	-0.847942	8.99375	0.000773889	0.00300212	-0.847942	YGR054W	YGR054W	7	+	596531	598779
YOL012C	-0.847738	9.95353	0.000371507	0.00167686	-0.847738	YOL012C	HTZ1	15	-	303382	304454
YPL091W	-0.846142	10.8271	0.00188639	0.0062767	-0.846142	YPL091W	GLR1	16	+	375451	377091
YGL062W	-0.845625	14.0192	0.000455027	0.00197458	-0.845625	YGL062W	PYC1	7	+	385155	388811
YDR247W	-0.845275	8.48488	0.00135432	0.00475699	-0.845275	YDR247W	VHS1	4	+	955661	957749
snR77	-0.843935	9.24453	0.00264008	0.00833579	-0.843935	snR77	SNR77	13	+	297513	297601
YFL009W	-0.843823	10.0044	0.000144056	0.000787392	-0.843823	YFL009W	CDC4	6	+	115969	118545
YKL138C	-0.843104	9.91537	6.10781e-05	0.000407354	-0.843104	YKL138C	MRPL31	11	-	185168	185800
YOL045W	-0.841224	7.21424	0.00141633	0.00493638	-0.841224	YOL045W	PSK2	15	+	243042	244738
YNL232W	-0.839976	10.3594	0.000196591	0.00101374	-0.839976	YNL232W	CSL4	14	+	214883	215963
YFL044C	-0.838634	8.72771	0.00310099	0.00955144	-0.838634	YFL044C	OTU1	6	-	44477	45589
SUT625	-0.836088	7.66746	0.00167113	0.00568024	-0.836088	SUT625	SUT625	10	-	195068	195348
YGR167W	-0.835987	10.3105	0.000106069	0.000620509	-0.835987	YGR167W	CLC1	7	+	832387	833355
SUT678	-0.830458	7.69693	0.000400538	0.00177604	-0.830458	SUT678	SUT678	11	-	363928	364904
YER154W	-0.830277	10.3193	0.000282198	0.00134583	-0.830277	YER154W	OXA1	5	+	475001	476289
CUT741	-0.828849	7.56984	0.000147509	0.000803357	-0.828849	CUT741	CUT741	12	-	633621	634005
YMR022W	-0.825536	10.1037	2.7792e-05	0.000235344	-0.825536	YMR022W	UBC7	13	+	318665	319305
YNL199C,YNL198C	-0.823332	9.02634	5.75427e-05	0.000390176	-0.823332	YNL199C,YNL198C	GCR2,YNL198C	14	-	264807	266671
YLR202C,YLR203C	-0.821109	9.87102	8.64354e-05	0.000529993	-0.821109	YLR202C,YLR203C	YLR202C,MSS51	12	-	550485	552069
YDL203C	-0.820734	8.80997	0.000480371	0.00206423	-0.820734	YDL203C	ACK1	4	-	96045	98157
YNL094W	-0.820503	8.48343	0.000450828	0.00195717	-0.820503	YNL094W	APP1	14	+	447347	449523
YBOX_CDP1000055	-0.818813	5.80379	0.000986262	0.00365945	-0.818813	YBOX_CDP1000055	YBOX_CDP1000055:mCD036935:gi|8571922|gb|AF159801.1|AF159801_162	NA		NA	NA
YDR186C	-0.818432	10.8251	0.000102493	0.000604941	-0.818432	YDR186C	YDR186C	4	-	832745	835585
YKL021C,YKL020C	-0.81803	9.42627	4.98647e-05	0.000350148	-0.81803	YKL021C,YKL020C	MAK11,SPT23	11	-	398360	401792
CUT474	-0.815752	6.28171	0.00259012	0.00820993	-0.815752	CUT474	CUT474	4	-	132317	132645
YEL011W	-0.814319	11.7008	0.00197079	0.00652466	-0.814319	YEL011W	GLC3	5	+	133089	135313
YLR034C	-0.81408	9.99318	0.00010865	0.000631761	-0.81408	YLR034C	SMF3	12	-	210269	212141
YBOX_IGX1000048	-0.813966	9.44989	0.00278582	0.00870496	-0.813966	YBOX_IGX1000048	YBOX_IGX1000048:IGX_89_29:IGX_YD_461208C:Chr04:(complement(461133..461233))	NA		NA	NA
YKR018C	-0.813049	10.338	0.00012338	0.000698044	-0.813049	YKR018C	YKR018C	11	-	473264	475592
YDR435C	-0.812598	9.4008	0.000258928	0.00125933	-0.812598	YDR435C	PPM1	4	-	1332809	1333985
YML112W	-0.810596	9.29634	0.000157113	0.000846491	-0.810596	YML112W	CTK3	13	+	45041	46033
YLR019W	-0.807013	9.7061	4.14611e-05	0.000308217	-0.807013	YLR019W	PSR2	12	+	179985	181737
YBR126C	-0.805321	11.6475	0.00010806	0.000630314	-0.805321	YBR126C	TPS1	2	-	488780	490484
YBOX_OCH1000018	-0.805122	10.0834	0.000126257	0.000710306	-0.805122	YBOX_OCH1000018	YBOX_OCH1000018:YBR108W_YBR108W_SGDID:S0000312_Chr02_454816-457659_Unc_ORF_2491_0	NA		NA	NA
YLR426W	-0.802347	8.94884	0.000840865	0.00320663	-0.802347	YLR426W	YLR426W	12	+	987008	988216
YBOX_RRN1000007	-0.801585	8.59868	0.000558576	0.00231648	-0.801585	YBOX_RRN1000007	YBOX_RRN1000007:RRN_NTS2-1:SGDID:S000029329:Chr12:RC:	NA		NA	NA
YPL180W	-0.801151	9.51869	0.000385982	0.00172671	-0.801151	YPL180W	TCO89	16	+	205241	207865
YHR049W	-0.799919	10.6726	0.00300487	0.00929928	-0.799919	YHR049W	FSH1	8	+	206418	207306
YBOX_ONO1000127	-0.799592	14.3957	0.00109458	0.00398856	-0.799592	YBOX_ONO1000127	YBOX_ONO1000127:YPR036W-A_YPR036W-A_SGDID:S0028425_Chr16_645947-646150_Unc_ORF_12	NA		NA	NA
YER072W	-0.797587	12.2004	5.84211e-05	0.000394109	-0.797587	YER072W	VTC1	5	+	302713	303345
YLR332W	-0.792161	9.77566	0.00221622	0.00719293	-0.792161	YLR332W	MID2	12	+	790239	791967
SUT574	-0.787111	6.25187	0.000179952	0.000944524	-0.787111	SUT574	SUT574	8	-	56598	58966
YGR249W	-0.786901	5.81547	0.00210438	0.00689138	-0.786901	YGR249W	MGA1	7	+	987874	989930
YNL143C	-0.786761	8.44574	0.000173209	0.000915952	-0.786761	YNL143C	YNL143C	14	-	356375	356943
YOL068C	-0.785108	8.94863	0.00020754	0.00105781	-0.785108	YOL068C		NA		NA	NA
YCL051W	-0.78458	10.287	0.000892023	0.0033677	-0.78458	YCL051W	LRE1	3	+	35569	37689
YOR152C	-0.7844	8.2907	0.000591693	0.00241965	-0.7844	YOR152C	YOR152C	15	-	617246	618894
YLR399C	-0.78424	9.28631	0.000119336	0.000681155	-0.78424	YLR399C	BDF1	12	-	919203	921643
YDR270W	-0.782169	10.6063	0.000291078	0.0013792	-0.782169	YDR270W	CCC2	4	+	1005581	1008725
YKL095W	-0.780183	6.76297	0.00267136	0.00841948	-0.780183	YKL095W	YJU2	11	+	261755	262971
YBR076C-A,YBR077C	-0.77904	9.9439	0.000428572	0.00187394	-0.77904	YBR076C-A,YBR077C	YBR076C-A,SLM4	2	-	391603	392347
YJR014W	-0.778795	10.2423	0.000485542	0.00208053	-0.778795	YJR014W	TMA22	10	+	461776	462552
YER182W	-0.778139	10.7616	0.000107805	0.00062962	-0.778139	YER182W	FMP10	5	+	552481	553337
YHR161C	-0.778088	9.13912	0.00016963	0.000898374	-0.778088	YHR161C	YAP1801	8	-	420198	422726
YIL105C	-0.777945	9.53716	0.000503553	0.00213692	-0.777945	YIL105C	SLM1	9	-	167421	169805
CUT806	-0.777078	5.54546	0.000818493	0.00313602	-0.777078	CUT806	CUT806	14	-	275271	276079
YPR075C	-0.774659	9.4601	8.21322e-05	0.000508663	-0.774659	YPR075C	OPY2	16	-	695695	696871
YBL091C-A	-0.773752	8.65404	0.00133327	0.00469644	-0.773752	YBL091C-A	SCS22	2	-	46525	47173
SUT517	-0.773349	5.57211	0.00324336	0.00993498	-0.773349	SUT517	SUT517	5	-	509813	510213
YMR256C	-0.772538	12.6853	0.00067956	0.00271285	-0.772538	YMR256C	COX7	13	-	778709	779173
YDL007W	-0.769241	10.9324	0.000191666	0.000991243	-0.769241	YDL007W	RPT2	4	+	438009	439369
YGR044C	-0.768701	9.24015	0.000616731	0.00251038	-0.768701	YGR044C		NA		NA	NA
YLR055C	-0.766524	10.7147	0.000414873	0.00183116	-0.766524	YLR055C	SPT8	12	-	251141	253165
YER141W	-0.765912	9.83777	0.00107579	0.00393774	-0.765912	YER141W	COX15	5	+	453401	455121
YGL154C	-0.76591	8.14534	0.000856089	0.00325178	-0.76591	YGL154C	LYS5	7	-	215351	216135
YJL104W	-0.76588	9.86553	0.000382554	0.00171287	-0.76588	YJL104W	PAM16	10	+	227272	228008
YDR035W	-0.764777	9.23909	0.00028238	0.00134583	-0.764777	YDR035W	ARO3	4	+	521779	523131
YMR291W	-0.763925	9.31218	0.000654686	0.00262645	-0.763925	YMR291W	YMR291W	13	+	852553	854545
YDR204W	-0.761527	10.7344	0.000332846	0.00153513	-0.761527	YDR204W	COQ4	4	+	858093	859237
snR31	-0.758972	10.1848	0.000102665	0.000605622	-0.758972	snR31	SNR31	15	-	841911	842183
YNR046W	-0.757963	9.78619	0.000225832	0.00112905	-0.757963	YNR046W	TRM112	14	+	707756	708348
YER002W	-0.756287	9.87563	0.000650751	0.00261662	-0.756287	YER002W	NOP16	5	+	156769	157593
YBR257W	-0.756133	8.81582	0.000907736	0.00342028	-0.756133	YBR257W	POP4	2	+	728840	729856
YPR115W	-0.7543	11.4677	0.000200993	0.0010314	-0.7543	YPR115W	YPR115W	16	+	754683	758299
YDR207C	-0.753651	8.58991	0.00101486	0.0037537	-0.753651	YDR207C	UME6	4	-	864921	867721
YOL130W	-0.752737	10.0155	0.000585426	0.00240145	-0.752737	YOL130W	ALR1	15	+	74122	77274
YER095W	-0.75217	10.4031	0.00103923	0.00382642	-0.75217	YER095W	RAD51	5	+	349921	351385
YCR026C	-0.751247	10.0384	0.00103125	0.00380234	-0.751247	YCR026C		NA		NA	NA
YBR204C	-0.749802	8.98155	0.00105279	0.00386693	-0.749802	YBR204C	YBR204C	2	-	631972	633420
YDR289C	-0.747816	7.94408	0.00121751	0.00434074	-0.747816	YDR289C	RTT103	4	-	1038121	1039609
YGR147C	-0.746684	9.74052	0.0014857	0.00513413	-0.746684	YGR147C	NAT2	7	-	785951	787007
YBOX_TIL1000258	-0.746224	8.36141	0.00316368	0.00971341	-0.746224	YBOX_TIL1000258	YBOX_TIL1000258:TIL_YIL022W_601_900_28_0	NA		NA	NA
SUT568	-0.744585	6.9735	0.00214202	0.00699946	-0.744585	SUT568	SUT568	7	-	905495	905767
YER040W	-0.740816	8.88218	0.000136481	0.000756547	-0.740816	YER040W	GLN3	5	+	229713	232217
YKL022C	-0.74048	9.34845	0.000653534	0.00262481	-0.74048	YKL022C	CDC16	11	-	394344	396800
YNR045W	-0.740314	9.45945	0.000480837	0.00206437	-0.740314	YNR045W	PET494	14	+	706108	707644
YDR505C	-0.739959	10.6416	0.000202077	0.00103446	-0.739959	YDR505C		NA		NA	NA
YHL008C	-0.739639	9.98312	0.000218992	0.00110447	-0.739639	YHL008C	YHL008C	8	-	92478	94670
YIL156W-A,YIL156W-B	-0.739386	10.825	9.30623e-05	0.000560548	-0.739386	YIL156W-A,YIL156W-B	YIL156W-A,YIL156W-B	9	+	47673	48057
YML129C	-0.738651	10.8412	0.000275691	0.0013259	-0.738651	YML129C	COX14	13	-	14349	14773
YFL031W	-0.736681	9.99139	0.000339998	0.00156063	-0.736681	YFL031W		NA		NA	NA
YMR008C	-0.736097	10.3906	0.000149637	0.000813274	-0.736097	YMR008C	PLB1	13	-	280269	282781
YMR187C	-0.73476	8.52207	0.00161274	0.005503	-0.73476	YMR187C	YMR187C	13	-	634549	636029
YBL109W	-0.733914	9.84452	0.00320023	0.00980854	-0.733914	YBL109W		NA		NA	NA
YCL040W	-0.732208	12.3942	0.000347268	0.00159008	-0.732208	YCL040W		NA		NA	NA
YMR126C	-0.730184	9.35433	0.000508081	0.00215095	-0.730184	YMR126C	DLT1	13	-	520685	522037
YJR106W,YJR107W	-0.730063	8.76157	0.000605442	0.00247205	-0.730063	YJR106W,YJR107W	ECM27,YJR107W	10	+	624688	628400
YDR105C	-0.725781	9.44174	0.000468513	0.00202397	-0.725781	YDR105C	TMS1	4	-	665264	666832
YPL107W	-0.723477	7.67944	0.000666383	0.00266517	-0.723477	YPL107W		NA		NA	NA
YGL003C	-0.723344	9.18271	0.00042145	0.00185234	-0.723344	YGL003C	CDH1	7	-	492247	494279
YML004C	-0.72324	10.8202	0.000288007	0.00136648	-0.72324	YML004C	GLO1	13	-	261525	262701
YHR195W	-0.72152	8.92592	0.000727634	0.00286154	-0.72152	YHR195W	NVJ1	8	+	490564	491668
YML081W	-0.719095	10.8414	0.000146924	0.000800996	-0.719095	YML081W	YML081W	13	+	104641	108585
SUT299	-0.718906	6.95457	0.00116084	0.004181	-0.718906	SUT299	SUT299	13	+	343665	344281
YGL192W	-0.718054	6.23024	0.00128014	0.00453041	-0.718054	YGL192W	IME4	7	+	142139	144107
YGR220C	-0.717616	10.4315	0.00060818	0.00248131	-0.717616	YGR220C	MRPL9	7	-	936023	936911
YMR024W	-0.715226	9.83571	0.000543547	0.00226571	-0.715226	YMR024W	MRPL3	13	+	321881	323209
YGL073W	-0.71498	10.0617	0.000216158	0.00109331	-0.71498	YGL073W	HSF1	7	+	368459	371355
YPR133C	-0.714626	9.3088	0.000139091	0.000766998	-0.714626	YPR133C	SPN1	16	-	795863	797295
YPR156C	-0.711779	9.59077	0.000775197	0.00300431	-0.711779	YPR156C	TPO3	16	-	837647	840079
YKR072C,YKR073C	-0.711648	9.28486	0.000272674	0.00131318	-0.711648	YKR072C,YKR073C	SIS2,YKR073C	11	-	575840	578032
YIL003W	-0.711103	9.19301	0.000635168	0.00256665	-0.711103	YIL003W	CFD1	9	+	349065	350081
YMR037C	-0.710521	10.3763	0.000473258	0.00204154	-0.710521	YMR037C	MSN2	13	-	344141	346981
YJR096W	-0.7102	10.544	0.00146502	0.00507261	-0.7102	YJR096W	YJR096W	10	+	611040	612144
YBOX_RRN1000015	-0.709636	15.258	0.00165989	0.00564748	-0.709636	YBOX_RRN1000015	YBOX_RRN1000015:RRN_JXN_5.8S_ITS2:Chr12::RC:5.8S_ITS2:overlap_8	NA		NA	NA
SUT233	-0.708847	5.89756	0.000516322	0.00217886	-0.708847	SUT233	SUT233	11	+	229946	231434
YGR048W	-0.7085	9.84812	0.000258318	0.00125722	-0.7085	YGR048W	UFD1	7	+	589763	590963
YGL129C	-0.708037	9.57292	0.000573238	0.00236609	-0.708037	YGL129C	RSM23	7	-	267591	269151
snR43	-0.706791	8.19579	0.00128504	0.00454624	-0.706791	snR43	SNR43	3	-	107470	107830
YNL310C	-0.702435	9.51846	0.000776804	0.00300791	-0.702435	YNL310C	ZIM17	14	-	51813	52469
YOR191W	-0.70097	9.29475	0.000639833	0.00257843	-0.70097	YOR191W	RIS1	15	+	692386	698114
YDL025C	-0.699898	11.2079	0.00325005	0.00994681	-0.699898	YDL025C	YDL025C	4	-	405125	407405
YGL203C	-0.698845	10.7645	0.00280731	0.00876177	-0.698845	YGL203C	KEX1	7	-	112423	114743
YPL006W	-0.698116	10.3738	0.000798922	0.00307528	-0.698116	YPL006W	NCR1	16	+	544595	548147
YLR427W	-0.697773	10.0875	0.000455591	0.00197583	-0.697773	YLR427W	MAG2	12	+	988328	990592
YEL070W	-0.697165	9.82172	0.00239422	0.00766948	-0.697165	YEL070W		NA		NA	NA
YDL177C	-0.696552	8.19859	0.000441261	0.00192433	-0.696552	YDL177C	YDL177C	4	-	141093	141797
YGR127W	-0.694015	9.0269	0.000480199	0.00206423	-0.694015	YGR127W	YGR127W	7	+	746579	747891
YLR421C	-0.692902	10.7251	0.00095331	0.00355605	-0.692902	YLR421C	RPN13	12	-	964828	965620
YJR106W	-0.692719	6.66772	0.00307809	0.00950306	-0.692719	YJR106W		NA		NA	NA
YKL171W	-0.692325	8.65695	0.000261459	0.00126784	-0.692325	YKL171W	YKL171W	11	+	127316	130468
YCL042W,YCL040W	-0.690759	12.2588	0.00114475	0.0041329	-0.690759	YCL042W,YCL040W	YCL042W,GLK1	3	+	50793	52537
YHR131C	-0.690368	8.4131	0.000710804	0.00281314	-0.690368	YHR131C	YHR131C	8	-	365477	368142
YGR210C	-0.689124	11.0181	0.000347318	0.00159008	-0.689124	YGR210C	YGR210C	7	-	913439	914871
snR46	-0.689016	8.62177	0.00325628	0.00996011	-0.689016	snR46	SNR46	7	+	545355	545835
YKR100C	-0.686563	9.33962	0.00254791	0.00809558	-0.686563	YKR100C	SKG1	11	-	638018	639978
YOL036W	-0.685572	10.5859	0.00140723	0.00490951	-0.685572	YOL036W	YOL036W	15	+	256354	259162
YDL149W	-0.682967	10.2583	0.00100242	0.00370899	-0.682967	YDL149W	ATG9	4	+	184897	187977
YNL303W	-0.682157	8.17694	0.0004892	0.00209027	-0.682157	YNL303W		NA		NA	NA
YDR234W	-0.679262	10.1384	0.00109512	0.00398915	-0.679262	YDR234W	LYS4	4	+	931005	933309
YFR017C	-0.677131	13.4142	0.00178612	0.00599591	-0.677131	YFR017C	YFR017C	6	-	182157	182925
YEL044W	-0.674872	10.8604	0.000208524	0.00105999	-0.674872	YEL044W	IES6	5	+	69049	70385
YNL122C	-0.674316	9.57292	0.00114637	0.00413733	-0.674316	YNL122C	YNL122C	14	-	397783	398359
YBR063C,YBR065C	-0.674302	9.60283	0.000428244	0.00187375	-0.674302	YBR063C,YBR065C	YBR063C,ECM2	2	-	366931	369747
YOR194C	-0.673909	10.9021	0.00039289	0.00174726	-0.673909	YOR194C	TOA1	15	-	711510	712630
YJR093C	-0.671224	7.72558	0.000578887	0.00238202	-0.671224	YJR093C	FIP1	10	-	603084	604276
YOR089C	-0.669579	10.8495	0.00175312	0.00591516	-0.669579	YOR089C	VPS21	15	-	489918	490894
YDR338C	-0.662919	8.73887	0.000937385	0.00351013	-0.662919	YDR338C	YDR338C	4	-	1147249	1149521
YBR207W	-0.662409	10.783	0.00044674	0.00194501	-0.662409	YBR207W	FTH1	2	+	635064	636664
YKL068W	-0.662354	9.29638	0.00133835	0.00471119	-0.662354	YKL068W	NUP100	11	+	309683	312899
YBOX_RRN1000016	-0.660413	17.9061	0.00171716	0.00581425	-0.660413	YBOX_RRN1000016	YBOX_RRN1000016:RRN_JXN_ITS2_25S:Chr12::RC:ITS2_25S:overlap_10	NA		NA	NA
YDR144C	-0.659009	6.63972	0.000247668	0.00121829	-0.659009	YDR144C	MKC7	4	-	744224	746240
YML090W	-0.65609	9.41535	0.000662485	0.0026537	-0.65609	YML090W		NA		NA	NA
YBOX_IGR1000091	-0.655703	10.0232	0.000588623	0.00241082	-0.655703	YBOX_IGR1000091	YBOX_IGR1000091:NKR013C:NKR013C:Chr11:(complement(638530..638722)):193:bp._1_0	NA		NA	NA
YGR197C	-0.655264	9.56962	0.00157954	0.00541067	-0.655264	YGR197C	SNG1	7	-	892487	894367
CUT617	-0.653417	5.89242	0.00116423	0.00419034	-0.653417	CUT617	CUT617	7	-	739327	739607
YDL045W-A	-0.653295	9.87767	0.000220721	0.0011116	-0.653295	YDL045W-A	MRP10	4	+	372201	372649
YOR267C	-0.651778	9.59227	0.00108189	0.0039546	-0.651778	YOR267C	HRK1	15	-	822383	825439
YPL232W	-0.650915	10.5318	0.000863916	0.00327681	-0.650915	YPL232W	SSO1	16	+	107113	108217
YBL061C	-0.650402	9.05914	0.00131941	0.00465381	-0.650402	YBL061C	SKT5	2	-	105227	107515
YLR173W	-0.649666	9.20916	0.000486377	0.00208158	-0.649666	YLR173W	YLR173W	12	+	502345	504529
YKL175W	-0.649032	10.6574	0.000352372	0.00160904	-0.649032	YKL175W	ZRT3	11	+	118740	120468
YGL163C	-0.648477	8.32666	0.00210685	0.00689736	-0.648477	YGL163C	RAD54	7	-	193591	196567
YNL030W	-0.645709	11.637	0.00144519	0.00501876	-0.645709	YNL030W	HHF2	14	+	576700	577212
YER036C	-0.644065	11.501	0.000557207	0.00231353	-0.644065	YER036C	ARB1	5	-	223269	225245
YMR043W	-0.642217	10.4293	0.000579892	0.00238523	-0.642217	YMR043W	MCM1	13	+	353521	355089
YDR460W	-0.642138	10.3096	0.000309631	0.00144636	-0.642138	YDR460W	TFB3	4	+	1383669	1384893
YBOX_IGR1000151	-0.640965	9.36944	0.000815879	0.00312941	-0.640965	YBOX_IGR1000151	YBOX_IGR1000151:gDR09_6:gDR09_6:Chr04:(762047..763047):1001:bp._880_0	NA		NA	NA
YBOX_OCH1000209	-0.640305	13.5089	0.000394131	0.00175131	-0.640305	YBOX_OCH1000209	YBOX_OCH1000209:YLR155C_ASP3-1_SGDID:S0004145_Chr12_470406-469318_RC_Ver_ORF_842_0	NA		NA	NA
YGR257C	-0.637253	10.8134	0.0027174	0.00853325	-0.637253	YGR257C	MTM1	7	-	1006150	1007430
YBR108W	-0.637067	8.87617	0.000757673	0.00295388	-0.637067	YBR108W	YBR108W	2	+	454807	457824
SUT031	-0.636969	6.69993	0.00158486	0.00542538	-0.636969	SUT031	SUT031	3	+	125242	126026
YIL087C	-0.635127	9.32399	0.00170482	0.00578643	-0.635127	YIL087C		NA		NA	NA
YFR053C	-0.634833	13.1087	0.0022443	0.00726729	-0.634833	YFR053C		NA		NA	NA
YDR202C	-0.632756	9.84146	0.000317814	0.00147481	-0.632756	YDR202C	RAV2	4	-	856897	857985
YIL036W	-0.632401	10.8717	0.000565713	0.00233965	-0.632401	YIL036W	CST6	9	+	285505	287553
YAL017W	-0.63225	10.9516	0.000366487	0.00165874	-0.63225	YAL017W	PSK1	1	+	119863	124447
YIL146C	-0.632182	9.74115	0.000562997	0.00233115	-0.632182	YIL146C	ECM37	9	-	73973	76037
YBR119W	-0.627977	8.96175	0.00143179	0.00497713	-0.627977	YBR119W	MUD1	2	+	479256	480440
YDR524C-B,YDR524C-A	-0.625765	11.7579	0.00112292	0.00407495	-0.625765	YDR524C-B,YDR524C-A	YDR524C-B,YDR524C-A	4	-	1489321	1489889
YER114C	-0.624461	9.08683	0.00142597	0.00496016	-0.624461	YER114C	BOI2	5	-	390285	394021
YPR088C	-0.624176	11.3359	0.000278203	0.00133616	-0.624176	YPR088C	SRP54	16	-	711399	713071
YGL221C	-0.623032	10.0793	0.0026213	0.00829633	-0.623032	YGL221C	NIF3	7	-	81342	82318
SUT055	-0.621967	8.21828	0.0017766	0.00597434	-0.621967	SUT055	SUT055	4	+	544043	544730
YPL064C	-0.62019	9.33454	0.00118454	0.00425043	-0.62019	YPL064C	CWC27	16	-	428623	429639
YGR043C	-0.619776	12.8077	0.000992272	0.00367659	-0.619776	YGR043C	NQM1	7	-	580271	581431
YKR050W	-0.619384	9.02805	0.00141774	0.00493968	-0.619384	YKR050W	TRK2	11	+	526508	530164
CUT616	-0.619318	7.53849	0.00219306	0.00713273	-0.619318	CUT616	CUT616	7	-	733351	733535
YML009W-B	-0.617681	11.4561	0.000310487	0.00144843	-0.617681	YML009W-B		NA		NA	NA
YNL284C	-0.616517	9.79112	0.0011955	0.00428396	-0.616517	YNL284C	MRPL10	14	-	103095	104063
YDL076C	-0.614558	9.50878	0.000482308	0.00206919	-0.614558	YDL076C	RXT3	4	-	320461	321693
YDR483W	-0.61343	11.9049	0.000933076	0.00349771	-0.61343	YDR483W	KRE2	4	+	1421117	1422589
YDR327W	-0.612586	9.4551	0.00113247	0.00410053	-0.612586	YDR327W		NA		NA	NA
YBR151W	-0.608893	9.01619	0.0029833	0.00925095	-0.608893	YBR151W	APD1	2	+	544880	546168
YNL183C	-0.608548	10.2336	0.000364457	0.0016528	-0.608548	YNL183C	NPR1	14	-	293055	295727
YNL241C	-0.608503	10.7765	0.00193443	0.00642439	-0.608503	YNL241C	ZWF1	14	-	196127	198111
YDR404C	-0.608249	10.1913	0.000830687	0.00317354	-0.608249	YDR404C	RPB7	4	-	1276577	1277361
YOR014W,YOR015W	-0.605318	10.2342	0.000391474	0.00174243	-0.605318	YOR014W,YOR015W	RTS1,YOR015W	15	+	357426	360354
YLL043W	-0.604613	11.0256	0.00197674	0.00653873	-0.604613	YLL043W	FPS1	12	+	49801	52065
SUT516	-0.59983	6.1851	0.00259516	0.00822345	-0.59983	SUT516	SUT516	5	-	401885	402317
YGR046W	-0.597951	10.1034	0.000450032	0.00195532	-0.597951	YGR046W	TAM41	7	+	584779	586387
YBL054W,YBL053W	-0.597395	9.72795	0.00183781	0.00613822	-0.597395	YBL054W,YBL053W	YBL054W,YBL053W	2	+	117487	119367
YKL142W	-0.594268	12.5619	0.000792222	0.00305642	-0.594268	YKL142W	MRP8	11	+	178420	179244
SUT425	-0.592888	5.58299	0.00178809	0.00600061	-0.592888	SUT425	SUT425	16	+	828539	829651
YMR090W	-0.592763	11.5552	0.00170685	0.00579047	-0.592763	YMR090W	YMR090W	13	+	448449	449993
YKL034W	-0.591817	10.5656	0.00115903	0.0041759	-0.591817	YKL034W	TUL1	11	+	371380	373820
SUT745	-0.588671	5.909	0.00244576	0.00782273	-0.588671	SUT745	SUT745	14	-	204919	206743
YDL231C	-0.588493	10.5114	0.00115251	0.00415526	-0.588493	YDL231C	BRE4	4	-	38797	42365
YFR052C-A,YFR053C	-0.58825	11.9993	0.00299314	0.00927328	-0.58825	YFR052C-A,YFR053C	YFR052C-A,HXK1	6	-	253437	255141
YDR142C	-0.587669	9.28285	0.00105557	0.00387445	-0.587669	YDR142C	PEX7	4	-	740464	741776
YPR161C	-0.586575	9.01332	0.00256727	0.00814974	-0.586575	YPR161C	SGV1	16	-	864223	866495
YDL123W	-0.584392	8.95317	0.00075249	0.00294178	-0.584392	YDL123W	SNA4	4	+	241385	242241
YER151C	-0.583417	9.77545	0.00107235	0.00392787	-0.583417	YER151C	UBP3	5	-	469629	472549
YGR032W	-0.582275	13.1421	0.00119869	0.00428956	-0.582275	YGR032W	GSC2	7	+	547931	554003
YPR113W	-0.58062	10.1961	0.0012037	0.00430312	-0.58062	YPR113W	PIS1	16	+	752219	753051
YBR063C	-0.580603	9.16586	0.00324787	0.00994301	-0.580603	YBR063C		NA		NA	NA
YGL140C	-0.575646	9.35404	0.00101839	0.0037628	-0.575646	YGL140C	YGL140C	7	-	241119	245199
YOR358W	-0.574589	9.32799	0.00215546	0.00703126	-0.574589	YOR358W	HAP5	15	+	1009979	1011059
YNL047C	-0.574385	9.0561	0.00219655	0.0071351	-0.574385	YNL047C	SLM2	14	-	539824	542064
YOR376W-A,YOR377W	-0.571533	10.2925	0.00127501	0.00451969	-0.571533	YOR376W-A,YOR377W	YOR376W-A,ATF1	15	+	1044715	1048019
YBOX_TIL1000255	-0.570712	9.83965	0.00215583	0.00703126	-0.570712	YBOX_TIL1000255	YBOX_TIL1000255:TIL_YIL022W_1501_1643_68_0	NA		NA	NA
YJL036W	-0.570169	9.87492	0.0021553	0.00703126	-0.570169	YJL036W	SNX4	10	+	378568	380240
YMR016C	-0.568691	11.6224	0.0026534	0.00837286	-0.568691	YMR016C	SOK2	13	-	303109	305909
YLL039C	-0.563159	11.5283	0.00120783	0.00431352	-0.563159	YLL039C	UBI4	12	-	63901	65309
YML020W	-0.562463	8.65006	0.00270127	0.00850106	-0.562463	YML020W	YML020W	13	+	230985	233273
YDR251W	-0.561295	9.79904	0.00142029	0.00494529	-0.561295	YDR251W	PAM1	4	+	960309	963245
YDL165W	-0.559611	9.55445	0.000985483	0.00365784	-0.559611	YDL165W	CDC36	4	+	164241	164937
YNL177C	-0.55214	10.1413	0.00106709	0.00391131	-0.55214	YNL177C	MRPL22	14	-	303479	304663
YBOX_OCH1000078	-0.550633	11.1022	0.000985415	0.00365784	-0.550633	YBOX_OCH1000078	YBOX_OCH1000078:YKR100C_SKG1_SGDID:S0001808_Chr11_639606-638539_RC_Unc_ORF_984_0	NA		NA	NA
YFR016C	-0.550414	9.27385	0.00135451	0.00475699	-0.550414	YFR016C	YFR016C	6	-	176997	180829
YPR036W-A	-0.548919	15.3538	0.00299193	0.00927226	-0.548919	YPR036W-A	YPR036W-A	16	+	645875	646443
YDR145W	-0.54406	9.42891	0.0014894	0.00514357	-0.54406	YDR145W	TAF12	4	+	746652	748436
YER017C	-0.541104	10.6635	0.00176997	0.00595872	-0.541104	YER017C	AFG3	5	-	189445	191949
CUT462	-0.537195	7.26462	0.00203869	0.00671162	-0.537195	CUT462	CUT462	3	-	30845	31189
YER147C	-0.535387	9.71048	0.0010898	0.00397398	-0.535387	YER147C	SCC4	5	-	462901	464901
YBL058W	-0.534183	11.4191	0.000901515	0.00340233	-0.534183	YBL058W	SHP1	2	+	111407	112823
YNL131W	-0.532575	10.2972	0.00125049	0.00444184	-0.532575	YNL131W	TOM22	14	+	378707	379475
YKL087C	-0.528414	10.0058	0.00137317	0.00481771	-0.528414	YKL087C	CYT2	11	-	276647	277607
YJR103W	-0.521448	11.8928	0.00232816	0.00748736	-0.521448	YJR103W	URA8	10	+	620568	622552
YGR181W	-0.520495	9.85949	0.00152416	0.00524646	-0.520495	YGR181W	TIM13	7	+	858227	858747
YMR044W	-0.518192	10.3135	0.00143759	0.00499402	-0.518192	YMR044W	IOC4	13	+	355345	357013
YCR033W	-0.513164	9.58526	0.00208679	0.00684226	-0.513164	YCR033W	SNT1	3	+	186282	190330
YFL010C	-0.506381	10.5757	0.00132188	0.00466097	-0.506381	YFL010C	WWM1	6	-	114949	115773
YDR328C	-0.498422	11.5735	0.00253502	0.00805944	-0.498422	YDR328C	SKP1	4	-	1125177	1126081
YCR069W	-0.496237	10.6244	0.00128646	0.00454973	-0.496237	YCR069W	CPR4	3	+	238890	240098
YBR269C	-0.494508	11.0749	0.00214716	0.00701194	-0.494508	YBR269C	FMP21	2	-	741996	742596
YJR082C	-0.494497	9.23675	0.00222161	0.00719952	-0.494497	YJR082C	EAF6	10	-	581716	582364
YIL031W	-0.489732	7.65863	0.00297196	0.0092239	-0.489732	YIL031W		NA		NA	NA
YCR096C	-0.486409	11.9776	0.00277775	0.0086926	-0.486409	YCR096C		NA		NA	NA
YKR048C	-0.479823	12.8161	0.00211028	0.00690429	-0.479823	YKR048C	NAP1	11	-	524896	526312
YOR172W	-0.473264	10.2329	0.0028968	0.0090171	-0.473264	YOR172W	YRM1	15	+	654162	656730
YJL062W-A	-0.47112	10.6164	0.00309176	0.00953414	-0.47112	YJL062W-A	YJL062W-A	10	+	316688	317160
YCR039C	-0.468799	11.9662	0.00216504	0.00705071	-0.468799	YCR039C		NA		NA	NA
YCL067C	-0.464297	12.0156	0.00270865	0.00851862	-0.464297	YCL067C		NA		NA	NA
SUT501	0.478896	6.61136	0.00308629	0.00952559	0.478896	SUT501	SUT501	5	-	10501	11341
YNL202W	0.480414	11.0898	0.00250839	0.00799162	0.480414	YNL202W	SPS19	14	+	259547	260387
YAL042W	0.48243	11.6685	0.00227666	0.00734609	0.48243	YAL042W	ERV46	1	+	61279	62647
YNL189W	0.485651	9.86671	0.00304852	0.00941728	0.485651	YNL189W	SRP1	14	+	284059	285867
YIL001W	0.501455	6.6646	0.00265791	0.0083846	0.501455	YIL001W	YIL001W	9	+	353817	355553
YJR062C	0.504013	6.44318	0.00260416	0.00824702	0.504013	YJR062C	NTA1	10	-	551956	554860
YAR007C	0.507065	9.86833	0.00304026	0.00939723	0.507065	YAR007C	RFA1	1	-	156747	158699
YKL093W	0.509091	10.3514	0.00260571	0.00824946	0.509091	YKL093W	MBR1	11	+	264323	265763
YOR061W	0.509204	8.72359	0.00275291	0.0086353	0.509204	YOR061W	CKA2	15	+	441386	442746
YDR456W	0.514609	10.1477	0.00137546	0.00482414	0.514609	YDR456W	NHX1	4	+	1367429	1369461
YPR182W	0.515339	11.4436	0.00182432	0.00610088	0.515339	YPR182W	SMX3	16	+	900123	900523
YPL270W	0.523256	9.72773	0.00202222	0.00666361	0.523256	YPL270W	MDL2	16	+	30385	32897
YDL193W	0.524033	9.11868	0.00139905	0.00488612	0.524033	YDL193W	NUS1	4	+	114569	116001
YKL089W	0.531001	6.76543	0.00201904	0.00665852	0.531001	YKL089W	MIF2	11	+	272987	274907
YBR014C	0.532387	9.0555	0.00283338	0.00883271	0.532387	YBR014C	GRX6	2	-	266443	267428
YNL176C	0.536336	10.0142	0.00134979	0.00474672	0.536336	YNL176C	YNL176C	14	-	304935	307175
YEL059C-A	0.536696	10.7744	0.00227728	0.00734609	0.536696	YEL059C-A	SOM1	5	-	42405	42701
YHR045W	0.537929	7.65154	0.00145089	0.00503523	0.537929	YHR045W	YHR045W	8	+	195402	197626
YDL235C	0.538235	8.36559	0.00147793	0.00511065	0.538235	YDL235C	YPD1	4	-	33301	34037
YOR390W	0.538975	6.26772	0.000936682	0.00350874	0.538975	YOR390W		NA		NA	NA
YMR004W	0.539085	8.22206	0.00300504	0.00929928	0.539085	YMR004W	MVP1	13	+	273961	275673
YEL037C	0.541826	11.4072	0.00236296	0.00758314	0.541826	YEL037C	RAD23	5	-	81198	82781
YNL280C	0.543398	8.9337	0.000845159	0.00321952	0.543398	YNL280C	ERG24	14	-	108951	110479
YNL088W	0.543696	8.70554	0.00192222	0.00638587	0.543696	YNL088W	TOP2	14	+	457635	462179
YPR141C	0.546913	6.56925	0.00296479	0.00920435	0.546913	YPR141C	KAR3	16	-	815583	818087
YKR057W	0.551113	8.94015	0.00257818	0.00817701	0.551113	YKR057W	RPS21A	11	+	551252	552148
YJL179W	0.551756	6.71187	0.00177225	0.0059626	0.551756	YJL179W	PFD1	10	+	88705	89233
YLR275W	0.553303	7.22429	0.00216487	0.00705071	0.553303	YLR275W	SMD2	12	+	694329	694993
YBOX_TIL1000307	0.556084	10.5587	0.00124567	0.00442919	0.556084	YBOX_TIL1000307	YBOX_TIL1000307:TIL_YOR116C_4201_4500_55_0	NA		NA	NA
YHL007C	0.557149	9.32785	0.00263146	0.00832103	0.557149	YHL007C	STE20	8	-	94990	98094
YDR388W	0.558538	10.5804	0.00187718	0.00624997	0.558538	YDR388W	RVS167	4	+	1250133	1251749
YKR076W	0.560344	11.0647	0.00310073	0.00955144	0.560344	YKR076W	ECM4	11	+	581820	583148
YPL170W	0.561003	9.67501	0.00120095	0.00429618	0.561003	YPL170W	DAP1	16	+	228217	228889
YLL056C	0.562999	7.94785	0.00233645	0.00750945	0.562999	YLL056C	YLL056C	12	-	27149	29669
YOR026W	0.566452	8.57572	0.00229038	0.00738608	0.566452	YOR026W	BUB3	15	+	379642	380754
YLR439W	0.566536	9.82488	0.00139081	0.00486346	0.566536	YLR439W	MRPL4	12	+	1014424	1015536
YLR429W	0.5668	7.45968	0.00292795	0.00910067	0.5668	YLR429W	CRN1	12	+	990728	992968
YGL104C	0.566883	7.932	0.000818248	0.00313602	0.566883	YGL104C	VPS73	7	-	308687	310231
YBR098W	0.567287	6.83746	0.00135626	0.00476156	0.567287	YBR098W	MMS4	2	+	441495	443743
YMR203W	0.5674	9.69861	0.0019668	0.00651349	0.5674	YMR203W	TOM40	13	+	668433	669921
YBOX_ONO1000061	0.569434	10.1236	0.00307337	0.00949127	0.569434	YBOX_ONO1000061	YBOX_ONO1000061:YJL127C-B_YJL127C-B_SGDID:S0028522_Chr10_181628-181470_RC_Unc_ORF_15	NA		NA	NA
YIL006W	0.570155	8.45393	0.00314858	0.00967829	0.570155	YIL006W	YIA6	9	+	343785	345369
YNL070W	0.570246	9.29083	0.00249361	0.00795413	0.570246	YNL070W	TOM7	14	+	493291	493627
YMR014W	0.571859	9.66503	0.00171679	0.00581425	0.571859	YMR014W	BUD22	13	+	298833	300505
YAL036C	0.575107	10.3298	0.0021291	0.00696155	0.575107	YAL036C	RBG1	1	-	74875	76211
YGR187C	0.57593	6.68661	0.00108925	0.00397398	0.57593	YGR187C	HGH1	7	-	870055	871495
YBOX_ONO1000114	0.575952	10.2514	0.000735091	0.00288336	0.575952	YBOX_ONO1000114	YBOX_ONO1000114:YOR020W-A_YOR020W-A_SGDID:S0028526_Chr15_371684-371956_Unc_ORF_117	NA		NA	NA
YIL033C	0.579483	10.4495	0.000997965	0.00369509	0.579483	YIL033C	BCY1	9	-	290237	291941
YJL124C	0.579535	8.39894	0.000954402	0.00355747	0.579535	YJL124C	LSM1	10	-	186852	187812
YJL209W	0.581643	8.3881	0.00112356	0.00407591	0.581643	YJL209W	CBP1	10	+	37913	40049
SUT143	0.582944	10.4439	0.00327167	0.00999991	0.582944	SUT143	SUT143	7	+	1012282	1012490
YHR042W	0.583469	11.0766	0.00209162	0.00685385	0.583469	YHR042W	NCP1	8	+	190490	192786
YMR208W	0.584256	7.6259	0.00251726	0.00801503	0.584256	YMR208W	ERG12	13	+	684409	685905
YBL101C	0.585643	8.86294	0.00215831	0.0070353	0.585643	YBL101C	ECM21	2	-	24949	28605
YCL056C	0.586063	9.40057	0.00236148	0.0075807	0.586063	YCL056C	YCL056C	3	-	26981	27389
YGR084C	0.586103	9.37517	0.00253037	0.00804952	0.586103	YGR084C	MRP13	7	-	647047	648095
YER166W	0.587659	9.79644	0.000557113	0.00231353	0.587659	YER166W	DNF1	5	+	512377	517544
YKR064W	0.588244	7.38726	0.0020222	0.00666361	0.588244	YKR064W	OAF3	11	+	562116	564932
YML012W	0.588617	9.84419	0.000782997	0.00302967	0.588617	YML012W	ERV25	13	+	246089	246873
YDR362C	0.58865	8.2575	0.00171028	0.0057984	0.58865	YDR362C	TFC6	4	-	1196521	1198793
YBR262C	0.588742	11.2762	0.00132724	0.00467674	0.588742	YBR262C	FMP51	2	-	735660	736076
YNL085W	0.589454	8.21533	0.00257169	0.00815886	0.589454	YNL085W	MKT1	14	+	466875	469947
YEL013W	0.589816	8.43048	0.00252693	0.0080434	0.589816	YEL013W	VAC8	5	+	128585	130945
YAR014C	0.59012	9.15151	0.00182968	0.00611494	0.59012	YAR014C	BUD14	1	-	166611	169027
YMR146C	0.590182	11.2536	0.00300095	0.00929295	0.590182	YMR146C	TIF34	13	-	557397	558605
YER071C	0.590511	7.10653	0.000699299	0.00277489	0.590511	YER071C	YER071C	5	-	301725	302365
YOR206W	0.591149	7.31394	0.00309765	0.00954673	0.591149	YOR206W	NOC2	15	+	727490	729906
YCR030C	0.591621	9.39288	0.000521231	0.00219432	0.591621	YCR030C	SYP1	3	-	173654	176510
YMR163C	0.591632	8.77276	0.00118188	0.00424232	0.591632	YMR163C	INP2	13	-	584237	586533
YJL052W	0.594101	12.4036	0.0021564	0.00703126	0.594101	YJL052W	TDH1	10	+	338192	339392
YLR410W	0.595074	8.18202	0.00266155	0.00839107	0.595074	YLR410W	VIP1	12	+	937488	940992
YGL234W	0.597152	9.69257	0.0015413	0.00529513	0.597152	YGL234W	ADE5%2C7	7	+	56386	58986
YLR238W	0.597403	7.54702	0.00172272	0.00582748	0.597403	YLR238W	FAR10	12	+	614617	616345
YER023W	0.597704	8.81136	0.000634858	0.00256638	0.597704	YER023W	PRO3	5	+	201033	202081
YJR102C	0.597719	8.04004	0.000447257	0.00194646	0.597719	YJR102C	VPS25	10	-	619020	619900
SUT459	0.601687	7.54659	0.00124861	0.00443815	0.601687	SUT459	SUT459	3	-	308294	309966
SUT236	0.602066	7.93845	0.00246241	0.00786409	0.602066	SUT236	SUT236	11	+	454860	456764
YGR263C	0.602181	7.20037	0.00265304	0.00837286	0.602181	YGR263C	SAY1	7	-	1017926	1019278
YPL125W	0.6028	7.9992	0.00165249	0.00562412	0.6028	YPL125W	KAP120	16	+	313241	316545
YBL046W	0.603094	8.71194	0.000637784	0.00257525	0.603094	YBL046W	PSY4	2	+	132423	133871
YGL022W	0.607631	10.3261	0.00135149	0.00475112	0.607631	YGL022W	STT3	7	+	452331	454723
CUT149	0.608396	5.65398	0.0022564	0.00728987	0.608396	CUT149	CUT149	7	+	605755	606123
YMR273C	0.610561	9.22491	0.000975012	0.00362407	0.610561	YMR273C	ZDS1	13	-	811189	814165
YKL194C	0.610641	6.96011	0.00119289	0.00427604	0.610641	YKL194C	MST1	11	-	77056	78696
YPL167C	0.610882	7.75858	0.00312559	0.00961882	0.610882	YPL167C	REV3	16	-	232525	237149
YLR170C	0.610898	9.5587	0.000622838	0.00252632	0.610898	YLR170C	APS1	12	-	500325	501093
YBOX_OCH1000208	0.611293	12.0217	0.00142581	0.00496016	0.611293	YBOX_OCH1000208	YBOX_OCH1000208:YLR029C_RPL15A_SGDID:S0004019_Chr12_202591-201977_RC_Ver_ORF_545_0	NA		NA	NA
YEL009C	0.611431	13.0839	0.00250177	0.00797533	0.611431	YEL009C	GCN4	5	-	138829	140365
YEL030W	0.612042	8.0629	0.00267218	0.00841956	0.612042	YEL030W	ECM10	5	+	94209	96577
YMR267W	0.612086	8.71421	0.0021398	0.00699439	0.612086	YMR267W	PPA2	13	+	801657	802849
YBR240C	0.612555	7.91044	0.000500242	0.00212799	0.612555	YBR240C	THI2	2	-	700396	702404
YGR258C	0.614665	8.35712	0.00111961	0.00406576	0.614665	YGR258C	RAD2	7	-	1007686	1010806
YGL081W	0.614775	6.89254	0.00229746	0.00740439	0.614775	YGL081W	YGL081W	7	+	357315	358443
YIL114C	0.615847	6.66796	0.00205437	0.00675272	0.615847	YIL114C	POR2	9	-	149013	150029
YML031W	0.616688	9.78968	0.000543276	0.00226547	0.616688	YML031W	NDC1	13	+	214145	216233
YJL008C	0.617012	9.40844	0.00140395	0.00489969	0.617012	YJL008C	CCT8	10	-	419716	421700
YER087C-B	0.617301	10.5303	0.000704021	0.00278943	0.617301	YER087C-B	SBH1	5	-	332365	332877
YGR135W	0.617903	10.6947	0.00120722	0.00431278	0.617903	YGR135W	PRE9	7	+	761331	762267
YHR064C	0.618649	9.12391	0.000757822	0.00295388	0.618649	YHR064C	SSZ1	8	-	225341	227205
CUT897	0.619067	6.76316	0.000595048	0.00243148	0.619067	CUT897	CUT897	16	-	410615	411647
YKL204W	0.619196	8.69279	0.00219611	0.0071351	0.619196	YKL204W	EAP1	11	+	53681	55745
YKL214C	0.620595	7.38017	0.00167092	0.00568024	0.620595	YKL214C	YRA2	11	-	30893	31773
YLR029C	0.621742	11.8539	0.00113616	0.00410749	0.621742	YLR029C	RPL15A	12	-	201821	202645
YOR183W,YOR184W	0.622049	10.135	0.000847046	0.00322323	0.622049	YOR183W,YOR184W	FYV12,SER1	15	+	679250	680642
YLR293C	0.622165	10.2385	0.00149575	0.0051621	0.622165	YLR293C	GSP1	12	-	720541	721509
YGL017W	0.622764	7.58027	0.00126103	0.00447476	0.622764	YGL017W	ATE1	7	+	459843	461499
YLL002W	0.622954	6.44416	0.00202978	0.00668645	0.622954	YLL002W	RTT109	12	+	146257	147649
YDR174W	0.624115	11.3257	0.00327213	0.00999991	0.624115	YDR174W	HMO1	4	+	812084	813028
YLR121C	0.625477	8.02217	0.000907889	0.00342028	0.625477	YLR121C	YPS3	12	-	388565	390293
YDR245W	0.625884	8.18131	0.00285247	0.00888696	0.625884	YDR245W	MNN10	4	+	952717	954133
YDR057W	0.625893	6.87572	0.0012754	0.00451969	0.625893	YDR057W	YOS9	4	+	565883	567563
YFR050C	0.626599	10.4143	0.000344707	0.00158018	0.626599	YFR050C	PRE4	6	-	248885	249925
YBOX_TEL1000007	0.626941	7.45851	0.00314784	0.00967829	0.626941	YBOX_TEL1000007	YBOX_TEL1000007:TEL_TEL13L:SGDID:S000028918:Chr13:1-6344:	NA		NA	NA
YJR070C	0.627406	10.2296	0.000613864	0.0025016	0.627406	YJR070C	LIA1	10	-	569532	570676
YDR110W	0.629183	7.56996	0.00283533	0.00883615	0.629183	YDR110W	FOB1	4	+	676044	677988
YGL147C	0.629526	11.1369	0.000708292	0.0028053	0.629526	YGL147C	RPL9A	7	-	227639	228383
YOR184W	0.629731	10.9685	0.000644775	0.00259555	0.629731	YOR184W		NA		NA	NA
YDR365C	0.629753	10.0776	0.00113327	0.00410125	0.629753	YDR365C	ESF1	4	-	1204489	1206441
YGL226W	0.62991	8.47571	0.00145147	0.00503562	0.62991	YGL226W	YGL226W	7	+	73330	73818
YJL154C	0.631138	9.96762	0.000559005	0.00231735	0.631138	YJL154C	VPS35	10	-	130980	134052
YKL006C-A	0.632205	9.1152	0.000693911	0.00275557	0.632205	YKL006C-A	SFT1	11	-	429616	430296
YPL227C	0.632976	6.83103	0.00179812	0.0060266	0.632976	YPL227C	ALG5	16	-	120173	121429
YHR057C	0.633945	10.8311	0.000378703	0.0017028	0.633945	YHR057C	CPR2	8	-	218109	218869
YNL095C	0.634671	6.8535	0.00197803	0.00654043	0.634671	YNL095C	YNL095C	14	-	444791	447007
YLR265C	0.637163	7.64644	0.000709241	0.00280801	0.637163	YLR265C	NEJ1	12	-	674309	675533
YKL104C	0.638161	7.78969	0.0012961	0.00457923	0.638161	YKL104C	GFA1	11	-	242550	245222
YOR304C-A	0.638716	6.7295	0.000870403	0.00329904	0.638716	YOR304C-A	YOR304C-A	15	-	887951	888791
YBL079W	0.640701	9.30282	0.00161528	0.00550988	0.640701	YBL079W	NUP170	2	+	75185	79825
YOR243C	0.641337	8.06633	0.0027843	0.0087039	0.641337	YOR243C	PUS7	15	-	789902	792278
YCR032W	0.642287	8.53636	0.00204116	0.00671765	0.642287	YCR032W	BPH1	3	+	179410	186050
YLR449W	0.642455	8.90843	0.00194626	0.00645761	0.642455	YLR449W	FPR4	12	+	1030800	1032160
YGR184C	0.644003	11.1125	0.000282963	0.001348	0.644003	YGR184C	UBR1	7	-	859895	866159
YNL067W	0.644519	10.1251	0.000438776	0.00191507	0.644519	YNL067W	RPL9B	14	+	499635	500555
YER176W	0.644663	9.04587	0.000537081	0.00224495	0.644663	YER176W	ECM32	5	+	541649	545353
YPR036W	0.645595	11.584	0.000495179	0.00210985	0.645595	YPR036W	VMA13	16	+	643787	645355
YBL001C	0.64667	10.6518	0.00131389	0.00463744	0.64667	YBL001C	ECM15	2	-	236908	237652
YEL051W	0.648828	9.89612	0.000418647	0.00184243	0.648828	YEL051W	VMA8	5	+	58321	59297
YBOX_OCH1000103	0.649527	6.20633	0.00172817	0.00584406	0.649527	YBOX_OCH1000103	YBOX_OCH1000103:YNL083W_SAL1_SGDID:S0005027_Chr14_471377-473014_Ver_ORF_871_0	NA		NA	NA
YER032W	0.649803	7.74441	0.000879546	0.00332654	0.649803	YER032W	FIR1	5	+	214993	217889
YDR004W	0.650301	7.65612	0.00267469	0.00842473	0.650301	YDR004W	RAD57	4	+	455225	456729
YLR201C,YLR202C	0.650717	9.43451	0.000772375	0.00299962	0.650717	YLR201C,YLR202C	COQ9,YLR202C	12	-	549461	550349
YOR270C	0.650936	10.3931	0.000243525	0.00120182	0.650936	YOR270C	VPH1	15	-	827871	830767
YDL195W	0.651714	7.97479	0.00301794	0.00933373	0.651714	YDL195W	SEC31	4	+	107089	111169
YDL125C	0.651807	11.9627	0.000929114	0.00348781	0.651807	YDL125C	HNT1	4	-	238909	239813
YHR005C-A	0.652292	10.029	0.00128753	0.00455199	0.652292	YHR005C-A	MRS11	8	-	115390	115942
YDR477W	0.653699	8.22888	0.00145085	0.00503523	0.653699	YDR477W	SNF1	4	+	1412077	1414381
YBOX_OCH1000149	0.654843	10.1491	0.00145222	0.00503654	0.654843	YBOX_OCH1000149	YBOX_OCH1000149:DS100_YGR192C_YGR192C_Chr07_(complement(882717..882816))_100_bp._26_0	NA		NA	NA
YDR074W	0.655354	11.6716	0.00229955	0.00740751	0.655354	YDR074W	TPS2	4	+	593659	596771
YAL049C	0.656128	10.3606	0.000764098	0.00297396	0.656128	YAL049C	YAL049C	1	-	51739	52659
SUT089	0.656952	6.62238	0.00319787	0.00980414	0.656952	SUT089	SUT089	5	+	173473	173769
YML114C	0.658205	9.01733	0.000374729	0.0016878	0.658205	YML114C	TAF8	13	-	41941	43749
YDL225W	0.658269	8.01249	0.00235268	0.00755474	0.658269	YDL225W	SHS1	4	+	52393	54193
YMR263W	0.65936	8.17408	0.000681683	0.00271722	0.65936	YMR263W	SAP30	13	+	794889	795625
YHR187W	0.660406	8.84208	0.000655784	0.00262985	0.660406	YHR187W	IKI1	8	+	480956	482012
YML107C	0.66074	7.95664	0.0023111	0.00743929	0.66074	YML107C	PML39	13	-	55221	56277
YKR103W,YKR104W	0.661985	6.77523	0.000665138	0.00266231	0.661985	YKR103W,YKR104W	NFT1,YKR104W	11	+	653190	657750
YOR073W	0.662384	7.40172	0.00271753	0.00853325	0.662384	YOR073W	SGO1	15	+	464706	466570
YDR238C	0.662914	9.99763	0.000311308	0.00145099	0.662914	YDR238C	SEC26	4	-	937641	940857
YPL228W	0.662993	7.30479	0.00131222	0.00463308	0.662993	YPL228W	CET1	16	+	118249	120161
YER012W	0.662999	9.68177	0.0022185	0.0071938	0.662999	YER012W	PRE1	5	+	177761	178577
YAL043C	0.66349	10.4212	0.00046906	0.0020255	0.66349	YAL043C	PTA1	1	-	58611	61091
YGR013W	0.663579	8.17326	0.000279388	0.00133834	0.663579	YGR013W	SNU71	7	+	514499	516571
YJR013W	0.663723	9.79232	0.00107429	0.00393362	0.663723	YJR013W	GPI14	10	+	460312	461680
YHR155W	0.664488	6.60897	0.000604407	0.00246877	0.664488	YHR155W	YSP1	8	+	407018	410930
YBR089C-A	0.664845	12.0899	0.00178938	0.00600302	0.664845	YBR089C-A		NA		NA	NA
YBL091C	0.665479	9.78789	0.00199764	0.00659908	0.665479	YBL091C	MAP2	2	-	47213	48669
YJL125C	0.66615	7.96336	0.000325326	0.00150636	0.66615	YJL125C	GCD14	10	-	185428	186732
YBOX_INT1000233	0.666609	5.76484	0.00057808	0.00237963	0.666609	YBOX_INT1000233	YBOX_INT1000233:INT_1_YML124C:NC_001145:complement(23362..23659)	NA		NA	NA
YGL097W	0.666797	9.006	0.000392129	0.00174461	0.666797	YGL097W	SRM1	7	+	321731	323347
YDR196C	0.666957	9.48689	0.000300786	0.00141081	0.666957	YDR196C	YDR196C	4	-	850273	851041
YPR033C	0.668888	9.73655	0.000756901	0.00295349	0.668888	YPR033C	HTS1	16	-	637263	639103
YFR010W	0.668971	8.71503	0.00258714	0.00820295	0.668971	YFR010W	UBP6	6	+	164985	166641
YOR233W	0.669095	7.21069	0.00146987	0.0050861	0.669095	YOR233W	KIN4	15	+	775650	778242
YPR187W	0.669364	10.4687	0.000247903	0.00121831	0.669364	YPR187W	RPO26	16	+	911219	912027
SUT349	0.669939	5.91006	0.00172017	0.00582257	0.669939	SUT349	SUT349	15	+	21865	22233
YCR072C	0.670006	6.68093	0.00141106	0.00492125	0.670006	YCR072C	RSA4	3	-	240686	242382
YDR257C	0.670072	7.48084	0.0023075	0.00742998	0.670072	YDR257C	SET7	4	-	969745	971489
YLR212C	0.670909	6.4427	0.000366552	0.00165874	0.670909	YLR212C	TUB4	12	-	564669	566333
YML071C	0.670926	7.77808	0.000310328	0.00144843	0.670926	YML071C	COG8	13	-	129733	131669
YOR242C	0.671036	6.47383	0.00270601	0.00851346	0.671036	YOR242C	SSP2	15	-	788774	789902
YGR083C	0.672348	9.82614	0.000389234	0.00173538	0.672348	YGR083C	GCD2	7	-	644839	646903
YBR194W	0.672446	7.25756	0.000776071	0.00300617	0.672446	YBR194W	SOY1	2	+	609912	610576
YGL148W	0.672688	10.2654	0.00317005	0.00973015	0.672688	YGL148W	ARO2	7	+	226331	227627
YIR036W-A,YIR037W	0.672917	11.6436	0.00057412	0.00236609	0.672917	YIR036W-A,YIR037W	YIR036W-A,HYR1	9	+	423001	423801
YOR020W-A	0.67303	10.2918	0.000328119	0.00151796	0.67303	YOR020W-A	YOR020W-A	15	+	371170	372137
YHR128W	0.673602	8.06964	0.00311082	0.00957677	0.673602	YHR128W	FUR1	8	+	362073	362993
YJL061W	0.673772	6.49686	0.0031378	0.00965076	0.673772	YJL061W	NUP82	10	+	319968	323192
YDL155W	0.673806	9.03106	0.000441735	0.0019256	0.673806	YDL155W	CLB3	4	+	176633	178201
YBOX_INT1000180	0.674979	5.91306	0.00136331	0.0047847	0.674979	YBOX_INT1000180	YBOX_INT1000180:INT_1_YIL018W:NC_001141:316770..317169	NA		NA	NA
YPL178W	0.676106	10.0757	0.00017836	0.000938032	0.676106	YPL178W	CBC2	16	+	212105	212881
YIL017C	0.677568	8.55768	0.000623036	0.00252632	0.677568	YIL017C	VID28	9	-	317901	321109
YLR172C	0.677617	9.55294	0.000615574	0.00250664	0.677617	YLR172C	DPH5	12	-	501125	502197
YDR063W	0.678571	7.92556	0.00181985	0.0060898	0.678571	YDR063W	YDR063W	4	+	578539	579227
YGL057C	0.679309	7.26309	0.00193511	0.00642463	0.679309	YGL057C	YGL057C	7	-	394935	395839
YLR321C	0.680011	7.71749	0.00127629	0.00452132	0.680011	YLR321C	SFH1	12	-	776227	777899
YPL065W	0.680242	7.67214	0.00232352	0.00747542	0.680242	YPL065W	VPS28	16	+	427883	428699
YPL206C	0.680292	10.2617	0.000363766	0.00165037	0.680292	YPL206C	YPL206C	16	-	162453	163669
YCR054C	0.681426	6.71379	0.000254051	0.00124045	0.681426	YCR054C	CTR86	3	-	218246	220166
YIL086C,YIL085C	0.681599	9.5743	0.000943305	0.0035273	0.681599	YIL086C,YIL085C	YIL086C,KTR7	9	-	200397	202053
YBR182C	0.681624	7.02232	0.00176946	0.00595872	0.681624	YBR182C	SMP1	2	-	593124	595020
YKL018W	0.68285	8.31438	0.00139883	0.00488612	0.68285	YKL018W	SWD2	11	+	403636	404844
YLR096W	0.683422	8.51061	0.000634051	0.0025641	0.683422	YLR096W	KIN2	12	+	332345	336137
YPR083W	0.684347	8.17813	0.00127864	0.00452813	0.684347	YPR083W	MDM36	16	+	704819	706707
YGR151C	0.685878	8.57327	0.00118081	0.00423993	0.685878	YGR151C		NA		NA	NA
YBOX_OCH1000160	0.686177	10.6526	0.000724121	0.00285091	0.686177	YBOX_OCH1000160	YBOX_OCH1000160:DS100_YKR057W_YKR057W_Chr11_(551885..551984)_100_bp._21_0	NA		NA	NA
YIL039W	0.688246	8.43331	0.00190007	0.00631824	0.688246	YIL039W	TED1	9	+	278377	280009
YDL018C	0.688895	7.85539	0.000697666	0.00276944	0.688895	YDL018C	ERP3	4	-	422645	423581
YNL188W	0.689295	6.52407	0.000734271	0.00288228	0.689295	YNL188W	KAR1	14	+	286251	287547
YGR283C	0.690282	8.50462	0.00271263	0.00852499	0.690282	YGR283C	YGR283C	7	-	1058958	1060086
YLR089C	0.690964	8.72487	0.000490654	0.00209564	0.690964	YLR089C	ALT1	12	-	318029	320341
YBR170C	0.693638	8.44467	0.00222521	0.00720891	0.693638	YBR170C	NPL4	2	-	576180	578132
YKL121W	0.693717	8.34512	0.00035257	0.00160925	0.693717	YKL121W	YKL121W	11	+	213538	216514
SUT714	0.694708	7.39427	0.00138739	0.0048531	0.694708	SUT714	SUT714	13	-	9269	9845
YDL161W	0.694799	9.5637	0.000237869	0.00117861	0.694799	YDL161W	ENT1	4	+	167697	169249
YDR339C	0.695295	9.24744	0.00152854	0.00525985	0.695295	YDR339C	FCF1	4	-	1149817	1150553
YDR072C	0.695369	10.0085	0.000772392	0.00299962	0.695369	YDR072C	IPT1	4	-	589759	591535
YOR369C	0.696487	12.2159	0.000361735	0.00164469	0.696487	YOR369C	RPS12	15	-	1028087	1028703
YML085C	0.696861	9.41093	0.00107829	0.00394416	0.696861	YML085C	TUB1	13	-	97805	99453
YPR163C	0.697106	9.77198	0.0024496	0.00783027	0.697106	YPR163C	TIF3	16	-	868471	870047
YER123W	0.698164	7.29954	0.00227044	0.00732849	0.698164	YER123W	YCK3	5	+	404625	406777
YER030W	0.69821	11.2504	0.000547794	0.00227982	0.69821	YER030W	CHZ1	5	+	213369	214025
YKL192C	0.698984	10.9554	0.000112953	0.000652473	0.698984	YKL192C	ACP1	11	-	80032	80640
YGR082W	0.699324	9.08638	0.000929651	0.00348858	0.699324	YGR082W	TOM20	7	+	644011	644731
YMR034C	0.699665	10.0399	0.000787095	0.00303885	0.699665	YMR034C	YMR034C	13	-	339317	340949
YBR123C	0.700438	8.15556	0.00123715	0.0044063	0.700438	YBR123C	TFC1	2	-	484668	486756
YJR030C	0.700889	6.86288	0.00113183	0.00410053	0.700889	YJR030C	YJR030C	10	-	483972	486244
YLL048C	0.701029	9.95838	0.000437066	0.00190868	0.701029	YLL048C	YBT1	12	-	41181	46453
YNR008W	0.701337	8.79767	0.000544927	0.00226894	0.701337	YNR008W	LRO1	14	+	640348	642476
YML030W	0.701337	9.14294	0.00156711	0.00536984	0.701337	YML030W	YML030W	13	+	216401	217145
YKR065C	0.701484	8.51894	0.000214601	0.00108699	0.701484	YKR065C	PAM17	11	-	564712	565568
YIL139C	0.703807	7.70031	0.000717662	0.00283286	0.703807	YIL139C	REV7	9	-	87869	88733
YMR277W	0.703852	9.20803	0.00151732	0.00522802	0.703852	YMR277W	FCP1	13	+	820145	822569
YDR325W	0.704957	6.71405	0.000757163	0.00295349	0.704957	YDR325W	YCG1	4	+	1117109	1120245
YNL263C	0.705188	9.64756	0.00182107	0.00609193	0.705188	YNL263C	YIF1	14	-	146807	147983
YBOX_TIL1000270	0.705437	7.89827	0.00263811	0.00833535	0.705437	YBOX_TIL1000270	YBOX_TIL1000270:TIL_YLR087C_2701_3000_165_0	NA		NA	NA
YJL171C	0.705718	7.25783	0.00117525	0.00422284	0.705718	YJL171C	YJL171C	10	-	99605	100933
YDR308C	0.707035	6.43204	0.00116866	0.00420342	0.707035	YDR308C	SRB7	4	-	1077889	1078497
YER014W	0.708214	9.65602	0.00177687	0.00597434	0.708214	YER014W	HEM14	5	+	182561	184313
YDR424C	0.70931	9.03291	0.000112061	0.000648029	0.70931	YDR424C	DYN2	4	-	1319401	1319889
YLR455W	0.709958	7.97805	0.00181417	0.00607848	0.709958	YLR455W	YLR455W	12	+	1053200	1054864
YDR198C	0.710115	7.39565	0.00249704	0.00796267	0.710115	YDR198C	RKM2	4	-	852441	854009
YDL100C	0.710476	10.2541	0.000665578	0.00266307	0.710476	YDL100C	GET3	4	-	281981	283221
YAR002W	0.711123	7.98727	0.000333735	0.00153724	0.711123	YAR002W	NUP60	1	+	152215	153991
YPL139C	0.711648	8.34344	0.00170765	0.00579132	0.711648	YPL139C	UME1	16	-	289549	291109
YDL042C	0.711881	8.32254	0.00159015	0.00543818	0.711881	YDL042C	SIR2	4	-	376637	378509
YEL004W	0.712034	7.51226	0.000262246	0.0012699	0.712034	YEL004W	YEA4	5	+	146905	148121
YDL098C	0.71225	8.74578	0.000178163	0.00093746	0.71225	YDL098C	SNU23	4	-	284469	285181
YPR004C	0.712297	9.98775	0.00115245	0.00415526	0.712297	YPR004C	YPR004C	16	-	563959	565103
YDR359C	0.712444	6.92759	0.00141356	0.00492835	0.712444	YDR359C	EAF1	4	-	1191905	1195153
YMR144W	0.71246	6.35515	0.00174838	0.00590293	0.71246	YMR144W	YMR144W	13	+	553233	554457
YKL162C-A	0.712889	6.09097	0.000526914	0.00221274	0.712889	YKL162C-A	YKL162C-A	11	-	145576	146216
YIR033W	0.712889	8.62607	0.00282696	0.00881528	0.712889	YIR033W	MGA2	9	+	415977	419569
YLR317W	0.713289	7.21744	0.00309503	0.00954143	0.713289	YLR317W		NA		NA	NA
YGR056W	0.714678	8.24483	0.0005322	0.00222694	0.714678	YGR056W	RSC1	7	+	601611	604475
YGR019W	0.714903	10.3278	0.0020954	0.00686411	0.714903	YGR019W	UGA1	7	+	525195	526675
YLR144C	0.715194	7.06812	0.00167031	0.00568024	0.715194	YLR144C	ACF2	12	-	429429	432053
YKR001C	0.715574	9.09929	0.00161949	0.00552246	0.715574	YKR001C	VPS1	11	-	440024	442432
YPR063C	0.717034	10.0811	0.000223574	0.00112063	0.717034	YPR063C	YPR063C	16	-	677623	678375
YLL021W	0.718401	10.1891	0.00224731	0.00727382	0.718401	YLL021W	SPA2	12	+	100809	105401
YDL140C	0.719695	8.67006	0.000290481	0.00137698	0.719695	YDL140C	RPO21	4	-	205237	211165
CUT641	0.72085	6.81649	0.0013981	0.00488612	0.72085	CUT641	CUT641	8	-	139382	139790
SUT226	0.722894	7.0073	0.00085786	0.00325617	0.722894	SUT226	SUT226	11	+	115100	115556
YER022W	0.723183	8.45282	0.000474157	0.00204417	0.723183	YER022W	SRB4	5	+	198785	200913
YLR165C	0.723238	8.28264	0.000517843	0.00218353	0.723238	YLR165C	PUS5	12	-	494341	495293
YEL042W	0.72357	9.24941	0.00175739	0.0059277	0.72357	YEL042W	GDA1	5	+	73585	75473
YDR036C	0.723892	9.4927	0.00229982	0.00740751	0.723892	YDR036C	EHD3	4	-	523135	524783
YDR386W	0.724106	7.04657	8.37396e-05	0.000516231	0.724106	YDR386W	MUS81	4	+	1246069	1248085
YIR028W	0.724845	6.40116	0.000534677	0.00223579	0.724845	YIR028W	DAL4	9	+	410009	410497
YNL306W	0.726416	10.4225	0.00059048	0.00241562	0.726416	YNL306W	MRPS18	14	+	58121	58881
YNL050C	0.726583	9.54655	0.000640014	0.00257843	0.726583	YNL050C	YNL050C	14	-	534040	535040
YEL048C	0.726645	7.20208	0.00106202	0.00389406	0.726645	YEL048C	YEL048C	5	-	64125	65165
YHR151C	0.72672	7.85386	0.00273482	0.00858111	0.72672	YHR151C	YHR151C	8	-	399038	401022
YJL081C	0.727321	9.31452	0.000200886	0.00103136	0.727321	YJL081C	ARP4	10	-	283468	285324
YLR264W	0.728943	6.51445	0.00111308	0.00404621	0.728943	YLR264W	RPS28B	12	+	673073	674377
YGR119C	0.73027	7.65684	0.000100018	0.000592649	0.73027	YGR119C	NUP57	7	-	727951	729783
YNL083W	0.731222	8.2873	0.000502383	0.00213321	0.731222	YNL083W	SAL1	14	+	471363	473155
YIL034C	0.731227	9.86338	0.000140589	0.000771303	0.731227	YIL034C	CAP2	9	-	289165	290117
YIL062C	0.731737	9.75095	0.00138574	0.00485056	0.731737	YIL062C	ARC15	9	-	243861	244493
YDL030W	0.731785	8.13683	0.000769906	0.00299216	0.731785	YDL030W	PRP9	4	+	397457	399169
YPL257W	0.732032	7.05092	0.00278866	0.00870948	0.732032	YPL257W	YPL257W	16	+	63225	64793
YNL061W	0.732476	9.71659	0.000502356	0.00213321	0.732476	YNL061W	NOP2	14	+	510492	512556
YJL138C	0.732679	12.7085	0.00160189	0.00547538	0.732679	YJL138C	TIF2	10	-	153292	154804
YLR139C	0.733718	6.42409	0.000351966	0.00160788	0.733718	YLR139C	SLS1	12	-	421389	424389
YFR038W	0.733879	7.96467	0.000638986	0.00257715	0.733879	YFR038W	IRC5	6	+	229361	231929
YCL016C	0.73441	8.1601	0.0024474	0.0078256	0.73441	YCL016C	DCC1	3	-	94478	95798
YLR378C	0.734982	11.0483	0.000362613	0.00164585	0.734982	YLR378C	SEC61	12	-	875531	877395
SUT011	0.73514	5.65188	0.00325893	0.00996534	0.73514	SUT011	SUT011	2	+	254640	254872
YJL191W	0.735965	7.61212	0.00120324	0.00430292	0.735965	YJL191W	RPS14B	10	+	73753	74745
SUT414	0.736492	6.7145	0.000526714	0.00221274	0.736492	SUT414	SUT414	16	+	544035	544323
YKL120W	0.736759	7.92313	0.00113606	0.00410749	0.736759	YKL120W	OAC1	11	+	216826	218218
YDR543C	0.737253	8.57639	0.00176787	0.00595735	0.737253	YDR543C		NA		NA	NA
YBOX_TIL1000153	0.737289	13.2259	0.00308991	0.00953122	0.737289	YBOX_TIL1000153	YBOX_TIL1000153:TIL_YKR042W_UTH1_7_5	NA		NA	NA
YLR032W	0.738988	8.66587	8.59028e-05	0.000527033	0.738988	YLR032W	RAD5	12	+	204921	208569
YPR127W	0.739154	10.036	0.000450577	0.00195688	0.739154	YPR127W	YPR127W	16	+	789907	791275
YIL110W	0.739264	7.17012	0.000524194	0.00220416	0.739264	YIL110W	MNI1	9	+	156001	157337
YIL129C	0.739642	9.08687	0.00318958	0.00978156	0.739642	YIL129C	TAO3	9	-	106013	113341
YCL030C	0.740343	8.83133	0.00121381	0.00433041	0.740343	YCL030C	HIS4	3	-	65773	68389
YDR108W	0.740758	7.64154	0.00122338	0.00436019	0.740758	YDR108W	GSG1	4	+	671228	673436
YGR216C	0.741094	7.0722	0.000455687	0.00197583	0.741094	YGR216C	GPI1	7	-	922511	924527
YDR188W	0.741391	11.155	8.29713e-05	0.000512618	0.741391	YDR188W	CCT6	4	+	836365	838165
YBR043C	0.741504	10.0149	0.000406879	0.00180256	0.741504	YBR043C	QDR3	2	-	321780	324116
YPL009C	0.741674	8.53346	0.000237763	0.00117861	0.741674	YPL009C	YPL009C	16	-	535631	538967
YJL098W	0.742358	9.74624	0.000129003	0.000723442	0.742358	YJL098W	SAP185	10	+	241896	245256
YDL208W	0.742887	10.921	0.00179331	0.00601429	0.742887	YDL208W	NHP2	4	+	87465	88097
YOR203W	0.743143	6.19029	0.00308735	0.00952608	0.743143	YOR203W		NA		NA	NA
YDR005C	0.743399	8.37563	0.000919511	0.00345799	0.743399	YDR005C	MAF1	4	-	456677	458237
YLR015W	0.74359	8.5642	0.00292541	0.00909545	0.74359	YLR015W	BRE2	12	+	175169	177305
YPL118W	0.743608	10.4482	0.000232262	0.0011565	0.743608	YPL118W	MRP51	16	+	326537	327689
YNL068C	0.743869	8.84258	0.00111403	0.00404827	0.743869	YNL068C	FKH2	14	-	495551	498527
YOR295W	0.744343	7.25977	0.000971738	0.00361317	0.744343	YOR295W	UAF30	15	+	869147	870123
YBR109C	0.744579	10.6995	0.0014539	0.00504073	0.744579	YBR109C	CMD1	2	-	457716	458420
YOR165W	0.74483	9.26319	0.00125669	0.00446237	0.74483	YOR165W	SEY1	15	+	644530	647026
YOL146W	0.745137	8.31179	0.00301767	0.00933373	0.745137	YOL146W	PSF3	15	+	48858	49458
YOL052C	0.74514	8.28284	0.00113268	0.00410053	0.74514	YOL052C	SPE2	15	-	232326	233702
YMR224C	0.745243	7.58992	0.000582253	0.00239308	0.745243	YMR224C	MRE11	13	-	718493	720693
YPR129W	0.745462	8.36924	0.000543975	0.0022666	0.745462	YPR129W	SCD6	16	+	792659	793811
YNL307C	0.745559	9.38281	0.000173996	0.000918728	0.745559	YNL307C	MCK1	14	-	56117	57741
YHL031C	0.74639	9.28258	0.000990844	0.00367387	0.74639	YHL031C	GOS1	8	-	38765	39549
YBOX_IGX1000047	0.746985	9.11278	0.000618447	0.00251446	0.746985	YBOX_IGX1000047	YBOX_IGX1000047:IGX_77_17:IGX_YD_205982C:Chr04:(complement(205907..206007))	NA		NA	NA
YBR102C	0.747327	7.40741	0.00138019	0.00483432	0.747327	YBR102C	EXO84	2	-	444787	447395
YHR001W	0.747516	8.7248	0.00105935	0.003887	0.747516	YHR001W	OSH7	8	+	106002	107498
SUT211	0.747525	6.35038	0.00242708	0.00776558	0.747525	SUT211	SUT211	10	+	415136	415384
YDR139C	0.747876	9.32206	0.000736664	0.00288845	0.747876	YDR139C	RUB1	4	-	733448	733968
YNR058W	0.748264	7.5293	0.00145981	0.00505792	0.748264	YNR058W	BIO3	14	+	734012	735804
YNL036W	0.748347	13.0104	0.00253208	0.00805253	0.748347	YNL036W	NCE103	14	+	559748	560612
YBOX_LTR1000015	0.748776	6.23561	0.0027669	0.00867147	0.748776	YBOX_LTR1000015	YBOX_LTR1000015:YORCDELTA11:SGDID:S000007162:Chr15:438484-438176_RC_199	NA		NA	NA
YKR017C	0.749315	7.59358	0.000289217	0.00137161	0.749315	YKR017C	YKR017C	11	-	471112	473264
YLR382C	0.749441	8.10958	0.00187131	0.0062324	0.749441	YLR382C	NAM2	12	-	881899	885027
YPL255W	0.749542	6.94843	0.000755709	0.00295065	0.749542	YPL255W	BBP1	16	+	67657	69089
YPL169C	0.749566	8.52942	0.000836078	0.00319183	0.749566	YPL169C	MEX67	16	-	228837	230885
YNL233W	0.750137	7.82006	0.00201905	0.00665852	0.750137	YNL233W	BNI4	14	+	211755	214675
YGR282C	0.750377	13.6979	0.000503847	0.0021373	0.750377	YGR282C	BGL2	7	-	1057462	1058798
YDL190C	0.750455	8.77147	0.00064934	0.00261194	0.750455	YDL190C	UFD2	4	-	118637	121797
YPR174C	0.750552	7.8822	0.000411322	0.00181776	0.750552	YPR174C	YPR174C	16	-	888015	888743
YPR103W	0.75062	10.9619	0.000176803	0.000931696	0.75062	YPR103W	PRE2	16	+	732243	733419
YDR161W	0.751071	9.04844	0.000669896	0.0026773	0.751071	YDR161W	YDR161W	4	+	778996	780340
YBR175W	0.751135	7.18361	0.00102956	0.00379743	0.751135	YBR175W	SWD3	2	+	582384	583456
YLR349W	0.751286	8.32333	0.00245766	0.00785129	0.751286	YLR349W	YLR349W	12	+	826855	828599
YPL226W	0.751353	10.1328	0.000485994	0.00208158	0.751353	YPL226W	NEW1	16	+	121737	125593
YPL038W	0.75165	9.63939	0.0019561	0.00648009	0.75165	YPL038W	MET31	16	+	480499	481131
YDR534C,YDR535C	0.751891	8.42503	0.000640033	0.00257843	0.751891	YDR534C,YDR535C	FIT1,YDR535C	4	-	1503321	1507073
YEL043W	0.752778	9.65688	0.000413948	0.00182784	0.752778	YEL043W	YEL043W	5	+	70433	73449
SUT309	0.753434	7.96352	0.0029738	0.00922419	0.753434	SUT309	SUT309	13	+	556665	557465
YLR281C	0.754119	7.23661	0.000300371	0.00140995	0.754119	YLR281C		NA		NA	NA
YER107C	0.75448	8.08782	0.000305159	0.00142799	0.75448	YER107C	GLE2	5	-	373317	374733
YHLComega1,YHL047C	0.754568	10.4324	0.00013898	0.000766783	0.754568	YHLComega1,YHL047C	YHLComega1,ARN2	8	-	7957	11029
YDR295C	0.754589	7.09665	0.000358058	0.00163007	0.754589	YDR295C	HDA2	4	-	1052553	1054905
YNL257C	0.755808	7.5786	0.00103817	0.00382385	0.755808	YNL257C	SIP3	14	-	160647	164399
tT(UGU)G2,YGR256W	0.75587	10.5888	0.00182504	0.00610135	0.75587	tT(UGU)G2,YGR256W	tT(UGU)G2,GND2	7	+	1004290	1006154
YPL195W	0.757328	7.78406	0.00206251	0.00677526	0.757328	YPL195W	APL5	16	+	176185	179145
YGL005C	0.758296	7.69337	0.00237408	0.0076142	0.758296	YGL005C	COG7	7	-	489511	490583
YBL088C	0.758435	7.03968	0.00087823	0.00332275	0.758435	YBL088C	TEL1	2	-	50909	59645
YBR214W	0.75861	9.93449	0.00279578	0.00872836	0.75861	YBR214W	SDS24	2	+	651320	653128
CUT390	0.758823	6.27411	0.00238808	0.00765371	0.758823	CUT390	CUT390	15	+	844891	845187
YGR264C	0.758882	8.22923	0.000498316	0.00212065	0.758882	YGR264C	MES1	7	-	1019374	1021870
YLR231C	0.759713	9.52499	0.00181778	0.00608477	0.759713	YLR231C	BNA5	12	-	605637	607141
YAL034W-A	0.760157	6.48416	0.00179682	0.00602417	0.760157	YAL034W-A	MTW1	1	+	79695	80647
YGL078C	0.760488	9.7052	0.00175228	0.00591424	0.760488	YGL078C	DBP3	7	-	360087	361951
YLR316C	0.760509	8.89648	0.000910453	0.00342871	0.760509	YLR316C	TAD3	12	-	765155	766387
YJL111W	0.76055	9.00933	0.000186048	0.00097026	0.76055	YJL111W	CCT7	10	+	207816	209728
YMR217W	0.761029	10.6344	0.000614634	0.00250377	0.761029	YMR217W	GUA1	13	+	701673	703489
YOR033C	0.761171	8.61578	0.000286375	0.00136179	0.761171	YOR033C	EXO1	15	-	392302	394646
YER031C	0.761273	9.20643	0.000864676	0.00327851	0.761273	YER031C	YPT31	5	-	213925	214781
YFR041C	0.761787	8.25866	0.000953685	0.00355605	0.761787	YFR041C	ERJ5	6	-	237213	238285
YJL183W	0.761793	9.19909	0.000701857	0.00278399	0.761793	YJL183W	MNN11	10	+	84009	85441
YJL072C	0.762354	6.69425	0.00304779	0.00941728	0.762354	YJL072C	PSF2	10	-	304628	305908
YPR116W	0.762426	7.81201	0.00140351	0.00489969	0.762426	YPR116W		NA		NA	NA
YDR190C	0.763682	9.29412	0.000387009	0.00172911	0.763682	YDR190C	RVB1	4	-	840473	842057
YOR056C	0.76465	9.51488	0.00062837	0.00254502	0.76465	YOR056C	NOB1	15	-	430198	431710
YPR105C	0.766333	8.95927	0.000201997	0.00103446	0.766333	YPR105C	COG4	16	-	736927	739807
YPR125W	0.76635	8.63924	0.00254627	0.0080928	0.76635	YPR125W	YLH47	16	+	787859	789451
YDR283C	0.766893	9.02963	0.000658675	0.00263944	0.766893	YDR283C	GCN2	4	-	1024945	1030281
YDR486C	0.767341	8.07215	0.000682497	0.00271944	0.767341	YDR486C	VPS60	4	-	1427345	1428153
YBR230C	0.767388	13.8048	0.000200815	0.00103136	0.767388	YBR230C	OM14	2	-	679380	680092
SUT800	0.767668	6.45295	0.00214565	0.00700916	0.767668	SUT800	SUT800	15	-	1026631	1028031
YGR204W	0.768316	10.7038	8.24156e-05	0.000510079	0.768316	YGR204W	ADE3	7	+	905891	908883
YJL051W	0.76895	6.69688	0.00080357	0.00309004	0.76895	YJL051W	IRC8	10	+	339704	342328
YPR068C	0.76933	7.30916	0.000256487	0.00125003	0.76933	YPR068C	HOS1	16	-	682807	684399
YLL022C	0.769508	8.40043	0.00248587	0.00793183	0.769508	YLL022C	HIF1	12	-	98933	100565
YJL030W	0.769972	8.39432	0.000153497	0.00083041	0.769972	YJL030W	MAD2	10	+	387568	388424
YMR166C	0.770085	7.6783	0.00080423	0.00309146	0.770085	YMR166C	YMR166C	13	-	593165	594733
YPR169W-A,YPR170W-B,YPR170W-A	0.770807	10.4341	7.40982e-05	0.000471863	0.770807	YPR169W-A,YPR170W-B,YPR170W-A	YPR169W-A,YPR170W-B,YPR170W-A	16	+	883203	883715
YJL054W	0.772436	9.64058	0.000279614	0.00133868	0.772436	YJL054W	TIM54	10	+	334264	335800
YFL034C-B	0.77319	8.08229	0.00247095	0.00788661	0.77319	YFL034C-B	MOB2	6	-	62845	64053
YGL123W	0.773581	12.7539	0.000133082	0.000740818	0.773581	YGL123W	RPS2	7	+	277491	278475
YOR155C	0.773719	9.50913	0.000622788	0.00252632	0.773719	YOR155C	ISN1	15	-	626534	628006
YPL124W	0.774757	6.57569	0.000606187	0.00247413	0.774757	YPL124W	SPC29	16	+	316721	317513
YNL123W	0.775227	9.69872	0.000217787	0.00109953	0.775227	YNL123W	NMA111	14	+	394651	397683
YGR143W	0.776402	9.8029	0.0018454	0.00615774	0.776402	YGR143W	SKN1	7	+	774747	777835
YOR175C	0.776879	8.21329	0.000292965	0.00138575	0.776879	YOR175C	ALE1	15	-	659670	662206
YGR151C,YGR152C	0.777152	8.84441	0.000656839	0.00263309	0.777152	YGR151C,YGR152C	YGR151C,RSR1	7	-	794583	795655
YLR201C	0.777603	9.69898	0.000903161	0.00340732	0.777603	YLR201C		NA		NA	NA
YFL013C	0.777827	8.15048	0.000626438	0.00253817	0.777827	YFL013C	IES1	6	-	107853	109957
YPL096C-A	0.778031	7.28421	0.00277248	0.00868211	0.778031	YPL096C-A	ERI1	16	-	366455	366807
CUT067	0.778107	7.67593	0.000298508	0.00140246	0.778107	CUT067	CUT067	4	+	587971	588659
YOR051C	0.778922	7.29109	0.00135317	0.00475545	0.778922	YOR051C	YOR051C	15	-	424662	426198
YHL048W	0.779069	7.1427	0.00291273	0.00906135	0.779069	YHL048W		NA		NA	NA
YLR262C-A	0.779259	9.46659	0.000110423	0.000639959	0.779259	YLR262C-A	TMA7	12	-	669165	670045
YJL071W	0.779775	7.88411	0.000919374	0.00345799	0.779775	YJL071W	ARG2	10	+	305952	308000
YLR261C,YLR262C	0.780023	9.20872	0.00056998	0.00235362	0.780023	YLR261C,YLR262C	VPS63,YPT6	12	-	667989	668965
YNL037C	0.780636	10.7712	0.000958467	0.00356885	0.780636	YNL037C	IDH1	14	-	557816	559136
YDR508C	0.780819	9.99714	0.00221318	0.00718537	0.780819	YDR508C	GNP1	4	-	1466241	1468489
YJL126W	0.781305	7.86292	0.00117674	0.00422676	0.781305	YJL126W	NIT2	10	+	184456	185480
YFR027W	0.781566	6.54034	0.00204751	0.00673436	0.781566	YFR027W	ECO1	6	+	207249	208329
YLR237W	0.782577	10.682	0.000207881	0.00105853	0.782577	YLR237W	THI7	12	+	612257	614377
YDL021W	0.782966	8.5792	0.000479821	0.00206354	0.782966	YDL021W	GPM2	4	+	413945	415081
YOL154W	0.783161	8.17329	0.000773709	0.00300212	0.783161	YOL154W	ZPS1	15	+	34401	35425
YBR044C	0.783691	8.86182	0.000328437	0.00151877	0.783691	YBR044C	TCM62	2	-	324284	326148
YBOX_IGR1000147	0.783723	7.55871	0.00168193	0.00571326	0.783723	YBOX_IGR1000147	YBOX_IGR1000147:gCR03_8:gCR03_8:Chr03:(285256..285936):681:bp._522_0	NA		NA	NA
YLR355C	0.78374	7.91083	8.13122e-05	0.000505307	0.78374	YLR355C	ILV5	12	-	837547	839339
YLR084C	0.784197	7.50649	0.00241554	0.00773542	0.784197	YLR084C	RAX2	12	-	296477	300405
YBL051C	0.784678	10.0709	0.000154527	0.000833845	0.784678	YBL051C	PIN4	2	-	122347	124843
YIL141W,YIL140W	0.7853	7.08985	0.00183576	0.00613331	0.7853	YIL141W,YIL140W	YIL141W,AXL2	9	+	85121	87945
YPR160W	0.786786	10.7841	0.000789626	0.00304751	0.786786	YPR160W		NA		NA	NA
YGL075C	0.786864	6.32445	7.58973e-05	0.000480713	0.786864	YGL075C	MPS2	7	-	366591	368303
YDR058C	0.787557	8.55724	0.00224939	0.00727832	0.787557	YDR058C	TGL2	4	-	567599	568735
YGR088W	0.787699	10.7532	0.0019757	0.00653873	0.787699	YGR088W	CTT1	7	+	654619	656411
YBR112C	0.78797	9.68375	8.08209e-05	0.000504641	0.78797	YBR112C	CYC8	2	-	462636	465964
YDR049W	0.788007	8.14212	0.000619057	0.00251597	0.788007	YDR049W	YDR049W	4	+	553227	555211
YNL044W	0.788314	9.16838	0.000525667	0.00220947	0.788314	YNL044W	YIP3	14	+	545196	546012
YBR164C	0.78874	7.74943	0.000732954	0.00288032	0.78874	YBR164C	ARL1	2	-	567484	568548
YNL256W	0.789534	6.8267	0.000690474	0.00274398	0.789534	YNL256W	FOL1	14	+	164571	167155
YFR003C	0.789577	8.62552	0.00132596	0.00467381	0.789577	YFR003C	YPI1	6	-	152525	153189
SUT304	0.78971	7.70501	0.00111593	0.00405379	0.78971	SUT304	SUT304	13	+	465025	465281
YGR071C	0.789967	6.52236	0.000460794	0.0019947	0.789967	YGR071C	YGR071C	7	-	631399	634127
YML029W	0.790236	8.63441	0.00212367	0.00694597	0.790236	YML029W	USA1	13	+	217297	220057
YLR200W	0.790489	8.13894	0.000266955	0.00129034	0.790489	YLR200W	YKE2	12	+	548905	549601
YOL083W	0.790577	9.34697	0.000825175	0.00315591	0.790577	YOL083W	YOL083W	15	+	165610	166850
YHR182W	0.791749	7.97729	0.000559705	0.00231843	0.791749	YHR182W	YHR182W	8	+	468148	470748
YDL204W	0.792139	8.45881	0.000408987	0.00180895	0.792139	YDL204W	RTN2	4	+	94121	94609
YKR026C	0.792139	8.3849	0.00232374	0.00747542	0.792139	YKR026C	GCN3	11	-	488232	489464
YER178W	0.792325	11.9856	0.000922057	0.00346624	0.792325	YER178W	PDA1	5	+	546785	548209
YLR433C,YLR434C	0.793462	8.05596	0.000211254	0.00107157	0.793462	YLR433C,YLR434C	CNA1,YLR434C	12	-	1004132	1006196
YFL064C	0.794004	6.96622	0.00118569	0.00425312	0.794004	YFL064C		NA		NA	NA
YMR185W	0.79413	8.53482	0.000319958	0.00148411	0.79413	YMR185W	YMR185W	13	+	628969	631969
YGR245C	0.796051	8.54991	0.000711596	0.00281417	0.796051	YGR245C	SDA1	7	-	979638	982174
YGL223C	0.797024	7.17788	0.000795619	0.00306505	0.797024	YGL223C	COG1	7	-	79094	80398
YHR084W	0.797492	8.04811	0.000486369	0.00208158	0.797492	YHR084W	STE12	8	+	273857	276417
YBR130C	0.798136	8.25052	0.000282029	0.00134583	0.798136	YBR130C	SHE3	2	-	495524	496932
YMR287C	0.798438	7.22157	0.000807927	0.00310342	0.798438	YMR287C	DSS1	13	-	842309	845413
YLR006C	0.799028	7.59361	0.00201269	0.00664257	0.799028	YLR006C	SSK1	12	-	161645	164077
YNL293W	0.799201	7.9663	0.000483852	0.00207413	0.799201	YNL293W	MSB3	14	+	80579	82619
YDL128W	0.79941	9.80752	6.14754e-05	0.000408715	0.79941	YDL128W	VCX1	4	+	232569	234033
YIL027C	0.800142	7.61597	0.000617932	0.00251334	0.800142	YIL027C	KRE27	9	-	303501	304157
YLL015W	0.800312	10.0785	4.94482e-05	0.00034941	0.800312	YLL015W	BPT1	12	+	116305	121177
YDR080W	0.800406	6.78644	0.000108175	0.000630386	0.800406	YDR080W	VPS41	4	+	603971	607451
YDL224C	0.80176	8.10916	0.0014292	0.00496975	0.80176	YDL224C	WHI4	4	-	54181	56725
YHR175W	0.802204	7.91482	0.000409801	0.0018118	0.802204	YHR175W		NA		NA	NA
YBR201W	0.804128	8.22007	0.00171655	0.00581425	0.804128	YBR201W	DER1	2	+	623432	624304
YBOX_OCH1000060	0.80454	6.20072	0.00195394	0.00647699	0.80454	YBOX_OCH1000060	YBOX_OCH1000060:YHR043C_DOG2_SGDID:S0001085_Chr08_193537-192797_RC_Ver_ORF_45_0	NA		NA	NA
YBL069W,YBL068W-A	0.804679	6.76021	0.000527564	0.00221305	0.804679	YBL069W,YBL068W-A	AST1,YBL068W-A	2	+	90665	92121
YOR310C	0.80477	9.67281	0.00323214	0.00990347	0.80477	YOR310C		NA		NA	NA
YMR049C	0.805405	9.73683	0.00278465	0.0087039	0.805405	YMR049C	ERB1	13	-	367973	370557
YFR051C	0.805578	10.6924	0.000157191	0.000846491	0.805578	YFR051C	RET2	6	-	250093	251837
YBR254C	0.806364	6.95037	0.000777285	0.00300867	0.806364	YBR254C	TRS20	2	-	723620	724284
YML065W	0.80641	8.46841	0.000333291	0.00153651	0.80641	YML065W	ORC1	13	+	142105	145105
YDR372C	0.807249	7.04508	0.000784936	0.00303384	0.807249	YDR372C	VPS74	4	-	1220961	1222449
YJR124C	0.807362	6.78512	0.000252708	0.0012363	0.807362	YJR124C	YJR124C	10	-	652700	654484
YLR430W	0.807651	9.3089	5.87176e-05	0.000395605	0.807651	YLR430W	SEN1	12	+	993104	1000224
YFL023W	0.807781	7.9844	0.00042592	0.00186667	0.807781	YFL023W	BUD27	6	+	90985	93465
YOR128C	0.808103	10.2949	0.000260933	0.00126659	0.808103	YOR128C	ADE2	15	-	564422	566262
YHL038C	0.808934	7.44327	0.000467018	0.00201833	0.808934	YHL038C	CBP2	8	-	23509	25549
YEL022W	0.809762	7.08811	0.000774333	0.00300274	0.809762	YEL022W	GEA2	5	+	111337	115873
YLR195C	0.810851	8.38648	0.000399431	0.00177262	0.810851	YLR195C	NMT1	12	-	541853	543349
YIL042C	0.811639	10.4202	6.04254e-05	0.000404815	0.811639	YIL042C	PKP1	9	-	274949	276341
YDL143W	0.812252	10.703	7.06297e-05	0.00045526	0.812252	YDL143W	CCT4	4	+	199961	201697
YDR183W	0.812557	7.6916	0.00291456	0.00906436	0.812557	YDR183W	PLP1	4	+	829589	830293
YIL002C	0.812663	8.19242	0.00112015	0.00406631	0.812663	YIL002C	INP51	9	-	350445	353621
YLR148W	0.812696	6.12822	0.000165124	0.000882468	0.812696	YLR148W	PEP3	12	+	434569	437497
YFL017W-A	0.812974	9.39719	4.57317e-05	0.000330566	0.812974	YFL017W-A	SMX2	6	+	103649	103969
YIL144W	0.813031	7.84326	9.15681e-05	0.00055524	0.813031	YIL144W	TID3	9	+	77985	80249
YIL025C,YIL024C	0.813093	9.59757	0.00028163	0.00134492	0.813093	YIL025C,YIL024C	YIL025C,YIL024C	9	-	308485	309205
YIR010W	0.813341	8.08551	0.00298582	0.00925603	0.813341	YIR010W	DSN1	9	+	375345	377417
YDR031W	0.813419	9.04524	0.000924682	0.00347364	0.813419	YDR031W	MIC14	4	+	503474	503915
YGL084C	0.813511	8.56239	0.00170511	0.00578643	0.813511	YGL084C	GUP1	7	-	350511	352359
YBR161W	0.814636	6.91554	0.00119788	0.00428956	0.814636	YBR161W	CSH1	2	+	561488	562912
YMR296C	0.815095	9.39365	0.000281198	0.00134395	0.815095	YMR296C	LCB1	13	-	859189	861077
YBOX_OCH1000076	0.815418	8.26193	0.00267542	0.00842473	0.815418	YBOX_OCH1000076	YBOX_OCH1000076:YJL191W_RPS14B_SGDID:S0003727_Chr10_73786-73795,74204-74610_intron_removed_Ver_ORF_31_0	NA		NA	NA
CUT208	0.81607	6.38088	0.00151681	0.00522798	0.81607	CUT208	CUT208	10	+	209728	209888
YJL204C	0.81665	7.68804	0.00278891	0.00870948	0.81665	YJL204C	RCY1	10	-	50573	53205
CUT161	0.816728	6.80041	0.00207136	0.00680011	0.816728	CUT161	CUT161	7	+	897291	897475
SUT216	0.817186	6.38789	0.00148062	0.00511825	0.817186	SUT216	SUT216	10	+	608992	609496
CUT442	0.817258	6.53596	0.000302028	0.00141522	0.817258	CUT442	CUT442	1	-	199979	200419
YKR095W	0.817722	9.44741	0.000108562	0.000631596	0.817722	YKR095W	MLP1	11	+	619278	625238
YFL029C	0.819265	7.69252	0.000834866	0.00318836	0.819265	YFL029C	CAK1	6	-	77997	79205
YIR037W	0.819451	11.2231	0.000278825	0.00133754	0.819451	YIR037W		NA		NA	NA
YFR032C-A,YFR032C-B	0.820455	10.7702	0.00300124	0.00929295	0.820455	YFR032C-A,YFR032C-B	RPL29,YFR032C-B	6	-	223149	223853
YIL137C	0.820633	9.43904	0.000167603	0.000893462	0.820633	YIL137C	TMA108	9	-	89885	92829
YBOX_INT1000035	0.820661	6.12845	0.000584134	0.00239902	0.820661	YBOX_INT1000035	YBOX_INT1000035:INT_1_YOR074C:NC_001147:complement(467356..467490)	NA		NA	NA
YDL205C	0.820734	7.91781	5.86446e-05	0.000395365	0.820734	YDL205C	HEM3	4	-	92533	93997
YOL027C	0.821343	10.9431	4.3498e-05	0.000318654	0.821343	YOL027C	MDM38	15	-	271830	273782
YPR097W	0.821584	8.56032	0.000759163	0.00295802	0.821584	YPR097W	YPR097W	16	+	725163	728739
YPL236C	0.821887	8.39467	0.000818184	0.00313602	0.821887	YPL236C	YPL236C	16	-	101397	102997
YER158C	0.822016	9.20093	0.000721999	0.00284573	0.822016	YER158C	YER158C	5	-	488701	490845
YJL014W	0.823316	8.74537	0.00277561	0.00868847	0.823316	YJL014W	CCT3	10	+	407504	409440
YBL036C	0.823686	8.04533	0.000806948	0.00310078	0.823686	YBL036C	YBL036C	2	-	150331	151235
YKR023W	0.82369	7.68342	0.00058454	0.00239902	0.82369	YKR023W	YKR023W	11	+	483020	484732
YMR259C	0.823958	7.51339	0.000719854	0.00283939	0.823958	YMR259C	YMR259C	13	-	784557	788933
YCR082W	0.82467	10.8346	0.000477366	0.00205549	0.82467	YCR082W	AHC2	3	+	258842	259370
YHR033W	0.824946	9.59931	0.00294365	0.0091441	0.824946	YHR033W	YHR033W	8	+	175498	177090
YPR137W	0.825651	9.13273	0.001784	0.0059907	0.825651	YPR137W	RRP9	16	+	802283	804227
YGL001C	0.826236	9.15128	0.000722643	0.00284615	0.826236	YGL001C	ERG26	7	-	495255	496599
YFL022C	0.826349	9.90001	0.00108983	0.00397398	0.826349	YFL022C	FRS2	6	-	93397	95101
YLR198C,YLR199C	0.828883	8.76972	0.00103441	0.00381266	0.828883	YLR198C,YLR199C	YLR198C,PBA1	12	-	547588	548853
YLR456W	0.829225	6.31676	0.000185193	0.000967229	0.829225	YLR456W	YLR456W	12	+	1055064	1056008
YDR303C	0.829919	8.43216	0.000212521	0.001077	0.829919	YDR303C	RSC3	4	-	1068705	1071689
YKL197C	0.829974	7.43286	0.00219672	0.0071351	0.829974	YKL197C	PEX1	11	-	70400	73904
YML092C	0.830034	9.61972	6.9722e-05	0.000450784	0.830034	YML092C	PRE8	13	-	85877	86813
YPL101W	0.830391	8.86791	0.000733866	0.00288176	0.830391	YPL101W	ELP4	16	+	360171	361659
YOL062C	0.830442	9.1209	8.96195e-05	0.000546979	0.830442	YOL062C	APM4	15	-	210510	212022
YML046W	0.830547	7.51164	0.00078627	0.00303678	0.830547	YML046W	PRP39	13	+	181393	183433
CUT291	0.83118	6.59527	0.00218912	0.00712256	0.83118	CUT291	CUT291	13	+	246937	247641
YKL036C	0.831184	7.06591	0.00029894	0.00140386	0.831184	YKL036C	YKL036C	11	-	368856	369344
YDR109C	0.832015	7.15543	0.000492625	0.00210321	0.832015	YDR109C	YDR109C	4	-	673520	675856
YER110C	0.832325	7.44025	5.74133e-05	0.000390049	0.832325	YER110C	KAP123	5	-	378549	382237
YPL225W	0.832969	10.0857	8.00775e-05	0.00050108	0.832969	YPL225W	YPL225W	16	+	125969	126521
YDR101C	0.83418	10.5489	0.000819067	0.00313708	0.83418	YDR101C	ARX1	4	-	655600	657512
YBR048W	0.834579	8.24105	0.000338982	0.00155664	0.834579	YBR048W	RPS11B	2	+	332736	334040
YKR058W	0.834672	10.4993	5.30974e-05	0.000367513	0.834672	YKR058W	GLG1	11	+	552260	554364
YER046W	0.835313	9.33712	0.000140159	0.000770387	0.835313	YER046W	SPO73	5	+	242497	243689
YGL019W	0.836034	9.43257	0.000474636	0.00204541	0.836034	YGL019W	CKB1	7	+	458059	459075
YML125C	0.83665	11.2028	0.000118917	0.000679866	0.83665	YML125C	PGA3	13	-	20693	21741
YJR115W,YJR116W	0.837405	7.70339	0.00129269	0.0045687	0.837405	YJR115W,YJR116W	YJR115W,YJR116W	10	+	639280	641792
YML059C	0.837566	7.61617	9.03641e-05	0.00054962	0.837566	YML059C	NTE1	13	-	153085	158317
YJR156C	0.837665	6.45754	0.00173	0.00584837	0.837665	YJR156C		NA		NA	NA
YMR202W	0.838418	10.5141	8.25979e-05	0.000510908	0.838418	YMR202W	ERG2	13	+	667473	668321
YJL024C	0.839364	7.58344	0.000684367	0.00272586	0.839364	YJL024C	APS3	10	-	395572	396628
YPR160W,YPR160W-A	0.839415	9.99446	0.000844618	0.00321862	0.839415	YPR160W,YPR160W-A	GPH1,YPR160W-A	16	+	861147	864067
YIL068C	0.83977	7.67967	0.000518626	0.00218509	0.83977	YIL068C	SEC6	9	-	232941	235533
YNR038W	0.840536	6.94704	0.000589641	0.00241312	0.840536	YNR038W	DBP6	14	+	695588	697516
YBL009W	0.840804	6.9932	7.6489e-05	0.000483592	0.840804	YBL009W	ALK2	2	+	207160	209312
YJL187C	0.841514	7.35587	0.000594267	0.00242923	0.841514	YJL187C	SWE1	10	-	76613	79341
YLR014C	0.841725	7.67809	0.00155397	0.00532827	0.841725	YLR014C	PPR1	12	-	171997	175021
YMR186W	0.841761	13.1017	0.000371738	0.00167718	0.841761	YMR186W	HSC82	13	+	632321	634569
YDR427W	0.842399	10.5355	4.77371e-05	0.000339589	0.842399	YDR427W	RPN9	4	+	1322165	1323445
YJR084W	0.842657	8.83076	0.000689408	0.00274078	0.842657	YJR084W	CSN12	10	+	583696	585264
YJL033W	0.842895	9.83782	0.00053171	0.00222602	0.842895	YJL033W	HCA4	10	+	383800	386240
YJR012C	0.843162	8.32354	6.69375e-05	0.000437598	0.843162	YJR012C	YJR012C	10	-	459676	460204
YGR120C	0.843791	7.75199	0.0027129	0.00852499	0.843791	YGR120C	COG2	7	-	729879	730871
CUT110	0.843981	6.81158	0.000750227	0.00293402	0.843981	CUT110	CUT110	5	+	261953	262801
YIR005W	0.844269	7.17496	0.00221687	0.00719293	0.844269	YIR005W	IST3	9	+	364849	365497
YOR276W	0.844888	9.79211	0.000445805	0.00194174	0.844888	YOR276W	CAF20	15	+	841283	841859
YKR039W	0.845213	12.0953	6.9854e-05	0.000451309	0.845213	YKR039W	GAP1	11	+	514644	516636
YDR450W	0.845566	7.90689	0.000102193	0.000604185	0.845566	YDR450W	RPS18A	4	+	1359885	1360901
YNL146W	0.846289	6.83676	0.000132375	0.000737655	0.846289	YNL146W	YNL146W	14	+	351587	352283
YOL159C	0.846795	7.62594	0.00104026	0.00382889	0.846795	YOL159C	YOL159C	15	-	17117	18029
YBR192W	0.84703	7.42349	0.000423328	0.00185685	0.84703	YBR192W	RIM2	2	+	607456	609024
YPL242C	0.847093	7.3896	0.000251565	0.00123229	0.847093	YPL242C	IQG1	16	-	90493	95173
YOR272W	0.84781	8.99886	0.000735086	0.00288336	0.84781	YOR272W	YTM1	15	+	832755	834299
YDL086W	0.848524	10.955	0.000848783	0.00322751	0.848524	YDL086W	YDL086W	4	+	301393	302305
YER118C	0.84856	8.46216	0.000511577	0.00216402	0.84856	YER118C	SHO1	5	-	397765	399253
YBOX_ONO1000065	0.849227	10.8966	0.000904371	0.00341067	0.849227	YBOX_ONO1000065	YBOX_ONO1000065:YJR112W-A_YJR112W-A_SGDID:S0028513_Chr10_637705-637724,637774-638083_intron_removed_Unc_ORF_212	NA		NA	NA
YBOX_OCH1000131	0.849371	8.79448	0.00176154	0.00593978	0.849371	YBOX_OCH1000131	YBOX_OCH1000131:DS100_YDL191W_YDL191W_Chr04_(118519..118618)_100_bp._29_0	NA		NA	NA
YBR127C	0.849642	10.2285	5.27926e-05	0.000366188	0.849642	YBR127C	VMA2	2	-	491116	492884
YDL142C	0.849772	8.36488	0.000333931	0.00153724	0.849772	YDL142C	CRD1	4	-	201605	202661
YER065C	0.849851	13.277	0.000508668	0.00215257	0.849851	YER065C	ICL1	5	-	285101	287245
YCL037C	0.850198	8.90865	0.00124969	0.00444048	0.850198	YCL037C	SRO9	3	-	56869	58749
YBOX_IGX1000030	0.850352	11.258	0.000240435	0.0011899	0.850352	YBOX_IGX1000030	YBOX_IGX1000030:IGX_451_28:IGX_YM_859338C:Chr13:(complement(859263..859363))	NA		NA	NA
YGR171C	0.850367	6.89025	0.000204161	0.00104412	0.850367	YGR171C	MSM1	7	-	840767	842583
YDR301W	0.851195	8.9281	0.00102391	0.00378055	0.851195	YDR301W	CFT1	4	+	1063277	1067517
YHR123W	0.851343	6.8475	0.000310394	0.00144843	0.851343	YHR123W	EPT1	8	+	354793	356233
YKR079C	0.852234	7.69976	0.000692673	0.00275169	0.852234	YKR079C	TRZ1	11	-	586192	589216
YIR027C	0.852597	6.7152	0.000383779	0.00171758	0.852597	YIR027C	DAL1	9	-	406181	406837
SUT002	0.853442	6.60261	4.44821e-05	0.000323449	0.853442	SUT002	SUT002	1	+	43441	45329
YBOX_OCH1000089	0.853943	11.2209	0.000237029	0.00117615	0.853943	YBOX_OCH1000089	YBOX_OCH1000089:YLR333C_RPS25B_SGDID:S0004325_Chr12_795899-795573_RC_Ver_ORF_177_0	NA		NA	NA
YJR063W	0.85446	8.47487	0.000494943	0.00210969	0.85446	YJR063W	RPA12	10	+	555040	555720
YHR183W	0.856384	10.6325	0.000256929	0.00125161	0.856384	YHR183W	GND1	8	+	470884	472532
YBR275C	0.856458	6.87796	0.000848035	0.00322583	0.856458	YBR275C	RIF1	2	-	751260	757236
YML069W	0.856622	10.0495	0.000281681	0.00134492	0.856622	YML069W	POB3	13	+	135441	137169
YBOX_OCH1000264	0.857051	6.9452	0.000991837	0.00367626	0.857051	YBOX_OCH1000264	YBOX_OCH1000264:YOL166W-A_YOL166W-A_SGDID:S0028709_Chr15_585-740_Unc_ORF_50	NA		NA	NA
YGR105W	0.857116	8.77503	0.000386716	0.00172853	0.857116	YGR105W	VMA21	7	+	698555	698971
YGR200C	0.85775	8.50605	0.000585957	0.0024027	0.85775	YGR200C	ELP2	7	-	899831	902335
YKR060W	0.857794	7.95371	0.000448303	0.00195021	0.857794	YKR060W	UTP30	11	+	556100	557052
YBOX_OCH1000197	0.858048	10.4758	0.000242151	0.00119784	0.858048	YBOX_OCH1000197	YBOX_OCH1000197:YAL005C_SSA1_SGDID:S0000004_Chr01_141433-139505_RC_Ver_ORF_1234_0	NA		NA	NA
YJL197W	0.858256	7.88128	6.82089e-05	0.000442897	0.858256	YJL197W	UBP12	10	+	63729	67697
YCR011C	0.858303	9.60616	0.00048099	0.00206437	0.858303	YCR011C	ADP1	3	-	133670	137022
YPR081C	0.859091	8.37134	0.00117341	0.00421764	0.859091	YPR081C	GRS2	16	-	701999	703967
YER056C-A	0.859585	9.3388	0.000256132	0.00124888	0.859585	YER056C-A	RPL34A	5	-	269293	270221
YCR073C	0.859679	8.07637	0.000135121	0.000751377	0.859679	YCR073C	SSK22	3	-	242494	246678
YAL005C	0.859947	11.3577	0.000344672	0.00158018	0.859947	YAL005C	SSA1	1	-	139371	141683
SUT153	0.859994	7.84297	0.00205683	0.00675871	0.859994	SUT153	SUT153	8	+	121890	124018
YJL201W	0.860026	7.49958	0.00025899	0.00125933	0.860026	YJL201W	ECM25	10	+	54337	56385
YPR181C	0.860109	9.65254	6.80925e-05	0.000442415	0.860109	YPR181C	SEC23	16	-	897071	899743
YAL025C	0.860157	9.31108	0.000448628	0.00195082	0.860157	YAL025C	MAK16	1	-	100059	101171
YOL024W	0.861045	6.96364	0.000192604	0.000995605	0.861045	YOL024W		NA		NA	NA
YBOX_JXN1000086	0.862436	6.21031	0.000201642	0.00103369	0.862436	YBOX_JXN1000086	YBOX_JXN1000086:JXN_EE20_1_YCR028C-A:NC_001135:complement(join(173076..173110,173194..173228))	NA		NA	NA
YDR499W	0.862599	9.06754	6.89245e-05	0.000446173	0.862599	YDR499W	LCD1	4	+	1447805	1450101
YEL068C	0.862627	8.34618	0.000167145	0.000891469	0.862627	YEL068C	YEL068C	5	-	25373	25989
YCR051W	0.86438	9.65392	5.92264e-05	0.000397765	0.86438	YCR051W	YCR051W	3	+	214050	214882
YBOX_TIL1000044	0.864491	6.6024	0.00225888	0.00729564	0.864491	YBOX_TIL1000044	YBOX_TIL1000044:TIL_YBR162C_TOS1_5_6	NA		NA	NA
YBOX_TIL1000037	0.864693	6.87205	0.000939903	0.00351707	0.864693	YBOX_TIL1000037	YBOX_TIL1000037:TIL_YMR305C_SCW10_9_183	NA		NA	NA
YBOX_OCH1000200	0.865951	6.91007	0.000124936	0.00070437	0.865951	YBOX_OCH1000200	YBOX_OCH1000200:YBR093C_PHO5_SGDID:S0000297_Chr02_430945-429542_RC_Ver_ORF_847_0	NA		NA	NA
YLR291C	0.866161	7.84667	0.000132223	0.000737197	0.866161	YLR291C	GCD7	12	-	718149	719525
YLL024C	0.86674	10.6009	0.00164163	0.00559255	0.86674	YLL024C	SSA2	12	-	95445	97581
YBOX_IGX1000031	0.86677	10.239	0.000144489	0.000789353	0.86677	YBOX_IGX1000031	YBOX_IGX1000031:IGX_453_21:IGX_YM_865904C:Chr13:(complement(865829..865929))	NA		NA	NA
YBR029C	0.86779	8.40795	0.000544965	0.00226894	0.86779	YBR029C	CDS1	2	-	296308	297860
YIR038C	0.868358	11.5537	0.000278871	0.00133754	0.868358	YIR038C	GTT1	9	-	423629	424549
YNL004W	0.868547	9.08198	0.00154229	0.00529621	0.868547	YNL004W	HRB1	14	+	622876	624708
YBR011C	0.869098	9.84472	6.86773e-05	0.000445124	0.869098	YBR011C	IPP1	2	-	256900	258028
YMR092C	0.869834	9.58392	0.000187381	0.000975765	0.869834	YMR092C	AIP1	13	-	451549	453557
YBOX_INT1000099	0.869854	6.66601	0.00102474	0.00378198	0.869854	YBOX_INT1000099	YBOX_INT1000099:INT_1_YDR064W:NC_001136:579476..580014	NA		NA	NA
YDL148C	0.870511	7.95614	0.000334912	0.00154063	0.870511	YDL148C	NOP14	4	-	187853	190637
YDL164C	0.871256	7.36684	0.000471628	0.00203576	0.871256	YDL164C	CDC9	4	-	164805	167301
YDL050C	0.871524	7.04461	0.00137756	0.00482673	0.871524	YDL050C		NA		NA	NA
YCR036W	0.872245	10.0533	0.00142188	0.0049492	0.872245	YCR036W	RBK1	3	+	193258	194378
YGL044C	0.873015	8.40262	0.00154868	0.0053153	0.873015	YGL044C	RNA15	7	-	415879	417263
YCL014W	0.873062	7.24965	0.00262726	0.00831022	0.873062	YCL014W	BUD3	3	+	96186	101258
YAR015W	0.873109	8.47206	0.000292985	0.00138575	0.873109	YAR015W	ADE1	1	+	169255	170479
YBR007C	0.87313	6.9762	0.000283717	0.00135098	0.87313	YBR007C	DSF2	2	-	248604	251100
YGR162W	0.874569	9.70051	7.11481e-05	0.000458322	0.874569	YGR162W	TIF4631	7	+	824003	827339
YIL166C	0.874584	6.32154	4.04756e-05	0.000303237	0.874584	YIL166C	YIL166C	9	-	30389	31333
YPR171W	0.874897	8.25347	0.00021507	0.00108884	0.874897	YPR171W	BSP1	16	+	883715	885547
YKR010C	0.875476	7.62331	0.00060987	0.00248628	0.875476	YKR010C	TOF2	11	-	458392	461008
YKL113C	0.875652	7.57482	2.46713e-05	0.000216252	0.875652	YKL113C	RAD27	11	-	224254	225566
YDR152W	0.875924	10.2615	0.000129553	0.00072461	0.875924	YDR152W	GIR2	4	+	765644	766540
YDR176W	0.876009	9.20082	6.07716e-05	0.000406335	0.876009	YDR176W	NGG1	4	+	814404	816596
YLR457C	0.876304	7.39656	0.00115523	0.00416363	0.876304	YLR457C	NBP1	12	-	1055604	1057108
YMR207C	0.876782	8.49725	6.80928e-05	0.000442415	0.876782	YMR207C	HFA1	13	-	677053	684005
YLL018C	0.87787	9.94235	6.98886e-05	0.000451309	0.87787	YLL018C	DPS1	12	-	109741	111653
YIL024C	0.878308	10.7274	0.000386639	0.00172853	0.878308	YIL024C		NA		NA	NA
YOR178C	0.879291	10.9586	0.00131847	0.00465206	0.879291	YOR178C	GAC1	15	-	667526	670590
YDL028C	0.879578	8.20173	0.000180393	0.00094637	0.879578	YDL028C	MPS1	4	-	400845	403421
YDL131W	0.879601	10.37	0.000103084	0.000607076	0.879601	YDL131W	LYS21	4	+	227313	228785
YCR093W	0.879928	8.5915	6.13896e-05	0.000408658	0.879928	YCR093W	CDC39	3	+	280042	286522
YDL085W	0.880911	9.22766	0.00288755	0.00899228	0.880911	YDL085W	NDE2	4	+	303145	305073
YIL014C-A	0.881029	7.60724	0.00222163	0.00719952	0.881029	YIL014C-A	YIL014C-A	9	-	325221	325605
YOL088C	0.881751	9.04737	0.00207311	0.00680374	0.881751	YOL088C	MPD2	15	-	153766	154814
YCL059C	0.88368	9.15013	0.000313744	0.00145848	0.88368	YCL059C	KRR1	3	-	22325	23429
YGR148C	0.883918	7.98538	0.000426261	0.00186739	0.883918	YGR148C	RPL24B	7	-	787183	788223
YHR158C	0.884755	8.344	3.91485e-05	0.000297076	0.884755	YHR158C	KEL1	8	-	413654	417310
YIR021W-A,YIR022W	0.88524	9.36724	0.000267784	0.00129317	0.88524	YIR021W-A,YIR022W	YIR021W-A,SEC11	9	+	398689	399337
YKL010C	0.885385	9.33257	1.65604e-05	0.000163131	0.885385	YKL010C	UFD4	11	-	420968	425624
YBR253W	0.886711	9.9491	8.21386e-05	0.000508663	0.886711	YBR253W	SRB6	2	+	723216	723712
YDR324C	0.887698	8.24551	0.00123958	0.00441197	0.887698	YDR324C	UTP4	4	-	1114249	1116729
YPL095C	0.887738	8.66923	9.03562e-05	0.00054962	0.887738	YPL095C	EEB1	16	-	368047	369447
YBOX_INT1000084	0.88792	6.80117	0.00153951	0.00529414	0.88792	YBOX_INT1000084	YBOX_INT1000084:INT_1_YDL191W:NC_001136:117668..118158	NA		NA	NA
YKL108W	0.888093	7.80656	0.000246693	0.00121419	0.888093	YKL108W	SLD2	11	+	233994	235530
YNR061C	0.888603	7.85187	0.00014921	0.000811367	0.888603	YNR061C	YNR061C	14	-	742544	743632
YER029C	0.888662	9.58316	0.000208344	0.00105987	0.888662	YER029C	SMB1	5	-	212501	213245
YDR318W	0.888847	7.44649	0.000276978	0.00133088	0.888847	YDR318W	MCM21	4	+	1103653	1105077
YBR111W-A	0.888996	7.67148	0.00207606	0.00681132	0.888996	YBR111W-A	SUS1	2	+	462104	462720
YOL041C	0.889156	9.08834	0.00099317	0.00367863	0.889156	YOL041C	NOP12	15	-	251174	252702
YHR184W	0.889666	6.34883	0.000948627	0.00354344	0.889666	YHR184W	SSP1	8	+	473924	474620
YDL099W	0.889793	9.30819	4.13702e-05	0.000307975	0.889793	YDL099W	BUG1	4	+	283361	284529
YJR132W	0.890111	7.70414	0.00017357	0.000917405	0.890111	YJR132W	NMD5	10	+	669464	672896
YFL046W	0.890201	9.09394	0.000121323	0.000691004	0.890201	YFL046W	FMP32	6	+	42745	43593
YJL031C	0.890387	8.4111	0.000877078	0.00331958	0.890387	YJL031C	BET4	10	-	386236	387532
YDR484W	0.890606	6.70829	0.000104441	0.000613044	0.890606	YDR484W	VPS52	4	+	1422733	1424709
YBR006W	0.890782	10.5159	4.86231e-05	0.000344731	0.890782	YBR006W	UGA2	2	+	246768	248600
YMR052C-A,YMR053C	0.890796	6.93208	0.000415995	0.00183458	0.890796	YMR052C-A,YMR053C	YMR052C-A,STB2	13	-	380365	382957
YLR289W	0.89127	7.49847	0.000931692	0.003495	0.89127	YLR289W	GUF1	12	+	714977	717089
SUT209	0.89136	7.39284	0.000882079	0.00333493	0.89136	SUT209	SUT209	10	+	289648	291064
YIL124W	0.891397	10.289	0.000123483	0.000698044	0.891397	YIL124W	AYR1	9	+	126153	127169
YLR146W-A	0.891399	7.91769	4.9709e-05	0.000349917	0.891399	YLR146W-A	YLR146W-A	12	+	433817	434145
YKL051W	0.892055	8.37878	0.000822645	0.00314737	0.892055	YKL051W	SFK1	11	+	340475	342435
YOR309C,YOR310C	0.892391	11.4165	0.00110767	0.0040293	0.892391	YOR309C,YOR310C	YOR309C,NOP58	15	-	896599	898391
YOR116C	0.892415	9.30004	0.000624726	0.0025322	0.892415	YOR116C	RPO31	15	-	539678	544414
YBOX_OCH1000119	0.892783	9.87781	3.78175e-05	0.000289898	0.892783	YBOX_OCH1000119	YBOX_OCH1000119:YPR063C_YPR063C_SGDID:S0006267_Chr16_678317-678277,678190-677809_RC_intron_removed_Unc_ORF_328_0	NA		NA	NA
YBR017C	0.89316	7.72231	0.000129338	0.00072417	0.89316	YBR017C	KAP104	2	-	270684	273836
YLR007W	0.893175	9.45646	0.0022446	0.00726729	0.893175	YLR007W	NSE1	12	+	164385	165513
YJL178C	0.893431	8.8881	0.000365222	0.00165485	0.893431	YJL178C	ATG27	10	-	89197	90125
YOR385W	0.893452	6.89403	0.000382403	0.00171287	0.893452	YOR385W	YOR385W	15	+	1065019	1066355
YNL225C	0.893527	7.83202	0.000113796	0.000656267	0.893527	YNL225C	CNM67	14	-	222703	224511
YKL122C	0.893668	9.09642	0.000332531	0.00153435	0.893668	YKL122C	SRP21	11	-	211966	212694
YNL282W	0.893861	8.12464	0.000140216	0.000770387	0.893861	YNL282W	POP3	14	+	107643	108427
YML053C	0.894081	9.39137	0.00111083	0.0040394	0.894081	YML053C	YML053C	13	-	168949	169853
YAL011W	0.894625	8.07973	0.000182283	0.000954863	0.894625	YAL011W	SWC3	1	+	132199	134111
YJR134C	0.894827	8.58457	0.000855307	0.00324998	0.894827	YJR134C	SGM1	10	-	673564	675916
YGR116W	0.895223	9.04442	0.000505789	0.00214468	0.895223	YGR116W	SPT6	7	+	720347	724955
YHR018C	0.895303	9.26544	0.000137278	0.000759008	0.895303	YHR018C	ARG4	8	-	139790	141454
YIL115C	0.895335	7.90463	0.000257319	0.00125293	0.895335	YIL115C	NUP159	9	-	144197	148885
YJR031C	0.895412	7.03058	4.24413e-05	0.000312864	0.895412	YJR031C	GEA1	10	-	486460	490884
YPR016C	0.8956	10.4477	0.00126041	0.00447407	0.8956	YPR016C	TIF6	16	-	592183	593191
CUT635	0.895804	6.32124	0.000161538	0.000865931	0.895804	CUT635	CUT635	7	-	1039406	1039830
YPR098C	0.895944	9.03748	0.000836947	0.00319399	0.895944	YPR098C	YPR098C	16	-	728623	729591
YLR192C	0.896688	8.93803	0.000151115	0.00081962	0.896688	YLR192C	HCR1	12	-	538453	539653
YJL163C	0.89716	9.06104	0.000247866	0.00121831	0.89716	YJL163C	YJL163C	10	-	111558	113422
YOR080W	0.898029	6.55309	9.55034e-05	0.000572316	0.898029	YOR080W	DIA2	15	+	474586	476818
SUT733	0.898082	6.08561	0.000792791	0.00305749	0.898082	SUT733	SUT733	13	-	616045	616325
YDR351W	0.898309	9.11639	0.000205525	0.00105007	0.898309	YDR351W	SBE2	4	+	1178437	1181397
YOL071W	0.898446	9.33134	4.70058e-05	0.000336399	0.898446	YOL071W	EMI5	15	+	196522	197178
YHR026W	0.898456	10.6763	0.00020704	0.00105578	0.898456	YHR026W	PPA1	8	+	160698	161682
YOR067C	0.898766	6.89271	0.00134003	0.00471397	0.898766	YOR067C	ALG8	15	-	451646	453534
YPL155C	0.899963	7.59324	0.00242716	0.00776558	0.899963	YPL155C	KIP2	16	-	256933	259405
YOR094W	0.90041	8.37896	0.00015098	0.000819308	0.90041	YOR094W	ARF3	15	+	502698	503498
YIL096C	0.900432	7.36157	0.00114379	0.00413225	0.900432	YIL096C	YIL096C	9	-	181981	183237
YIL066C	0.900619	7.97094	0.00171135	0.00580016	0.900619	YIL066C		NA		NA	NA
YLR210W	0.901103	6.98857	5.66392e-05	0.00038603	0.901103	YLR210W	CLB4	12	+	561953	563495
YDR217C	0.901242	8.5327	0.000327469	0.00151562	0.901242	YDR217C	RAD9	4	-	899505	903537
YOR063W	0.901534	11.4899	0.000168332	0.000895092	0.901534	YOR063W	RPL3	15	+	444650	445970
YBL113C	0.901583	13.1842	0.000157984	0.000850329	0.901583	YBL113C		NA		NA	NA
YML094W	0.902694	7.44397	0.00151317	0.00521884	0.902694	YML094W	GIM5	13	+	82225	82937
YOR108W	0.903409	7.45524	0.000527281	0.00221274	0.903409	YOR108W	LEU9	15	+	522938	524986
YPR116W,YPR117W	0.903415	8.4091	0.000913575	0.00343925	0.903415	YPR116W,YPR117W	YPR116W,YPR117W	16	+	758635	767523
YKL129C	0.903478	9.1594	0.000882913	0.00333689	0.903478	YKL129C	MYO3	11	-	196174	200254
YKR024C	0.903495	8.56178	0.00174826	0.00590293	0.903495	YKR024C	DBP7	11	-	484616	487048
YJL049W	0.903495	7.11118	0.000153372	0.000830159	0.903495	YJL049W	YJL049W	10	+	345896	347432
YOR293W	0.904231	7.99538	0.000426701	0.00186854	0.904231	YOR293W	RPS10A	15	+	867043	867995
CUT086	0.905201	6.79535	0.00277169	0.00868211	0.905201	CUT086	CUT086	4	+	1189213	1189605
YDR320C-A	0.905242	9.2105	1.30317e-05	0.00013873	0.905242	YDR320C-A	DAD4	4	-	1108177	1108529
YDL139C	0.905311	8.04699	8.20376e-05	0.000508663	0.905311	YDL139C	SCM3	4	-	211277	212093
YBOX_OCH1000235	0.905619	7.01068	0.000268677	0.00129604	0.905619	YBOX_OCH1000235	YBOX_OCH1000235:US100_YDR385W_YDR385W_Chr04_(1243120..1243219)_100_bp._5_0	NA		NA	NA
YMR198W	0.905858	7.05731	0.000733354	0.00288082	0.905858	YMR198W	CIK1	13	+	659473	661705
SUT784	0.90597	6.79055	0.000589327	0.00241277	0.90597	SUT784	SUT784	15	-	690094	690358
YER136W	0.906057	9.99245	0.000119311	0.000681155	0.906057	YER136W	GDI1	5	+	439489	441225
YIL090W	0.90717	8.15289	8.55458e-05	0.000525148	0.90717	YIL090W	ICE2	9	+	193425	195369
YER074W-A	0.907184	7.52875	0.000180929	0.00094824	0.907184	YER074W-A	YOS1	5	+	307593	308169
YPR018W	0.907478	7.23363	0.000122197	0.000693707	0.907478	YPR018W	RLF2	16	+	594355	596379
YHR192W	0.907689	8.00109	0.0015179	0.00522833	0.907689	YHR192W	YHR192W	8	+	486796	487724
YDL061C	0.908343	9.25507	0.000221646	0.00111498	0.908343	YDL061C	RPS29B	4	-	340405	341277
YGR256W	0.908795	10.7439	0.00103482	0.00381284	0.908795	YGR256W		NA		NA	NA
YKL203C	0.908801	8.41019	2.8547e-05	0.00023931	0.908801	YKL203C	TOR2	11	-	55645	63552
YJR089W	0.908899	7.14814	0.000302618	0.00141736	0.908899	YJR089W	BIR1	10	+	587528	590864
YBR015C	0.909634	9.74833	5.35415e-05	0.000369202	0.909634	YBR015C	MNN2	2	-	267588	269668
YGR185C	0.909694	8.71711	0.00037	0.00167148	0.909694	YGR185C	TYS1	7	-	866231	867567
YIL109C	0.909799	8.29886	0.000380131	0.00170631	0.909799	YIL109C	SEC24	9	-	157229	160277
YGR145W	0.910401	8.39424	0.0010615	0.00389353	0.910401	YGR145W	ENP2	7	+	781731	783971
YOR265W	0.910489	7.73607	0.000121514	0.000691376	0.910489	YOR265W	RBL2	15	+	820427	820923
YJR088C	0.910851	8.25702	0.000575331	0.00237016	0.910851	YJR088C	YJR088C	10	-	586196	587412
YNL161W	0.910959	8.38342	5.05648e-05	0.000353519	0.910959	YNL161W	CBK1	14	+	332419	335235
YDR452W	0.912024	9.39053	3.56596e-05	0.000278381	0.912024	YDR452W	PPN1	4	+	1362733	1365045
YJL002C	0.912235	8.7866	2.88744e-05	0.000241672	0.912235	YJL002C	OST1	10	-	433076	434700
YIL126W	0.913048	8.24375	0.000554131	0.00230347	0.913048	YIL126W	STH1	9	+	117809	122201
YNL254C	0.91306	6.8941	2.25379e-05	0.000203457	0.91306	YNL254C	YNL254C	14	-	167823	169303
YPR159W	0.913076	9.07431	0.00114945	0.00414704	0.913076	YPR159W	KRE6	16	+	857283	860003
YBR093C	0.913435	8.46172	0.00104595	0.00384581	0.913435	YBR093C	PHO5	2	-	429459	430987
YPL016W	0.913734	7.15216	0.00027313	0.00131478	0.913734	YPL016W	SWI1	16	+	520627	525003
YBOX_INT1000041	0.915386	7.25766	0.000635789	0.00256818	0.915386	YBOX_INT1000041	YBOX_INT1000041:INT_1_YOR293W:NC_001147:867147..867583	NA		NA	NA
YKL154W	0.91562	7.3463	0.000129102	0.000723615	0.91562	YKL154W	SRP102	11	+	161516	162388
YGR001C	0.915701	7.31395	0.000819819	0.00313883	0.915701	YGR001C	AML1	7	-	497047	498063
YPR192W	0.916086	8.32964	0.00100078	0.00370422	0.916086	YPR192W	AQY1	16	+	921755	922827
YBOX_OCH1000091	0.916423	11.8504	3.26029e-05	0.000263289	0.916423	YBOX_OCH1000091	YBOX_OCH1000091:YLR406C_RPL31B_SGDID:S0004398_Chr12_931753-931697,931347-931063_RC_intron_removed_Ver_ORF_262_0	NA		NA	NA
SUT347	0.916611	6.8983	0.00271795	0.00853325	0.916611	SUT347	SUT347	15	+	8665	9065
YLR049C	0.916726	7.23475	0.000935227	0.00350453	0.916726	YLR049C	YLR049C	12	-	243709	245365
YHR004C	0.916741	7.40648	0.000550181	0.00228885	0.916741	YHR004C	NEM1	8	-	111518	113278
YPL010W	0.916981	9.30451	0.000345553	0.00158337	0.916981	YPL010W	RET3	16	+	534947	535763
YBL004W	0.916994	8.41066	0.000443613	0.00193299	0.916994	YBL004W	UTP20	2	+	227528	235216
YFL001W	0.917084	8.52903	3.77949e-05	0.000289898	0.917084	YFL001W	DEG1	6	+	147097	148481
YNL297C	0.917414	7.80938	0.00055946	0.00231833	0.917414	YNL297C	MON2	14	-	71463	76623
YPR052C,YPR053C	0.917668	11.2455	3.5772e-05	0.000278381	0.917668	YPR052C,YPR053C	NHP6A,YPR053C	16	-	665575	666039
SUT376	0.918518	7.05899	0.000389396	0.00173538	0.918518	SUT376	SUT376	15	+	681050	681322
YOR188W	0.918641	7.41576	4.68308e-05	0.000335398	0.918641	YOR188W	MSB1	15	+	685618	689306
YPL111W	0.918816	12.1296	0.000519482	0.00218783	0.918816	YPL111W	CAR1	16	+	339905	341057
YGL232W	0.918937	7.4942	5.22975e-05	0.000363383	0.918937	YGL232W	TAN1	7	+	62074	63058
YKR051W	0.919459	8.37201	7.42788e-05	0.000472444	0.919459	YKR051W	YKR051W	11	+	530444	531916
YPR073C	0.920439	7.25971	0.000646391	0.00260107	0.920439	YPR073C	LTP1	16	-	691647	692487
YMR013C,YMR013C-A	0.920944	7.29641	0.00153351	0.00527522	0.920944	YMR013C,YMR013C-A	SEC59,YMR013C-A	13	-	294997	296797
YBL082C	0.921248	8.33619	0.000473352	0.00204154	0.921248	YBL082C		NA		NA	NA
YBOX_JXN1000084	0.921888	7.25718	0.000186825	0.000973352	0.921888	YBOX_JXN1000084	YBOX_JXN1000084:JXN_EE20_1_YBR078W:NC_001134:join(393141..393175,393506..393540)	NA		NA	NA
YOR122C	0.922143	10.9269	0.000131556	0.000733865	0.922143	YOR122C		NA		NA	NA
YPL050C	0.922636	8.87352	9.20118e-05	0.000556685	0.922636	YPL050C	MNN9	16	-	460623	462175
YOL005C	0.922734	10.2106	2.10727e-05	0.000193704	0.922734	YOL005C	RPB11	15	-	315766	316446
YGL144C	0.923248	9.29205	0.000149907	0.00081432	0.923248	YGL144C	ROG1	7	-	232423	234623
YLR105C	0.923973	7.65856	0.00120566	0.00430865	0.923973	YLR105C	SEN2	12	-	346957	348229
YDR076W	0.924252	7.9301	0.000231476	0.00115367	0.924252	YDR076W	RAD55	4	+	598419	600675
YLR196W	0.924346	8.57603	0.000408385	0.00180739	0.924346	YLR196W	PWP1	12	+	543889	545889
YPR052C	0.924455	10.9535	7.21703e-05	0.000462651	0.924455	YPR052C		NA		NA	NA
YBOX_INT1000027	0.924788	6.04156	9.40435e-05	0.000565491	0.924788	YBOX_INT1000027	YBOX_INT1000027:INT_1_YNL038W:NC_001146:557610..557683	NA		NA	NA
YPL134C	0.924997	11.7951	0.00070365	0.00278901	0.924997	YPL134C	ODC1	16	-	298477	299533
YMR192W	0.925127	6.45575	5.31804e-05	0.000367659	0.925127	YMR192W	GYL1	13	+	647041	649321
YBR131W	0.925222	8.12547	0.000141306	0.00077396	0.925222	YBR131W	CCZ1	2	+	497144	499456
YHR030C	0.925918	9.73318	0.000531321	0.00222527	0.925918	YHR030C	SLT2	8	-	168726	170534
YJL200C	0.926784	8.22879	0.00023225	0.0011565	0.926784	YJL200C	ACO2	10	-	56285	58933
YLR342W-A,YLR343W	0.926943	6.6352	0.000281225	0.00134395	0.926943	YLR342W-A,YLR343W	YLR342W-A,GAS2	12	+	815855	818031
YMR209C	0.928327	6.50121	0.00034885	0.00159502	0.928327	YMR209C	YMR209C	13	-	685821	687309
YPL176C	0.928563	8.49475	3.92173e-05	0.000297076	0.928563	YPL176C	TRE1	16	-	215717	218397
YNL121C	0.929321	8.14675	0.000681354	0.00271693	0.929321	YNL121C	TOM70	14	-	398463	400591
YBOX_OCH1000021	0.929923	7.25039	0.00181714	0.00608477	0.929923	YBOX_OCH1000021	YBOX_OCH1000021:YCL049C_YCL049C_SGDID:S0000554_Chr03_40724-39786_RC_Unc_ORF_385_0	NA		NA	NA
YBR173C	0.930378	9.64441	5.8254e-05	0.000393233	0.930378	YBR173C	UMP1	2	-	581596	582204
YGR227W	0.930384	7.08943	0.000102251	0.000604187	0.930384	YGR227W	DIE2	7	+	947348	949236
YDL167C	0.931086	8.37125	0.00221826	0.0071938	0.931086	YDL167C	NRP1	4	-	160805	163213
YNL325C	0.932368	7.22551	0.00030282	0.00141767	0.932368	YNL325C	FIG4	14	-	28789	31405
SUT077	0.932397	6.75068	0.00268318	0.00844667	0.932397	SUT077	SUT077	4	+	1445765	1446149
YBOX_IGR1000087	0.93249	7.54731	0.000411939	0.00181973	0.93249	YBOX_IGR1000087	YBOX_IGR1000087:NKL034C:NKL034C:Chr11:(complement(136054..136246)):193:bp._4_0	NA		NA	NA
YLR438C-A	0.933012	10.4355	5.7488e-05	0.000390123	0.933012	YLR438C-A	LSM3	12	-	1013756	1014268
YDR159W	0.933209	8.46396	0.000752848	0.00294195	0.933209	YDR159W	SAC3	4	+	771772	775804
YBOX_OCH1000099	0.933383	10.4766	0.000191533	0.00099104	0.933383	YBOX_OCH1000099	YBOX_OCH1000099:YMR194W_RPL36A_SGDID:S0004807_Chr13_651144-651159,651623-651909_intron_removed_Ver_ORF_21_0	NA		NA	NA
YHR144C	0.93374	6.91812	0.00119798	0.00428956	0.93374	YHR144C	DCD1	8	-	387646	388758
YOR359W	0.933963	7.24818	0.000494457	0.0021087	0.933963	YOR359W	VTS1	15	+	1011059	1012987
YOL063C	0.934399	8.83148	0.000566485	0.00234193	0.934399	YOL063C	CRT10	15	-	207398	210334
YGR077C	0.934594	8.704	0.000108547	0.000631596	0.934594	YGR077C	PEX8	7	-	637671	639559
YLR408C	0.935616	8.0833	0.00108883	0.00397398	0.935616	YLR408C	YLR408C	12	-	933724	934228
YNL255C	0.935974	10.1603	2.09166e-05	0.000192772	0.935974	YNL255C	GIS2	14	-	166983	167823
YML111W	0.936664	8.16387	0.000197788	0.00101941	0.936664	YML111W	BUL2	13	+	46761	49769
YJR100C	0.93708	9.7396	0.000251083	0.00123107	0.93708	YJR100C	YJR100C	10	-	616260	617396
YCR052W	0.937311	7.81083	3.15216e-05	0.000257508	0.937311	YCR052W	RSC6	3	+	214882	216634
YDL044C	0.937437	7.43214	0.00110728	0.00402929	0.937437	YDL044C	MTF2	4	-	373885	375317
YLR319C	0.937448	7.14693	0.000523631	0.00220267	0.937448	YLR319C	BUD6	12	-	769115	771763
YJL190C	0.937532	8.81854	0.000136729	0.000757526	0.937532	YJL190C	RPS22A	10	-	74669	75381
YGR004W	0.9399	8.11585	4.04405e-05	0.000303237	0.9399	YGR004W	PEX31	7	+	502875	504555
YGR205W	0.940085	7.14614	0.000719381	0.00283859	0.940085	YGR205W	YGR205W	7	+	909083	910203
YKL074C	0.940114	7.75505	0.00024625	0.00121343	0.940114	YKL074C	MUD2	11	-	294119	295887
YHR114W	0.940445	9.12693	0.000220434	0.00111068	0.940445	YHR114W	BZZ1	8	+	337969	340049
YKL166C	0.940969	7.42715	0.00263973	0.00833579	0.940969	YKL166C		NA		NA	NA
YGR252W	0.941819	8.17044	0.000494257	0.0021087	0.941819	YGR252W	GCN5	7	+	996826	998346
YKR027W	0.941872	6.8542	0.000160459	0.000861456	0.941872	YKR027W	BCH2	11	+	490908	493388
YFR025C	0.941896	8.11908	0.00124343	0.00442419	0.941896	YFR025C	HIS2	6	-	203661	204773
YGR034W	0.942139	8.27162	2.60014e-05	0.000224193	0.942139	YGR034W	RPL26B	7	+	555739	556803
YMR177W	0.942409	7.2346	9.50135e-05	0.000570027	0.942409	YMR177W	MMT1	13	+	616441	618201
YIL158W	0.942654	7.63847	0.00225151	0.00727851	0.942654	YIL158W	YIL158W	9	+	46193	46889
YMR025W	0.942831	6.97677	0.000296101	0.00139549	0.942831	YMR025W	CSI1	13	+	323209	324161
YLR418C	0.942916	7.32591	0.000393432	0.00174893	0.942916	YLR418C	CDC73	12	-	956588	958156
YJL044C	0.943651	8.24469	0.000174435	0.000920137	0.943651	YJL044C	GYP6	10	-	358044	359724
YLR290C	0.943746	9.30584	2.19179e-05	0.00019929	0.943746	YLR290C	YLR290C	12	-	716965	718069
YKR031C	0.944263	9.23516	0.000104047	0.000611903	0.944263	YKR031C	SPO14	11	-	500760	506152
YKR083C	0.944603	6.73733	6.88032e-05	0.000445661	0.944603	YKR083C	DAD2	11	-	595880	596568
YGL061C	0.945664	6.70298	3.60659e-05	0.000279101	0.945664	YGL061C	DUO1	7	-	388887	389799
YLR261C	0.946518	9.97274	0.000165358	0.000883275	0.946518	YLR261C		NA		NA	NA
YOR103C	0.947247	8.57805	0.000400245	0.00177549	0.947247	YOR103C	OST2	15	-	516358	517398
YLR146C	0.947373	7.5504	0.00065262	0.00262214	0.947373	YLR146C	SPE4	12	-	432741	433773
YDR304C	0.94815	11.0021	0.00225126	0.00727851	0.94815	YDR304C	CPR5	4	-	1071849	1072601
YOR125C	0.948272	8.27235	2.17913e-05	0.000198754	0.948272	YOR125C	CAT5	15	-	558838	559774
YNL012W	0.948414	6.89705	0.000388097	0.00173324	0.948414	YNL012W	SPO1	14	+	610292	611820
YNL300W	0.948452	7.45091	0.000632495	0.00255879	0.948452	YNL300W	YNL300W	14	+	65642	66290
YBOX_INT1000052	0.948867	6.52284	8.38171e-05	0.000516335	0.948867	YBOX_INT1000052	YBOX_INT1000052:INT_1_YPL143W:NC_001148:282140..282664	NA		NA	NA
YFL062W	0.948944	10.7685	1.35017e-05	0.000141034	0.948944	YFL062W		NA		NA	NA
YDR073W	0.948962	10.2862	0.0012142	0.00433041	0.948962	YDR073W	SNF11	4	+	592195	593155
YDR420W	0.949001	9.9368	2.39741e-05	0.000212075	0.949001	YDR420W	HKR1	4	+	1305885	1311749
YBR168W	0.949723	7.59161	2.30329e-05	0.00020669	0.949723	YBR168W	PEX32	2	+	572000	573776
YPL070W	0.949728	7.8359	5.46494e-05	0.000375862	0.949728	YPL070W	MUK1	16	+	420731	422963
YOR356W	0.950899	10.9515	1.34454e-05	0.000141003	0.950899	YOR356W	YOR356W	15	+	1007155	1009227
YER111C	0.951104	6.45414	0.000186325	0.000971225	0.951104	YER111C	SWI4	5	-	382509	386189
YPR120C	0.951317	8.00803	0.00311102	0.00957677	0.951317	YPR120C	CLB5	16	-	773719	775303
YOL145C	0.951516	7.79509	0.000222922	0.0011193	0.951516	YOL145C	CTR9	15	-	49462	52846
YLR363W-A	0.951831	7.01225	0.000347717	0.00159122	0.951831	YLR363W-A	YLR363W-A	12	+	853439	854015
YPR148C	0.95198	9.32153	0.000512624	0.00216585	0.95198	YPR148C	YPR148C	16	-	826727	828207
YNL166C	0.952259	8.72567	0.000246337	0.00121343	0.952259	YNL166C	BNI5	14	-	322151	323599
CUT847	0.952653	6.28468	7.21579e-05	0.000462651	0.952653	CUT847	CUT847	15	-	564262	564422
YPR108W	0.952865	9.12151	0.000253745	0.00123953	0.952865	YPR108W	RPN7	16	+	742339	743955
YGL171W	0.953646	8.2277	3.32652e-05	0.000266601	0.953646	YGL171W	ROK1	7	+	182379	184179
YDL117W	0.954029	7.17007	0.000927554	0.00348319	0.954029	YDL117W	CYK3	4	+	248201	251305
YOR095C	0.954178	7.44746	0.000239176	0.00118423	0.954178	YOR095C	RKI1	15	-	502878	504486
YDR116C	0.954226	8.63778	0.000379587	0.00170502	0.954226	YDR116C	MRPL1	4	-	682624	683624
YHR127W	0.954464	7.55565	0.000408463	0.00180739	0.954464	YHR127W	YHR127W	8	+	360881	361841
YLR143W	0.954993	6.74031	0.00272056	0.0085389	0.954993	YLR143W	YLR143W	12	+	427305	429585
YKL188C	0.955152	7.82847	0.00225525	0.00728838	0.955152	YKL188C	PXA2	11	-	86040	88632
YOR181W	0.955295	7.67047	3.65737e-05	0.000282205	0.955295	YOR181W	LAS17	15	+	675458	677930
YPL188W	0.956061	9.19335	0.000135947	0.000754779	0.956061	YPL188W	POS5	16	+	191401	192857
SUT007	0.956474	6.94007	6.38332e-05	0.000420432	0.956474	SUT007	SUT007	2	+	196311	196735
YLR103C	0.956792	6.63467	4.07697e-05	0.000305008	0.956792	YLR103C	CDC45	12	-	343965	346013
YOR005C	0.957061	7.7372	2.98237e-05	0.000246687	0.957061	YOR005C	DNL4	15	-	334486	337382
YDL185W	0.957922	10.2366	8.74736e-05	0.000535428	0.957922	YDL185W	TFP1	4	+	126681	130169
YIR026C	0.958106	7.76858	0.00051616	0.00217886	0.958106	YIR026C	YVH1	9	-	404701	406053
YBOX_TIL1000269	0.958218	7.09566	0.00113815	0.0041133	0.958218	YBOX_TIL1000269	YBOX_TIL1000269:TIL_YLR087C_2401_2700_17_0	NA		NA	NA
YOR361C	0.958407	10.1698	0.00186626	0.0062195	0.958407	YOR361C	PRT1	15	-	1015223	1017575
YDR162C	0.959749	8.61216	0.000140041	0.000770387	0.959749	YDR162C	NBP2	4	-	780304	781232
YFR021W	0.961645	8.49969	0.00149189	0.00515049	0.961645	YFR021W	ATG18	6	+	194705	196345
YER088C-A,YER089C	0.961841	7.62367	9.61748e-05	0.000574711	0.961841	YER088C-A,YER089C	YER088C-A,PTC2	5	-	335869	337669
YDR141C	0.962855	7.82707	0.00060845	0.00248145	0.962855	YDR141C	DOP1	4	-	734720	740040
YBL080C	0.963054	7.07319	8.34066e-05	0.000514706	0.963054	YBL080C	PET112	2	-	73045	74741
[truncated: 1,454 more rows]

## Sheet: 1.5 fold down (inside)
1.5 fold DOWN in CIT1 ( enriched inside)
Input Cluster (n=213)
Q0017
Q0080	ATP8
Q0085	ATP6
Q0105	COB
Q0130	OLI1
Q0250	COX2
Q0275	COX3
YAL060W	BDH1
YAL061W	BDH2
YAR019W-A
YBL048W	RRT1
YBL049W	MOH1
YBL071W-A	KTI11
YBL086C
YBL093C	ROX3
YBR065C	ECM2
YBR085C-A
YBR101C	FES1
YBR105C	VID24
YBR114W	RAD16
YBR183W	YPC1
YBR287W
YBR290W	BSD2
YBR296C	PHO89
YCL021W-A
YCR005C	CIT2
YCR008W	SAT4
YCR021C	HSP30
YDL010W	GRX6
YDL012C
YDL013W	SLX5
YDL048C	STP4
YDL065C	PEX19
YDL234C	GYP7
YDR034C-A
YDR040C	ENA1
YDR043C	NRG1
YDR079W	PET100
YDR151C	CTH1
YDR171W	HSP42
YDR214W	AHA1
YDR262W
YDR277C	MTH1
YDR287W	INM2
YDR297W	SUR2
YDR366C
YDR423C	CAD1
YDR432W	NPL3
YDR461C-A
YDR463W	STP1
YDR481C	PHO8
YDR502C	SAM2
YDR526C
YDR527W	RBA50
YEL012W	UBC8
YEL039C	CYC7
YEL071W	DLD3
YER081W	SER3
YER092W	IES5
YER103W	SSA4
YER104W	RTT105
YER116C	SLX8
YER119C	AVT6
YER124C	DSE1
YER130C
YER138W-A
YER145C	FTR1
YER148W	SPT15
YER150W	SPI1
YER162C	RAD4
YER175C	TMT1
YFL054C
YGL015C
YGL035C	MIG1
YGL088W
YGL091C	NBP35
YGL184C	STR3
YGL193C
YGL215W	CLG1
YGL248W	PDE1
YGR079W
YGR110W	CLD1
YGR121C	MEP1
YGR138C	TPO2
YGR142W	BTN2
YGR268C	HUA1
YHL021C	AIM17
YHL036W	MUP3
YHR050W	SMF2
YHR053C	CUP1-1
YHR055C	CUP1-2
YHR071W	PCL5
YHR097C
YHR102W	KIC1
YHR143W	DSE2
YHR146W	CRP1
YHR160C	PEX18
YHR206W	SKN7
YIL045W	PIG2
YIL047C	SYG1
YIL154C	IMP2'
YIR018C-A
YIR029W	DAL2
YJL056C	ZAP1
YJL078C	PRY3
YJL144W
YJL172W	CPS1
YJR046W	TAH11
YJR073C	OPI3
YJR152W	DAL5
YKL001C	MET14
YKL023W
YKL043W	PHD1
YKL109W	HAP4
YKR062W	TFA2
YKR071C	DRE2
YKR097W	PCK1
YLL018C-A	COX19
YLR053C
YLR054C	OSW2
YLR125W
YLR142W	PUT1
YLR162W
YLR224W
YLR271W
YLR286C	CTS1
YLR326W
YLR369W	SSQ1
YLR407W
YML118W	NGL3
YML130C	ERO1
YMR013W-A
YMR020W	FMS1
YMR030W	RSF1
YMR046W-A
YMR088C	VBA1
YMR114C
YMR135C	GID8
YMR165C	PAH1
YMR182W-A
YMR201C	RAD14
YMR213W	CEF1
YMR280C	CAT8
YMR311C	GLC8
YMR316W	DIA1
YMR319C	FET4
YMR320W
YNL006W	LST8
YNL014W	HEF3
YNL042W	BOP3
YNL065W	AQR1
YNL074C	MLF3
YNL077W	APJ1
YNL078W	NIS1
YNL093W	YPT53
YNL142W	MEP2
YNL157W	IGO1
YNL190W
YNL194C
YNL196C	SLZ1
YNL215W	IES2
YNL269W	BSC4
YNL277W	MET2
YNL327W	EGT2
YNR014W
YNR047W	FPK1
YNR067C	DSE4
YOL011W	PLB3
YOL014W
YOL016C	CMK2
YOL047C
YOL106W
YOL108C	INO4
YOL109W	ZEO1
YOL116W	MSN1
YOL128C	YGK3
YOR019W
YOR029W
YOR030W	DFG16
YOR052C
YOR107W	RGS2
YOR204W	DED1
YOR220W	RCN2
YOR226C	ISU2
YOR257W	CDC31
YOR264W	DSE3
YOR292C
YOR302W
YOR303W	CPA1
YOR317W	FAA1
YOR338W
YOR360C	PDE2
YPL014W
YPL026C	SKS1
YPL052W	OAZ1
YPL055C	LGE1
YPL056C	LCL1
YPL057C	SUR1
YPL151C	PRP46
YPL189C-A	COA2
YPL190C	NAB3
YPL229W
YPR030W	CSR2
YPR040W	TIP41
YPR045C	THP3
YPR061C	JID1
YPR086W	SUA7
YPR093C	ASR1
YPR099C
YPR106W	ISR1
YPR138C	MEP3
YPR145C-A
YPR154W	PIN3
Genes Not Found:
CUT419
CUT420
CUT428
CUT438
CUT439
[truncated: 141 more rows]

## Sheet: 1.5 fold up (outside)
1.5 fold up in CIT1 ( enriched Outside)
[truncated: 524 more rows]
